# Supplementary material for: Mechanistic insights into JSS1_004-mediated antagonism of the DndBCDE-FGH restriction system and engineering applications
Source: mBio. 2025 Jul 14;16(8):e01386-25. doi: 10.1128/mbio.01386-25 (PMC12345140; doi:10.1128/mbio.01386-25)
Supplement: Data S1 — RNA-seq data. [file mbio.01386-25-s0009.xlsx]

## Sheet: DiffExpress_ref_gene+n
Genes with differential expression levels detected in transcriptome sequencing
Gene_id	Gene name	Gene description	FC(A/B)	Log2FC(A/B)	Pvalue	Padjust	Significant	Regulate	Gene Type	Biotype	gp7_1	gp7_2	gp7_3	JSS1_1	JSS1_2	JSS1_3	A	B	GO_id	GO_term	KO_id	KO_name	Pathway_id	Pathway_definition
NI35_4087	NI35_4087	RNA polymerase factor sigma-32	0.254	-1.97766	1.17410428013E-68	4.1668960902E-65	yes	down	ref_gene	mRNA	828.13	781.04	765.83	116.45	124.14	129.66	123.417	791.667	GO:0009408;GO:0006352;GO:0005737;GO:0003677;GO:0016987	BP:response to heat;BP:DNA-templated transcription, initiation;CC:cytoplasm;MF:DNA binding;MF:sigma factor activity;	K03089	rpoH	------	------
NI35_3012	ibpA	heat shock protein IbpA	0.234	-2.09483	1.16356696775E-64	2.06474958428E-61	yes	down	ref_gene	mRNA	1577.33	1525.34	1497.33	215.64	242.21	220.41	226.087	1533.33	GO:0050821;GO:0005737	BP:protein stabilization;CC:cytoplasm;	K04080	ibpA	------	------
NI35_2984	fxsA	FxsA	0.181	-2.46679	1.04951637349E-56	1.24157786983E-53	yes	down	ref_gene	mRNA	108.22	97.38	78.98	11.02	9.24	10.95	10.4033	94.86	GO:0016020	CC:membrane;	K07113	fxsA	------	------
NI35_1293	NI35_1293	bifunctional aspartate kinase II/homoserine dehydrogenase II	0.27	-1.88679	3.34222203169E-47	2.3723091981E-44	yes	down	ref_gene	mRNA	122.88	112.65	101.43	17.03	20.83	17.47	18.4433	112.32	GO:0016310;GO:0009089;GO:0009088;GO:0050661;GO:0004412;GO:0004072;GO:0005524	BP:phosphorylation;BP:lysine biosynthetic process via diaminopimelate;BP:threonine biosynthetic process;MF:NADP binding;MF:homoserine dehydrogenase activity;MF:aspartate kinase activity;MF:ATP binding;	K12525	metL	map00270;map00300;map00260;map00261	Cysteine and methionine metabolism;Lysine biosynthesis;Glycine, serine and threonine metabolism;Monobactam biosynthesis
NI35_2784	NI35_2784	sn-glycerol-3-phosphate dehydrogenase subunit C	0.294	-1.76711	7.59583499027E-46	4.49293639674E-43	yes	down	ref_gene	mRNA	782.27	774.55	704.59	116.68	142.1	150.46	136.413	753.803	GO:0009061;GO:0016020;GO:0052591;GO:0051536;GO:0046872;GO:0016491	BP:anaerobic respiration;CC:membrane;MF:sn-glycerol-3-phosphat;MF:iron-sulfur cluster binding;MF:metal ion binding;MF:oxidoreductase activity;	K00113	glpC	map00564	Glycerophospholipid metabolism
NI35_3821	NI35_3821	heat shock protein 70	0.305	-1.71201	1.06648896498E-44	5.40709905246E-42	yes	down	ref_gene	mRNA	688.74	705.78	640.45	118.36	123.89	138.06	126.77	678.323	GO:0140662;GO:0006260;GO:0051082;GO:0005524	old GO;BP:DNA replication;MF:unfolded protein binding;MF:ATP binding;	K04043	dnaK	map03018;map05152;map04212	RNA degradation;Tuberculosis;Longevity regulating pathway - worm
NI35_2783	NI35_2783	anaerobic glycerol-3-phosphate dehydrogenase subunit B	0.282	-1.82486	2.99437508537E-43	1.32837964725E-40	yes	down	ref_gene	mRNA	992.09	967.91	806.48	135.26	165.49	180.07	160.273	922.16	GO:0046168;GO:0019563;GO:0009061;GO:0006072;GO:0005886;GO:0052591;GO:0004368	BP:glycerol-3-phosphate catabolic process;BP:glycerol catabolic process;BP:anaerobic respiration;BP:glycerol-3-phosphate metabolic process;CC:plasma membrane;MF:sn-glycerol-3-phosphat;MF:glycerol-3-phosphate dehydrogenase activity;	K00112	glpB	map00564	Glycerophospholipid metabolism
NI35_4450	NI35_4450	phosphate starvation-inducible protein	0.167	-2.585	6.7860533839E-40	2.40837034595E-37	yes	down	ref_gene	mRNA	211.41	184.27	116.33	13.66	18.95	20.01	17.54	170.67	GO:0005829;GO:0016787;GO:0005524	CC:cytosol;MF:hydrolase activity;MF:ATP binding;	K06217	phoH	------	------
NI35_1303	NI35_1303	ATP-dependent protease peptidase subunit	0.201	-2.31333	1.23026256161E-39	3.96927439197E-37	yes	down	ref_gene	mRNA	455.44	405.55	308.81	40.37	51.95	55.92	49.4133	389.933	GO:0051603;GO:0005839;GO:0009376;GO:0046872;GO:0004298	BP:proteolysis involved in cellular protein catabolic process;CC:proteasome core complex;CC:HslUV protease complex;MF:metal ion binding;MF:threonine-type endopeptidase activity;	K01419	hslV	------	------
NI35_1797	NI35_1797	periplasmic negative regulator of sigmaE	0.26	-1.94377	2.87097820499E-39	8.49091804127E-37	yes	down	ref_gene	mRNA	147.88	135.48	119.51	19.03	22.43	23.03	21.4967	134.29	GO:0042597	CC:periplasmic space;	K03598	rseB	------	------
NI35_3013	ibpB	heat shock chaperone IbpB	0.187	-2.42063	2.56073564668E-38	6.99080831544E-36	yes	down	ref_gene	mRNA	815.79	774.03	522.81	63.27	96.61	89.28	83.0533	704.21	GO:0050821;GO:0005737	BP:protein stabilization;CC:cytoplasm;	K04081	ibpB	------	------
NI35_1796	NI35_1796	anti-RNA polymerase sigma factor SigE like protein	0.265	-1.91858	4.25695396724E-34	1.0791378307E-31	yes	down	ref_gene	mRNA	365.29	352.35	315.2	43.05	66.33	61.42	56.9333	344.28	GO:0097533;GO:0005886;GO:0016989	BP:cellular stress response to acid chemical;CC:plasma membrane;MF:sigma factor antagonist activity;	K03597	rseA	------	------
NI35_4447	corC	magnesium and cobalt efflux protein CorC	0.238	-2.07082	4.54305828686E-33	1.07488759067E-30	yes	down	ref_gene	mRNA	124.95	118.88	96.13	13.25	18.56	18.32	16.71	113.32	GO:0050660	MF:flavin adenine dinucleotide binding;	K06189	corC	------	------
NI35_0073	NI35_0073	phospho-N-acetylmuramoyl-pentapeptide-transferase	0.353	-1.50397	4.68115802088E-32	1.03833936351E-29	yes	down	ref_gene	mRNA	251.1	231.55	215.78	44.18	50.59	56.64	50.47	232.81	GO:0071555;GO:0008360;GO:0051301;GO:0009252;GO:0007049;GO:0005886;GO:0008963;GO:0046872;GO:0051992	BP:cell wall organization;BP:regulation of cell shape;BP:cell division;BP:peptidoglycan biosynthetic process;BP:cell cycle;CC:plasma membrane;MF:phospho-N-acetylmuramoyl-pentapeptide-transferase activity;MF:metal ion binding;MF:UDP-N-acetylmuramoyl-L-alanyl-D-glutamyl-meso-2,6-diaminopimelyl-D-alanyl-D-alanin;	K01000	mraY	map00550;map01502	Peptidoglycan biosynthesis;Vancomycin resistance
NI35_3000	NI35_3000	fumarate reductase flavoprotein subunit	0.39	-1.35696	8.24299665814E-32	1.72084677293E-29	yes	down	ref_gene	mRNA	944.41	894.44	821.24	188.98	210.55	235.64	211.723	886.697	GO:0022900;GO:0009061;GO:0005886;GO:0050660;GO:0102040	BP:electron transport chain;BP:anaerobic respiration;CC:plasma membrane;MF:flavin adenine dinucleotide binding;MF:fumarate reductas;	K00244	frdA	map00650;map00720;map00620;map02020;map00020;map00190	Citrate cycle (TCA cycle);Oxidative phosphorylation
NI35_2815	NI35_2815	NADH dehydrogenase subunit H	0.348	-1.521	9.34726230845E-31	1.84296855182E-28	yes	down	ref_gene	mRNA	390.86	381.25	326.91	70.51	82.86	82.74	78.7033	366.34	GO:0009060;GO:0045272;GO:0005886;GO:0016655;GO:0048038	BP:aerobic respiration;CC:plasma membrane respiratory chain complex I;CC:plasma membrane;MF:oxidoreductase activity, acting on NA;MF:quinone binding;	K00337	nuoH	map00190	Oxidative phosphorylation
NI35_2782	NI35_2782	sn-glycerol-3-phosphate dehydrogenase subunit A	0.352	-1.50614	2.50280620441E-30	4.58761425811E-28	yes	down	ref_gene	mRNA	1185.15	1075.08	924.01	187.92	229.2	270.29	229.137	1061.41	GO:0019563;GO:0046174;GO:0006072;GO:0009331;GO:0005886;GO:0052591;GO:0050660;GO:0004368;GO:0010181	BP:glycerol catabolic process;BP:polyol catabolic process;BP:glycerol-3-phosphate metabolic process;CC:glycerol-3-phosphate dehydrogenase complex;CC:plasma membrane;MF:sn-glycerol-3-phosphat;MF:flavin adenine dinucleotide binding;MF:glycerol-3-phosphate dehydrogenase activity;MF:FMN binding;	K00111	glpA	map00564	Glycerophospholipid metabolism
NI35_3483	srfC	virulence effector SrfC	0.34	-1.55497	2.58529966645E-30	4.58761425811E-28	yes	down	ref_gene	mRNA	89.36	81.56	67.01	14.99	16.58	17.71	16.4267	79.31	------	------	------	------	------	------
NI35_1294	NI35_1294	O-succinylhomoserine (thiol)-lyase	0.407	-1.29567	1.18124971203E-28	1.99631201333E-26	yes	down	ref_gene	mRNA	276.75	253.38	246.27	61.16	64.54	67.74	64.48	258.8	GO:0019346;GO:0016829;GO:0102028;GO:0016740;GO:0030170;GO:0003962	BP:transsulfuration;MF:lyase activity;MF:cystathionine gamma-synthase activit;MF:transferase activity;MF:pyridoxal phosphate binding;MF:cystathionine gamma-synthase activity;	K01739	metB	map00450;map00920;map00270	Selenocompound metabolism;Sulfur metabolism;Cysteine and methionine metabolism
NI35_2061	NI35_2061	hypothetical protein	0.121	-3.04674	5.44445469043E-28	7.43168065244E-26	yes	down	ref_gene	mRNA	15.61	13.62	14.82	1.18	1.14	0.91	1.07667	14.6833	------	------	------	------	------	------
NI35_1487	fliI	flagellum-specific ATP synthase FliI	0.355	-1.49231	1.31877049617E-27	1.73345055219E-25	yes	down	ref_gene	mRNA	130.59	116.53	104.73	22.49	28.28	25.7	25.49	117.283	GO:0030254;GO:0044780;GO:0071973;GO:0005737;GO:0030257;GO:0016887;GO:0046933;GO:0046961;GO:0005524	BP:protein secretion by the type III secretion system;BP:bacterial-type flagellum assembly;BP:bacterial-type flagellum-dependent cell motility;CC:cytoplasm;CC:type III protein secretion system complex;MF:ATPase activity;MF:proton-transporting ATP synthase activity, rotational mechanism;MF:proton-transporting ATPase activity, rotational mechanism;MF:ATP binding;	K02412	fliI	map02040	Flagellar assembly
NI35_2062	NI35_2062	ATPase	0.316	-1.66096	2.20752733484E-26	2.63795143398E-24	yes	down	ref_gene	mRNA	38.43	36.26	29.38	5.31	6.43	8.4	6.71333	34.69	GO:0005524	MF:ATP binding;	------	------	------	------
NI35_0215	phoQ	sensor protein PhoQ	0.278	-1.84505	2.22988286896E-26	2.63795143398E-24	yes	down	ref_gene	mRNA	158.73	142.87	103.36	17.11	24.53	27.72	23.12	134.987	GO:0000160;GO:0005886;GO:0000155;GO:0004721;GO:0046872;GO:0005524	BP:phosphorelay signal transduction system;CC:plasma membrane;MF:phosphorelay sensor kinase activity;MF:phosphoprotein phosphatase activity;MF:metal ion binding;MF:ATP binding;	K07637	phoQ	map02020;map01503	Cationic antimicrobial peptide (CAMP) resistance
NI35_0072	NI35_0072	UDP-N-acetylmuramoyl-tripeptide--D-alanyl-D-alanine ligase	0.395	-1.33986	3.1731974714E-26	3.63279929871E-24	yes	down	ref_gene	mRNA	184.65	173.03	157.22	37.76	41.89	44.96	41.5367	171.633	GO:0071555;GO:0008360;GO:0051301;GO:0009252;GO:0007049;GO:0005737;GO:0008766;GO:0047480;GO:0005524	BP:cell wall organization;BP:regulation of cell shape;BP:cell division;BP:peptidoglycan biosynthetic process;BP:cell cycle;CC:cytoplasm;MF:UDP-N-acetylmuramoylalanyl-D-glutamyl-2,6-diaminopimelate-D-alanyl-D-alanine ligase activity;MF:UDP-N-acetylmuramoyl-tripeptide-D-alanyl-D-alanine ligase activity;MF:ATP binding;	K01929	murF	map00550;map00300;map01502	Peptidoglycan biosynthesis;Lysine biosynthesis;Vancomycin resistance
NI35_2814	NI35_2814	NADH dehydrogenase subunit I	0.371	-1.43143	4.49753256212E-26	4.98804470717E-24	yes	down	ref_gene	mRNA	371.7	375.98	372.62	79.54	86.16	94.61	86.77	373.433	GO:0009060;GO:0022904;GO:0045272;GO:0045271;GO:0030964;GO:0016020;GO:0005886;GO:0051539;GO:0050136;GO:0005506;GO:0048038;GO:0016491	BP:aerobic respiration;BP:respiratory electron transport chain;CC:plasma membrane respiratory chain complex I;CC:respiratory chain complex I;CC:NADH dehydrogenase complex;CC:membrane;CC:plasma membrane;MF:4 iron, 4 sulfur cluster binding;MF:NADH dehydrogenas;MF:iron ion binding;MF:quinone binding;MF:oxidoreductase activity;	K00338	nuoI	map00190	Oxidative phosphorylation
NI35_0074	NI35_0074	UDP-N-acetylmuramoyl-L-alanine:D-glutamate ligase	0.388	-1.36719	9.31898356915E-26	1.00221432385E-23	yes	down	ref_gene	mRNA	272.56	237.45	205.79	49.87	56.84	63.1	56.6033	238.6	GO:0071555;GO:0008360;GO:0007049;GO:0009252;GO:0051301;GO:0005737;GO:0008764;GO:0005524	BP:cell wall organization;BP:regulation of cell shape;BP:cell cycle;BP:peptidoglycan biosynthetic process;BP:cell division;CC:cytoplasm;MF:UDP-N-acetylmuramoylalanine-D-glutamate ligase activity;MF:ATP binding;	K01925	murD	map00470;map00550	D-Amino acid metabolism;Peptidoglycan biosynthesis
NI35_1777	NI35_1777	homoserine O-succinyltransferase	0.252	-1.98703	2.49547696253E-25	2.6048375706E-23	yes	down	ref_gene	mRNA	62.88	55.18	47.82	6.85	9.8	9.16	8.60333	55.2933	GO:0019281;GO:0005737;GO:0004414;GO:0008899	BP:L-methionine biosynthetic process from homoserine via O-succinyl-L-homoserine and cystathionine;CC:cytoplasm;MF:homoserine O-acetyltransferase activity;MF:homoserine O-succinyltransferase activity;	K00651	metA	map00270;map00920	Cysteine and methionine metabolism;Sulfur metabolism
NI35_0884	hypE	hydrogenase isoenzyme formation protein HypE	0.4	-1.32283	3.17402317264E-25	3.21845949706E-23	yes	down	ref_gene	mRNA	217.17	195.54	183.48	46.68	50.51	48.88	48.69	198.73	------	------	K04655	hypE	------	------
NI35_1822	NI35_1822	di-/tripeptide transport protein	0.37	-1.4327	4.72231232201E-25	4.52959092725E-23	yes	down	ref_gene	mRNA	89.3	82.52	71.81	16.02	19.32	19.84	18.3933	81.21	GO:0006857;GO:0035442;GO:0016020;GO:0005886;GO:0071916;GO:0015333;GO:0042937;GO:1904680	BP:oligopeptide transport;BP:dipeptide transmembrane transport;CC:membrane;CC:plasma membrane;MF:dipeptide transmembrane transporter activity;MF:peptid;MF:tripeptide transporter activity;MF:peptide transmembrane transporter activity;	K03305	------	------	------
NI35_0810	NI35_0810	23S rRNA methyltransferase J	0.407	-1.29813	2.62466083831E-24	2.45129508294E-22	yes	down	ref_gene	mRNA	800.51	754.4	680.67	159.67	197.52	206.39	187.86	745.193	GO:0001510;GO:0032259;GO:0051301;GO:0000027;GO:0005737;GO:0005829;GO:0008650;GO:0008168	BP:RNA methylation;BP:methylation;BP:cell division;BP:ribosomal large subunit assembly;CC:cytoplasm;CC:cytosol;MF:rRN;MF:methyltransferase activity;	K02427	rlmE	------	------
NI35_3379	sapD	peptide transport system ATP-binding protein SapD	0.26	-1.94118	3.6819496901E-24	3.35057421799E-22	yes	down	ref_gene	mRNA	75.32	66.71	51.89	9.1	9.19	12.78	10.3567	64.64	GO:0015833;GO:0016887;GO:0005524	BP:peptide transport;MF:ATPase activity;MF:ATP binding;	K19229	sapD	map02010;map01503	Cationic antimicrobial peptide (CAMP) resistance
NI35_3704	dptH	DNA phosphorothioation protein DptH	0.406	-1.30062	7.4697952916E-24	6.46592768046E-22	yes	down	ref_gene	mRNA	199.46	184.98	154.54	37.76	44.35	51.29	44.4667	179.66	------	------	K19175	dptH	------	------
NI35_4449	NI35_4449	metalloprotease	0.215	-2.21739	1.79704174775E-23	1.51850027685E-21	yes	down	ref_gene	mRNA	190.43	163.48	138.14	14.78	22.5	29.92	22.4	164.017	GO:0006364;GO:0005737;GO:0004521;GO:0004222;GO:0008270	BP:rRNA processing;CC:cytoplasm;MF:endoribonuclease activity;MF:metalloendopeptidase activity;MF:zinc ion binding;	K07042	ybeY	------	------
NI35_3378	NI35_3378	peptide transport protein	0.221	-2.17775	1.97432464526E-23	1.62950655024E-21	yes	down	ref_gene	mRNA	70.91	51.62	40.75	5.04	7.36	9.75	7.38333	54.4267	GO:0015031;GO:0015833;GO:0005886;GO:0016887;GO:0005524	BP:protein transport;BP:peptide transport;CC:plasma membrane;MF:ATPase activity;MF:ATP binding;	K19230	sapF	map02010;map01503	Cationic antimicrobial peptide (CAMP) resistance
NI35_3085	rarA	recombination factor protein RarA	0.387	-1.3698	2.34685156481E-23	1.89294913716E-21	yes	down	ref_gene	mRNA	90.08	73.62	70.24	16.67	19.27	19.21	18.3833	77.98	GO:0000731;GO:0006260;GO:0006261;GO:0017116;GO:0004386;GO:0008047;GO:0016887;GO:0003677;GO:0005524	BP:DNA synthesis involved in DNA repair;BP:DNA replication;BP:DNA-dependent DNA replication;MF:single-stranded DNA-dependent ATP-dependent DNA helicase activity;MF:helicase activity;MF:enzyme activator activity;MF:ATPase activity;MF:DNA binding;MF:ATP binding;	K07478	ycaJ	------	------
NI35_1795	rpoE	RNA polymerase sigma factor RpoE	0.425	-1.2348	7.91028532058E-23	6.10295708755E-21	yes	down	ref_gene	mRNA	466.38	423.82	398.63	104.79	115.41	119.87	113.357	429.61	GO:0009266;GO:0006355;GO:0097533;GO:0006352;GO:0005737;GO:0016987;GO:0003677	BP:response to temperature stimulus;BP:regulation of transcription, DNA-templated;BP:cellular stress response to acid chemical;BP:DNA-templated transcription, initiation;CC:cytoplasm;MF:sigma factor activity;MF:DNA binding;	K03088	rpoE	------	------
NI35_4250	NI35_4250	virulence protein	0.303	-1.7222	2.98031345148E-22	2.25045371049E-20	yes	down	ref_gene	mRNA	63.99	69.5	60.86	11.21	12.01	13.21	12.1433	64.7833	------	------	K09824	virK	------	------
NI35_1012	NI35_1012	exonuclease V subunit beta	0.419	-1.25388	3.42788079949E-22	2.53448936612E-20	yes	down	ref_gene	mRNA	103.87	94.87	82.08	19.98	25.38	26.45	23.9367	93.6067	GO:0000724;GO:0000287;GO:0008854;GO:0003677;GO:0003678;GO:0005524	BP:double-strand break repair via homologous recombination;MF:magnesium ion binding;MF:exodeoxyribonuclease V activity;MF:DNA binding;MF:DNA helicase activity;MF:ATP binding;	K03582	recB	map03440	Homologous recombination
NI35_0075	ftsW	cell division protein FtsW	0.419	-1.25384	3.58118377303E-22	2.59380024704E-20	yes	down	ref_gene	mRNA	111.97	100.15	105.44	26.35	28.11	26.83	27.0967	105.853	GO:0043093;GO:0071555;GO:0008360;GO:0009252;GO:0051301;GO:0032153;GO:0005886;GO:0008955;GO:0015648	BP:FtsZ-dependent cytokinesis;BP:cell wall organization;BP:regulation of cell shape;BP:peptidoglycan biosynthetic process;BP:cell division;CC:cell division site;CC:plasma membrane;MF:peptidoglycan glycosyltransferase activity;MF:lipid-linked peptidoglycan transporter activity;	K03588	ftsW	map04112	Cell cycle - Caulobacter
NI35_3484	srfB	virulence protein SrfB	0.396	-1.33812	8.3131043697E-22	5.90064148161E-20	yes	down	ref_gene	mRNA	99.62	89.06	72.01	18.05	20.72	24.07	20.9467	86.8967	------	------	------	------	------	------
NI35_0076	NI35_0076	UDP-diphospho-muramoylpentapeptide beta-N-acetylglucosaminyltransferase	0.425	-1.23321	1.41227168764E-21	9.82774944989E-20	yes	down	ref_gene	mRNA	165.49	148.23	141.88	36.39	42.4	40	39.5967	151.867	GO:0005975;GO:0071555;GO:0008360;GO:0007049;GO:0009252;GO:0030259;GO:0051301;GO:0005886;GO:0050511;GO:0051991	BP:carbohydrate metabolic process;BP:cell wall organization;BP:regulation of cell shape;BP:cell cycle;BP:peptidoglycan biosynthetic process;BP:lipid glycosylation;BP:cell division;CC:plasma membrane;MF:undecaprenyldiphospho-muramoylpentapeptide beta-N-acetylglucosaminyltransferase activity;MF:UDP-N-acetyl-D-glucosamin;	K02563	murG	map04112;map00550;map01502	Cell cycle - Caulobacter;Peptidoglycan biosynthesis;Vancomycin resistance
NI35_3246	NI35_3246	multidrug ABC transporter ATPase	0.384	-1.38162	2.33958245329E-21	1.58882617285E-19	yes	down	ref_gene	mRNA	64.85	56.8	52.96	12.31	12.45	16.12	13.6267	58.2033	GO:0016887;GO:0005524	MF:ATPase activity;MF:ATP binding;	K25182	ybhF	------	------
NI35_3161	macA	macrolide transporter subunit MacA	0.451	-1.14799	3.27211479186E-21	2.11140643569E-19	yes	down	ref_gene	mRNA	231.63	212.4	197.08	51.98	58.62	66.43	59.01	213.703	GO:1990961;GO:1990195;GO:0019898;GO:0022857	BP:drug transmembrane export;CC:macrolide transmembrane transporter complex;CC:extrinsic component of membrane;MF:transmembrane transporter activity;	K13888	macA	------	------
NI35_4378	NI35_4378	oxidoreductase	0.454	-1.13874	1.20666843079E-20	7.51309870332E-19	yes	down	ref_gene	mRNA	75.3	64.35	62.14	15.54	19.7	20.51	18.5833	67.2633	GO:0046872;GO:0016614	MF:metal ion binding;MF:oxidoreductase activity, acting on CH-OH group of donors;	K08317	hcxA	------	------
NI35_3977	NI35_3977	selenocysteinyl-tRNA-specific translation factor	0.433	-1.20676	2.37689307862E-20	1.42976161627E-18	yes	down	ref_gene	mRNA	134.96	133.56	119.08	30.35	33.95	38.6	34.3	129.2	GO:0001514;GO:0005737;GO:0003924;GO:0003723;GO:0003746;GO:0005525	BP:selenocysteine incorporation;CC:cytoplasm;MF:GTPase activity;MF:RNA binding;MF:translation elongation factor activity;MF:GTP binding;	K03833	selB	------	------
NI35_0885	hypD	[NiFe] hydrogenase metallocenter assembly protein HypD	0.36	-1.47233	4.16926641081E-20	2.46612108199E-18	yes	down	ref_gene	mRNA	431.48	409.61	290.84	67.83	87.71	96.25	83.93	377.31	GO:0046872	MF:metal ion binding;	K04654	hypD	------	------
NI35_0916	NI35_0916	recombinase A	0.45	-1.1508	6.59423200123E-20	3.83654579875E-18	yes	down	ref_gene	mRNA	486.46	460.27	407.97	108.16	133.64	133.69	125.163	451.567	GO:0006310;GO:0006281;GO:1902021;GO:0140664;GO:0009432;GO:0050918;GO:1903911;GO:0005737;GO:0016887;GO:0003684;GO:0003697;GO:0005524	BP:DNA recombination;BP:DNA repair;BP:regulation of bacterial-type flagellum-dependent cell motility;BP:old GO;BP:SOS response;BP:positive chemotaxis;BP:positive regulation of receptor clustering;CC:cytoplasm;MF:ATPase activity;MF:damaged DNA binding;MF:single-stranded DNA binding;MF:ATP binding;	K03553	recA	map03440	Homologous recombination
NI35_3822	dnaJ	chaperone protein DnaJ	0.419	-1.25614	8.89992189417E-20	5.01362266705E-18	yes	down	ref_gene	mRNA	147.62	155.61	168.94	35.48	40.94	45.36	40.5933	157.39	GO:0006457;GO:0042026;GO:0006260;GO:0051085;GO:0009408;GO:0005737;GO:0031072;GO:0051082;GO:0008270;GO:0005524;GO:0016491	BP:protein folding;BP:protein refolding;BP:DNA replication;BP:chaperone mediated protein folding requiring cofactor;BP:response to heat;CC:cytoplasm;MF:heat shock protein binding;MF:unfolded protein binding;MF:zinc ion binding;MF:ATP binding;MF:oxidoreductase activity;	K03686	dnaJ	------	------
NI35_3708	dptC	DNA phosphorothioation protein DptC	0.38	-1.39614	9.78764649705E-20	5.34405498739E-18	yes	down	ref_gene	mRNA	61.47	63.44	54.72	11.76	14.53	15.69	13.9933	59.8767	GO:0016740	MF:transferase activity;	K19170	dndC	------	------
NI35_1011	NI35_1011	exonuclease V subunit alpha	0.442	-1.1782	1.67604110456E-19	8.8780147464E-18	yes	down	ref_gene	mRNA	61.77	53.25	55.66	13.45	17.16	15.27	15.2933	56.8933	GO:0000724;GO:0009338;GO:0008854;GO:0016887;GO:0003677;GO:0003678;GO:0005524	BP:double-strand break repair via homologous recombination;CC:exodeoxyribonuclease V complex;MF:exodeoxyribonuclease V activity;MF:ATPase activity;MF:DNA binding;MF:DNA helicase activity;MF:ATP binding;	K03581	recD	map03440	Homologous recombination
NI35_3087	ftsK	DNA translocase FtsK	0.453	-1.14248	2.85699256374E-19	1.46948791431E-17	yes	down	ref_gene	mRNA	123.37	110.76	93.43	26.39	29.99	33.89	30.09	109.187	GO:0007059;GO:0005886;GO:0005524;GO:0003677	BP:chromosome segregation;CC:plasma membrane;MF:ATP binding;MF:DNA binding;	K03466	ftsK	------	------
NI35_0077	NI35_0077	UDP-N-acetylmuramate--L-alanine ligase	0.461	-1.11765	6.89479941753E-19	3.44642861025E-17	yes	down	ref_gene	mRNA	137.28	132.36	133.41	36.39	35.49	41.64	37.84	134.35	GO:0071555;GO:0008360;GO:0007049;GO:0009252;GO:0051301;GO:0005737;GO:0008763;GO:0005524	BP:cell wall organization;BP:regulation of cell shape;BP:cell cycle;BP:peptidoglycan biosynthetic process;BP:cell division;CC:cytoplasm;MF:UDP-N-acetylmuramate-L-alanine ligase activity;MF:ATP binding;	K01924	murC	map00550	Peptidoglycan biosynthesis
NI35_4278	grpE	molecular chaperone GrpE	0.467	-1.1	1.09942716501E-18	5.34502329948E-17	yes	down	ref_gene	mRNA	246.4	229.29	234.48	65.46	69.69	69.13	68.0933	236.723	GO:0006310;GO:0006457;GO:0019674;GO:0006281;GO:0016310;GO:0006741;GO:0005737;GO:0005829;GO:0051087;GO:0051287;GO:0051082;GO:0005524;GO:0003951;GO:0046872;GO:0000774;GO:0042803	BP:DNA recombination;BP:protein folding;BP:NAD metabolic process;BP:DNA repair;BP:phosphorylation;BP:NADP biosynthetic process;CC:cytoplasm;CC:cytosol;MF:chaperone binding;MF:NAD binding;MF:unfolded protein binding;MF:ATP binding;MF:NAD+ kinase activity;MF:metal ion binding;MF:adenyl-nucleotide exchange factor activity;MF:protein homodimerization activity;	K00858	ppnK	map00760	Nicotinate and nicotinamide metabolism
NI35_1607	NI35_1607	condesin subunit E	0.298	-1.74565	1.19259332338E-18	5.71961311441E-17	yes	down	ref_gene	mRNA	97.63	103.49	77.65	17.73	14.43	19.57	17.2433	92.9233	GO:0030261;GO:0006260;GO:0007059;GO:0051301;GO:0005737;GO:0009295	BP:chromosome condensation;BP:DNA replication;BP:chromosome segregation;BP:cell division;CC:cytoplasm;CC:nucleoid;	K03804	mukE	------	------
NI35_3160	NI35_3160	macrolide ABC transporter ATP-binding protein	0.423	-1.24091	1.48399283113E-18	6.92985599693E-17	yes	down	ref_gene	mRNA	53.5	53.69	50.33	12.87	13.78	14.07	13.5733	52.5067	GO:0046677;GO:0005886;GO:0016887;GO:0005524	BP:response to antibiotic;CC:plasma membrane;MF:ATPase activity;MF:ATP binding;	K05685	macB	map02010	ABC transporters
NI35_4379	NI35_4379	aminotransferase	0.453	-1.144	4.96148153583E-18	2.28679194424E-16	yes	down	ref_gene	mRNA	195.44	176.05	146.11	41.55	48.71	52.77	47.6767	172.533	GO:0009058;GO:0008483;GO:0030170	BP:biosynthetic process;MF:transaminase activity;MF:pyridoxal phosphate binding;	K14287	ybdL	------	------
NI35_2753	NI35_2753	nitrate reductase cytochrome C550 subunit like protein	0.345	-1.53455	1.35223835188E-17	5.85288440886E-16	yes	down	ref_gene	mRNA	567.63	555.93	424.74	84.1	113.54	141.23	112.957	516.1	GO:0009061;GO:0042597;GO:0046872;GO:0016491	BP:anaerobic respiration;CC:periplasmic space;MF:metal ion binding;MF:oxidoreductase activity;	K02568	napB	map00910	Nitrogen metabolism
NI35_1388	NI35_1388	glutamine synthetase	0.479	-1.06315	1.3523147972E-17	5.85288440886E-16	yes	down	ref_gene	mRNA	934.08	839.82	731.2	206.42	251.57	275.98	244.657	835.033	GO:0019740;GO:0051260;GO:0006542;GO:0005737;GO:0016020;GO:0004356;GO:0030145;GO:0046872;GO:0005524	BP:nitrogen utilization;BP:protein homooligomerization;BP:glutamine biosynthetic process;CC:cytoplasm;CC:membrane;MF:glutamate-ammonia ligase activity;MF:manganese ion binding;MF:metal ion binding;MF:ATP binding;	K01915	glnA	map00630;map00220;map00910;map02020;map00250;map04727;map04724;map04217	Glyoxylate and dicarboxylate metabolism;Arginine biosynthesis;Nitrogen metabolism;Two-component system;Alanine, aspartate and glutamate metabolism;GABAergic synapse;Glutamatergic synapse;Necroptosis
NI35_2816	NI35_2816	NADH dehydrogenase subunit G	0.48	-1.05772	3.39042610444E-17	1.43245502913E-15	yes	down	ref_gene	mRNA	459.09	442.82	374.45	107.62	131.04	136.06	124.907	425.453	GO:0042773;GO:0016020;GO:0051537;GO:0043546;GO:0051539;GO:0008137;GO:0046872;GO:0048038	BP:ATP synthesis coupled electron transport;CC:membrane;MF:2 iron, 2 sulfur cluster binding;MF:molybdopterin cofactor binding;MF:4 iron, 4 sulfur cluster binding;MF:NADH dehydrogenas;MF:metal ion binding;MF:quinone binding;	K00336	nuoG	map00190	Oxidative phosphorylation
NI35_4425	NI35_4425	nicotinate-nucleotide adenylyltransferase	0.27	-1.88817	3.64069949133E-17	1.52009911703E-15	yes	down	ref_gene	mRNA	58.24	51.14	47.05	5.86	10.23	10.24	8.77667	52.1433	GO:0009435;GO:0004515;GO:0005524	BP:NAD biosynthetic process;MF:nicotinate-nucleotide adenylyltransferase activity;MF:ATP binding;	K00969	nadD	map00760	Nicotinate and nicotinamide metabolism
NI35_3247	ybhS	ABC transport system%2C permease component YbhS	0.36	-1.47413	5.00212748828E-17	2.01733527908E-15	yes	down	ref_gene	mRNA	35.76	31.53	32.24	6.87	7.45	7.56	7.29333	33.1767	GO:0043190;GO:0005886;GO:0140359	CC:ATP-binding cassett;CC:plasma membrane;MF:ABC-type transmembrane transporter activity;	K25181	ybhS	------	------
NI35_2334	NI35_2334	adenylate cyclase	0.488	-1.03609	7.67009035834E-17	2.99133523975E-15	yes	down	ref_gene	mRNA	119.14	107.86	93.25	28.71	32.69	33.59	31.6633	106.75	GO:0006171;GO:0005737;GO:0005524;GO:0004016	BP:cAMP biosynthetic process;CC:cytoplasm;MF:ATP binding;MF:adenylate cyclase activity;	K05851	cyaA	map02026;map00230;map05111	Biofilm formation - Escherichia coli;Purine metabolism;Biofilm formation - Vibrio cholerae
NI35_1304	hslU	ATP-dependent protease ATP-binding subunit HslU	0.484	-1.04822	1.19682181309E-16	4.61687023331E-15	yes	down	ref_gene	mRNA	406.36	387.32	328.65	103.55	109.71	119.27	110.843	374.11	GO:0051603;GO:0043335;GO:0006508;GO:0009376;GO:0036402;GO:0016887;GO:0008233;GO:0005524	BP:proteolysis involved in cellular protein catabolic process;BP:protein unfolding;BP:proteolysis;CC:HslUV protease complex;MF:proteasome-activating ATPase activity;MF:ATPase activity;MF:peptidase activity;MF:ATP binding;	K03667	hslU	------	------
NI35_0973	NI35_0973	GDP/GTP pyrophosphokinase	0.499	-1.00326	1.5990319161E-16	6.03719603218E-15	yes	down	ref_gene	mRNA	145.86	134.47	125.4	35.21	42.57	45.88	41.22	135.243	GO:0016310;GO:0015969;GO:0016301;GO:0008728;GO:0016740	BP:phosphorylation;BP:guanosine tetraphosphate metabolic process;MF:kinase activity;MF:GTP diphosphokinase activity;MF:transferase activity;	K00951	relA	map00230	Purine metabolism
NI35_2755	NI35_2755	quinol dehydrogenase	0.387	-1.3711	2.06276735801E-16	7.62579307666E-15	yes	down	ref_gene	mRNA	327.79	340.29	263.62	57.38	81.05	87.18	75.2033	310.567	GO:0051536;GO:0046872	MF:iron-sulfur cluster binding;MF:metal ion binding;	K02573	napG	------	------
NI35_0299	NI35_0299	glucans biosynthesis protein	0.42	-1.25267	2.17981056785E-16	7.97541000548E-15	yes	down	ref_gene	mRNA	166.38	150.6	116.55	30.16	37.63	43.82	37.2033	144.51	GO:0009250;GO:0042597;GO:0003824;GO:0030246	BP:glucan biosynthetic process;CC:periplasmic space;MF:catalytic activity;MF:carbohydrate binding;	K03670	mdoG	------	------
NI35_2409	NI35_2409	RNA polymerase factor sigma-54	0.434	-1.20429	2.3350512735E-16	8.38185012656E-15	yes	down	ref_gene	mRNA	119.39	110.07	88.15	25.32	27.25	31.84	28.1367	105.87	GO:0006525;GO:0006352;GO:0000428;GO:0016779;GO:0016987;GO:0003677;GO:0001216	BP:arginine metabolic process;BP:DNA-templated transcription, initiation;CC:DNA-directed RNA polymerase complex;MF:nucleotidyltransferase activity;MF:sigma factor activity;MF:DNA binding;MF:bacterial-type RNA polymerase transcriptional activator activity, sequence-specific DNA binding;	K03092	rpoN	map02040;map02020;map05111	Flagellar assembly;Two-component system;Biofilm formation - Vibrio cholerae
NI35_3913	NI35_3913	bifunctional (p)ppGpp synthetase II/ guanosine-3'%2C5'-bis pyrophosphate 3'-pyrophosphohydrolase	0.422	-1.24494	2.57831177054E-16	9.15042847366E-15	yes	down	ref_gene	mRNA	127.76	112.18	84.78	22.98	29.66	31.02	27.8867	108.24	GO:0015969;GO:0016310;GO:0015970;GO:0042594;GO:0016787;GO:0008728;GO:0016301;GO:0008893;GO:0016740	BP:guanosine tetraphosphate metabolic process;BP:phosphorylation;BP:guanosine tetraphosphate biosynthetic process;BP:response to starvation;MF:hydrolase activity;MF:GTP diphosphokinase activity;MF:kinase activity;MF:guanosine-3',5'-bi;MF:transferase activity;	K01139	spoT	map00230	Purine metabolism
NI35_0080	ftsA	cell division protein FtsA	0.48	-1.05814	3.77353805668E-16	1.32596896665E-14	yes	down	ref_gene	mRNA	203.89	191.48	167.36	50.53	54.24	60.96	55.2433	187.577	GO:0043093;GO:0051301;GO:0032153;GO:0009898;GO:0005524	BP:FtsZ-dependent cytokinesis;BP:cell division;CC:cell division site;CC:cytoplasmic side of plasma membrane;MF:ATP binding;	K03590	ftsA	map04112	Cell cycle - Caulobacter
NI35_1288	NI35_1288	5%2C10-methylenetetrahydrofolate reductase	0.455	-1.13552	4.04047336907E-16	1.40584705753E-14	yes	down	ref_gene	mRNA	253.67	222.67	185.28	53	64.29	67.73	61.6733	220.54	GO:0009086;GO:0106312;GO:0035999;GO:0005829;GO:0004489	BP:methionine biosynthetic process;BP:old GO;BP:tetrahydrofolate interconversion;CC:cytosol;MF:methylenetetrahydrofolate reductas;	K00297	metF	map00720;map00670	Carbon fixation pathways in prokaryotes;One carbon pool by folate
NI35_1485	NI35_1485	flagellar motor switch protein G	0.457	-1.1299	7.59384291692E-16	2.5913988954E-14	yes	down	ref_gene	mRNA	129.02	107.8	106.24	27.48	31.26	37.51	32.0833	114.353	GO:0006935;GO:0071973;GO:0005886;GO:0009425;GO:0003774	BP:chemotaxis;BP:bacterial-type flagellum-dependent cell motility;CC:plasma membrane;CC:bacterial-type flagellum basal body;MF:motor activity;	K02410	fliG	map02030;map02040	Bacterial chemotaxis;Flagellar assembly
NI35_4446	NI35_4446	apolipoprotein N-acyltransferase	0.404	-1.30924	1.18813424495E-15	4.01589374793E-14	yes	down	ref_gene	mRNA	58.65	48.12	40.19	12.2	12.46	11.26	11.9733	48.9867	GO:0042158;GO:0005886;GO:0050660;GO:0016410	BP:lipoprotein biosynthetic process;CC:plasma membrane;MF:flavin adenine dinucleotide binding;MF:N-acyltransferase activity;	K03820	lnt	------	------
NI35_1790	NI35_1790	LysR family transcriptional regulator	0.426	-1.22988	2.03622397583E-15	6.62987054149E-14	yes	down	ref_gene	mRNA	37.27	27.57	25.62	6.83	8.03	8.49	7.78333	30.1533	GO:0006351;GO:0003700;GO:0003677	BP:transcription, DNA-templated;MF:transcription factor activity, sequence-specific DNA binding;MF:DNA binding;	------	------	------	------
NI35_0187	NI35_0187	lipid-A-disaccharide synthase	0.437	-1.19419	2.4862600383E-15	8.02157897812E-14	yes	down	ref_gene	mRNA	74.11	68.62	62.93	15.76	19.12	20.36	18.4133	68.5533	GO:0009245;GO:0008915	BP:lipid A biosynthetic process;MF:lipid-A-disaccharide synthase activity;	K00748	lpxB	map00540	Lipopolysaccharide biosynthesis
NI35_1186	yghB	DedA family inner membrane protein YghB	0.413	-1.27682	6.82035459611E-15	2.16119986264E-13	yes	down	ref_gene	mRNA	227.9	175.65	140.79	42.57	47.47	48.33	46.1233	181.447	GO:0005886	CC:plasma membrane;	------	------	------	------
NI35_2542	NI35_2542	tetrathionate reductase subunit A	0.458	-1.12712	7.94755643717E-15	2.49609538013E-13	yes	down	ref_gene	mRNA	33.44	32.18	28.2	7.48	9.6	9.15	8.74333	31.2733	GO:0051536;GO:0046872;GO:0043546;GO:0016491	MF:iron-sulfur cluster binding;MF:metal ion binding;MF:molybdopterin cofactor binding;MF:oxidoreductase activity;	K08357	ttrA	map00920;map02020	Sulfur metabolism;Two-component system
NI35_3086	NI35_3086	outer-membrane lipoprotein carrier protein	0.346	-1.53289	9.40983022917E-15	2.90395543333E-13	yes	down	ref_gene	mRNA	268.83	227.79	161.97	34.67	48.27	59.64	47.5267	219.53	GO:0042953;GO:0044874;GO:0042597	BP:lipoprotein transport;BP:lipoprotein localization to outer membrane;CC:periplasmic space;	K03634	lolA	------	------
NI35_0204	NI35_0204	DL-methionine transporter permease	0.385	-1.37611	1.18234200782E-14	3.61735498773E-13	yes	down	ref_gene	mRNA	131.22	117.6	92.36	23.23	30.33	28.19	27.25	113.727	GO:0048473;GO:0055085;GO:0005886	BP:D-methionine transport;BP:transmembrane transport;CC:plasma membrane;	K02072	metI	map02010	ABC transporters
NI35_2754	napH	polyferredoxin NapH	0.456	-1.13214	1.28897467234E-14	3.90988983942E-13	yes	down	ref_gene	mRNA	142.04	148.5	129.54	37.11	40.11	41.33	39.5167	140.027	GO:0016020;GO:0046872;GO:0051539	CC:membrane;MF:metal ion binding;MF:4 iron, 4 sulfur cluster binding;	K02574	napH	------	------
NI35_1589	NI35_1589	paraquat-inducible protein B	0.443	-1.17464	1.35060110635E-14	4.06210451393E-13	yes	down	ref_gene	mRNA	52.15	46.1	40.52	10.73	12.59	14.26	12.5267	46.2567	GO:0016020	CC:membrane;	K06192	pqiB	------	------
NI35_1407	soxs	DNA-binding transcriptional regulator SoxS	0.377	-1.40564	1.60670715531E-14	4.79176781023E-13	yes	down	ref_gene	mRNA	100.04	87.22	110.92	24.82	24.79	20.15	23.2533	99.3933	GO:0006351;GO:0005737;GO:0003700;GO:0043565	BP:transcription, DNA-templated;CC:cytoplasm;MF:transcription factor activity, sequence-specific DNA binding;MF:sequence-specific DNA binding;	K13631	soxS	------	------
NI35_2331	NI35_2331	uroporphyrinogen III C-methyltransferase	0.479	-1.06135	2.11605372657E-14	6.15563498001E-13	yes	down	ref_gene	mRNA	114.52	98.85	89.55	25.86	31.98	31.04	29.6267	100.973	GO:0032259;GO:0016020;GO:0008168;GO:0004851	BP:methylation;CC:membrane;MF:methyltransferase activity;MF:uroporphyrin-III C-methyltransferase activity;	K02496	hemX	map00860	Porphyrin metabolism
NI35_0263	flgK	flagellar hook-associated protein FlgK	0.498	-1.00652	4.05341171866E-14	1.13272111729E-12	yes	down	ref_gene	mRNA	94.29	96.87	91.57	27.14	28.46	30.59	28.73	94.2433	GO:0044780;GO:0005576;GO:0009424;GO:0005198	BP:bacterial-type flagellum assembly;CC:extracellular region;CC:bacterial-type flagellum hook;MF:structural molecule activity;	K02396	flgK	map02040	Flagellar assembly
NI35_3703	dptG	DNA phosphorthioation protein DptG	0.438	-1.19204	4.43547526753E-14	1.22980482222E-12	yes	down	ref_gene	mRNA	174.98	155.96	124.85	31.42	41.6	49.73	40.9167	151.93	------	------	K19174	dptG	------	------
NI35_0079	ftsQ	cell division protein FtsQ	0.367	-1.44451	4.86366058781E-14	1.33807220358E-12	yes	down	ref_gene	mRNA	194	190.04	137.43	26.73	46.56	46.25	39.8467	173.823	GO:0090529;GO:0043093;GO:0032153;GO:0005886	BP:cell septum assembly;BP:FtsZ-dependent cytokinesis;CC:cell division site;CC:plasma membrane;	K03589	ftsQ	map04112	Cell cycle - Caulobacter
NI35_3382	sapA	peptide transport periplasmic protein SapA	0.464	-1.10915	1.07873429511E-13	2.90032425252E-12	yes	down	ref_gene	mRNA	37.67	32.97	35.43	9.27	9.84	10.85	9.98667	35.3567	GO:0055085;GO:0043190;GO:0030288	BP:transmembrane transport;CC:ATP-binding cassett;CC:outer membrane-bounded periplasmic space;	K19226	sapA	map02010;map01503	Cationic antimicrobial peptide (CAMP) resistance
NI35_3945	NI35_3945	ADP-heptose:LPS heptosyl transferase I	0.388	-1.36611	1.37497953645E-13	3.64164356333E-12	yes	down	ref_gene	mRNA	86.35	78.98	66.18	12.84	21.65	21.17	18.5533	77.17	GO:0009244;GO:0008920	BP:lipopolysaccharide core region biosynthetic process;MF:lipopolysaccharide heptosyltransferase activity;	K02841	waaC	map00540	Lipopolysaccharide biosynthesis
NI35_4426	NI35_4426	DNA polymerase III subunit delta	0.441	-1.18259	2.00512720347E-13	5.23249738612E-12	yes	down	ref_gene	mRNA	90.18	77.12	63.6	19.27	22.13	20.92	20.7733	76.9667	GO:0006260;GO:0006261;GO:0009360;GO:0003887;GO:0003677	BP:DNA replication;BP:DNA-dependent DNA replication;CC:DNA polymerase III complex;MF:DNA-directed DNA polymerase activity;MF:DNA binding;	K02340	holA	map03430;map03440;map03030	Mismatch repair;Homologous recombination;DNA replication
NI35_0078	NI35_0078	D-alanine--D-alanine ligase	0.476	-1.07051	2.04940563805E-13	5.30900774413E-12	yes	down	ref_gene	mRNA	150.76	151.05	133.33	37.71	41.03	49.39	42.71	145.047	GO:0071555;GO:0008360;GO:0009252;GO:0005737;GO:0008716;GO:0046872;GO:0005524	BP:cell wall organization;BP:regulation of cell shape;BP:peptidoglycan biosynthetic process;CC:cytoplasm;MF:D-alanine-D-alanine ligase activity;MF:metal ion binding;MF:ATP binding;	K01921	ddl	map00470;map00550;map01502	D-Amino acid metabolism;Peptidoglycan biosynthesis;Vancomycin resistance
NI35_1251	NI35_1251	hypothetical protein	0.263	-1.92929	4.35664202708E-13	1.09657606767E-11	yes	down	ref_gene	mRNA	126.92	108.96	87.27	13.75	17.23	23.82	18.2667	107.717	GO:0005886;GO:0019901	CC:plasma membrane;MF:protein kinase binding;	K25864	mzrA	map02020	Two-component system
NI35_1491	fliM	flagellar motor switch protein FliM	0.39	-1.3585	6.26189736858E-13	1.53265336283E-11	yes	down	ref_gene	mRNA	80.26	79.41	53.14	15.37	16.48	19.4	17.0833	70.9367	GO:0006935;GO:0071973;GO:0071978;GO:0050918;GO:0009425;GO:0005886;GO:0003774	BP:chemotaxis;BP:bacterial-type flagellum-dependent cell motility;BP:bacterial-type flagellum-dependent swarming motility;BP:positive chemotaxis;CC:bacterial-type flagellum basal body;CC:plasma membrane;MF:motor activity;	K02416	fliM	map02030;map02040	Bacterial chemotaxis;Flagellar assembly
NI35_0887	hypB	hydrogenase nickel incorporation protein HypB	0.467	-1.09926	6.44587155226E-13	1.56687658486E-11	yes	down	ref_gene	mRNA	600.08	592.2	449.32	126.57	166.04	182.51	158.373	547.2	GO:0051604;GO:0016151;GO:0003924;GO:0008270	BP:protein maturation;MF:nickel cation binding;MF:GTPase activity;MF:zinc ion binding;	K04652	hypB	------	------
NI35_0036	NI35_0036	4-hydroxythreonine-4-phosphate dehydrogenase	0.436	-1.19753	7.07784775434E-13	1.70879467212E-11	yes	down	ref_gene	mRNA	78.21	81.82	66.06	20.33	20.21	20.17	20.2367	75.3633	GO:0042823;GO:0008615;GO:0005737;GO:0050897;GO:0051287;GO:0000287;GO:0008270;GO:0050570	BP:pyridoxal phosphate biosynthetic process;BP:pyridoxine biosynthetic process;CC:cytoplasm;MF:cobalt ion binding;MF:NAD binding;MF:magnesium ion binding;MF:zinc ion binding;MF:4-hydroxythreonine-4-phosphate dehydrogenase activity;	K00097	pdxA	map00750	Vitamin B6 metabolism
NI35_3702	dptF	DNA phosphorthioation protein DptF	0.44	-1.18344	7.45929560974E-13	1.78871892696E-11	yes	down	ref_gene	mRNA	67.81	67.19	53.69	13.02	17.71	20.48	17.07	62.8967	------	------	K19173	dptF	------	------
NI35_3261	NI35_3261	molybdenum cofactor biosynthesis protein A	0.472	-1.0833	7.55302323208E-13	1.79903888931E-11	yes	down	ref_gene	mRNA	133.35	123.94	96.99	30.3	37.16	35.17	34.21	118.093	GO:0006777;GO:0019008;GO:0051539;GO:1904047;GO:0061799;GO:0061798;GO:0046872;GO:0005525	BP:Mo-molybdopterin cofactor biosynthetic process;CC:molybdopterin synthase complex;MF:4 iron, 4 sulfur cluster binding;MF:S-adenosyl-L-methionine binding;MF:cyclic pyranopterin monophosphate synthase activity;MF:GTP 3',8'-cyclase activity;MF:metal ion binding;MF:GTP binding;	K03639	moaA	map04122;map00790	Sulfur relay system;Folate biosynthesis
NI35_4133	NI35_4133	DNA uptake protein	0.379	-1.4002	7.89221395057E-13	1.8672978207E-11	yes	down	ref_gene	mRNA	101.34	105.24	82	20.09	20.05	28.32	22.82	96.1933	GO:0097428;GO:0051604;GO:0016226;GO:0005506;GO:0051539	BP:protein maturation by iron-sulfur cluster transfer;BP:protein maturation;BP:iron-sulfur cluster assembly;MF:iron ion binding;MF:4 iron, 4 sulfur cluster binding;	K07400	nfuA	------	------
NI35_3380	sapC	peptide transport system permease SapC	0.393	-1.34824	9.50980313599E-13	2.22041390327E-11	yes	down	ref_gene	mRNA	50.73	43.09	38.25	9.89	10.84	11.13	10.62	44.0233	GO:0015031;GO:0015833;GO:0055085;GO:0005886	BP:protein transport;BP:peptide transport;BP:transmembrane transport;CC:plasma membrane;	K19228	sapC	map02010;map01503	Cationic antimicrobial peptide (CAMP) resistance
NI35_4276	NI35_4276	recombination and repair protein	0.461	-1.11614	1.52576208326E-12	3.44899976656E-11	yes	down	ref_gene	mRNA	49.5	43.82	36.66	9.97	13.53	13.16	12.22	43.3267	GO:0006310;GO:0006281;GO:0009314;GO:0019674;GO:0016310;GO:0006741;GO:0009432;GO:0005737;GO:0051287;GO:0003951;GO:0046872;GO:0005524	BP:DNA recombination;BP:DNA repair;BP:response to radiation;BP:NAD metabolic process;BP:phosphorylation;BP:NADP biosynthetic process;BP:SOS response;CC:cytoplasm;MF:NAD binding;MF:NAD+ kinase activity;MF:metal ion binding;MF:ATP binding;	K03631	recN	------	------
NI35_1608	NI35_1608	condesin subunit F	0.483	-1.04912	9.27902152847E-12	1.92580394179E-10	yes	down	ref_gene	mRNA	44.27	39.5	42.91	12.25	11.9	13.18	12.4433	42.2267	GO:0030261;GO:0006260;GO:0007059;GO:0051301;GO:0005737;GO:0009295;GO:0005509	BP:chromosome condensation;BP:DNA replication;BP:chromosome segregation;BP:cell division;CC:cytoplasm;CC:nucleoid;MF:calcium ion binding;	K03633	mukF	------	------
NI35_2255	NI35_2255	ornithine decarboxylase	0.496	-1.01027	1.36268155793E-11	2.76351819948E-10	yes	down	ref_gene	mRNA	366.09	320.45	245.08	73.45	101.04	108.04	94.1767	310.54	GO:0006520;GO:0005737;GO:0005829;GO:0004586;GO:0030170	BP:cellular amino acid metabolic process;CC:cytoplasm;CC:cytosol;MF:ornithine decarboxylase activity;MF:pyridoxal phosphate binding;	K01581	speC	map00480;map00330;map04148	Glutathione metabolism;Arginine and proline metabolism;Efferocytosis
NI35_0883	NI35_0883	formate hydrogenlyase transcriptional activator	0.477	-1.06848	1.37557081934E-11	2.77380729423E-10	yes	down	ref_gene	mRNA	70.12	61.85	45.16	14.52	17.31	19.66	17.1633	59.0433	GO:0000160;GO:0006355;GO:0016829;GO:0016887;GO:0003677;GO:0005524	BP:phosphorelay signal transduction system;BP:regulation of transcription, DNA-templated;MF:lyase activity;MF:ATPase activity;MF:DNA binding;MF:ATP binding;	K15836	fhlA	------	------
NI35_2752	napC	cytochrome c-type protein NapC	0.444	-1.17194	1.87060825864E-11	3.68821594995E-10	yes	down	ref_gene	mRNA	217.09	236.5	179.26	46.46	56.64	72.87	58.6567	210.95	GO:0019333;GO:0009061;GO:0005886;GO:0020037;GO:0046872;GO:0009055	BP:denitrification pathway;BP:anaerobic respiration;CC:plasma membrane;MF:heme binding;MF:metal ion binding;MF:electron carrier activity;	K02569	napC	------	------
NI35_2074	NI35_2074	integrase	0.301	-1.7331	1.99451890511E-11	3.91079977582E-10	yes	down	ref_gene	mRNA	33.82	31.48	20.66	4.25	5.07	6.71	5.34333	28.6533	------	------	------	------	------	------
NI35_3939	NI35_3939	lipopolysaccharide 1%2C3-galactosyltransferase	0.398	-1.32924	2.81542727363E-11	5.37201687855E-10	yes	down	ref_gene	mRNA	74.87	72.15	51.31	11.38	18.89	18.71	16.3267	66.11	GO:0008918;GO:0008919	MF:lipopolysaccharide 3-alpha-galactosyltransferase activity;MF:lipopolysaccharide glucosyltransferase I activity;	K03278	waaI	map00540	Lipopolysaccharide biosynthesis
NI35_1488	NI35_1488	flagellar Type Iii Export Apparatus	0.284	-1.81679	3.25762742837E-11	6.14963816133E-10	yes	down	ref_gene	mRNA	143.34	111.34	71.36	13.15	23.07	23.1	19.7733	108.68	GO:0006935;GO:0071973;GO:0015031;GO:0044781;GO:0005886;GO:0009288;GO:0003774	BP:chemotaxis;BP:bacterial-type flagellum-dependent cell motility;BP:protein transport;BP:bacterial-type flagellum organization;CC:plasma membrane;CC:bacterial-type flagellum;MF:motor activity;	K02413	fliJ	map02040	Flagellar assembly
NI35_2253	NI35_2253	pyridoxamine 5'-phosphate oxidase-like protein	0.458	-1.12615	3.81386261163E-11	7.16158645962E-10	yes	down	ref_gene	mRNA	334.17	269.32	225.35	62.06	85.88	90.13	79.3567	276.28	------	------	K07005	------	------	------
NI35_0203	NI35_0203	DL-methionine transporter substrate-binding subunit	0.498	-1.00494	3.93676065402E-11	7.35345450584E-10	yes	down	ref_gene	mRNA	146.14	130.21	125.95	36.11	36.68	51.05	41.28	134.1	GO:0006865;GO:0016020;GO:0005886	BP:amino acid transport;CC:membrane;CC:plasma membrane;	K02073	metQ	map02010	ABC transporters
NI35_2148	NI35_2148	hypothetical protein	0.386	-1.37402	4.79030165991E-11	8.90093224661E-10	yes	down	ref_gene	mRNA	78.49	70.75	69.89	16.31	21.17	15.5	17.66	73.0433	GO:0042597;GO:0030288;GO:0051082	CC:periplasmic space;CC:outer membrane-bounded periplasmic space;MF:unfolded protein binding;	K06006	cpxP	------	------
NI35_2406	NI35_2406	hypothetical protein	0.413	-1.27594	4.85890259907E-11	8.93484213684E-10	yes	down	ref_gene	mRNA	145.9	120.37	79.72	23.33	30.56	34.28	29.39	115.33	GO:0003677;GO:0003723;GO:0005524;GO:0005525	MF:DNA binding;MF:RNA binding;MF:ATP binding;MF:GTP binding;	K06958	rapZ	------	------
NI35_4248	NI35_4248	transcriptional regulator	0.365	-1.45559	7.49599494729E-11	1.35731051367E-9	yes	down	ref_gene	mRNA	56.01	47.02	33.82	7.46	10.15	13.26	10.29	45.6167	------	------	------	------	------	------
NI35_3931	NI35_3931	formamidopyrimidine-DNA glycosylase	0.475	-1.07277	8.0806731751E-11	1.45575173089E-9	yes	down	ref_gene	mRNA	52.01	43.14	53.12	15.04	13.76	14.12	14.3067	49.4233	GO:0006284;GO:0140078;GO:0016829;GO:0008534;GO:0003906;GO:0034039;GO:0003684;GO:0008270	BP:base-excision repair;MF:class I DNA;MF:lyase activity;MF:oxidized purine nucleobase lesion DNA N-glycosylase activity;MF:DNA;MF:8-oxo-7,8-dihydroguanine DNA N-glycosylase activity;MF:damaged DNA binding;MF:zinc ion binding;	K10563	mutM	map03410	Base excision repair
NI35_2687	nlpI	lipoprotein NlpI	0.475	-1.07533	1.06980633682E-10	1.8983713447E-9	yes	down	ref_gene	mRNA	1382.43	1296.64	967.37	259.61	384.38	431.07	358.353	1215.48	GO:0007049;GO:0051301;GO:0005886	BP:cell cycle;BP:cell division;CC:plasma membrane;	K05803	nlpI	------	------
NI35_3707	dptD	DNA sulfur modification protein DptD	0.487	-1.03812	1.29684702509E-10	2.2784703426E-9	yes	down	ref_gene	mRNA	50.65	46.65	41.54	10.48	13.51	17.53	13.84	46.28	GO:0006302;GO:0016887	BP:double-strand break repair;MF:ATPase activity;	K19171	dndD	------	------
NI35_3749	NI35_3749	putative GTPase	0.449	-1.15611	1.52817793524E-10	2.67167659712E-9	yes	down	ref_gene	mRNA	67.61	56.07	46.23	12.52	15.88	18.51	15.6367	56.6367	GO:0016787	MF:hydrolase activity;	------	------	------	------
NI35_0217	NI35_0217	hypothetical protein	0.461	-1.1157	1.74510626218E-10	3.02116201193E-9	yes	down	ref_gene	mRNA	52.28	52.97	36.96	11.47	14.67	14.17	13.4367	47.4033	------	------	------	------	------	------
NI35_1490	fliL	flagellar basal body protein FliL	0.405	-1.30325	2.40981683407E-10	4.03416978495E-9	yes	down	ref_gene	mRNA	83.2	80.26	63.89	19.61	19.88	18.18	19.2233	75.7833	GO:0071978;GO:0071973;GO:0006935;GO:0005886;GO:0009425	BP:bacterial-type flagellum-dependent swarming motility;BP:bacterial-type flagellum-dependent cell motility;BP:chemotaxis;CC:plasma membrane;CC:bacterial-type flagellum basal body;	K02415	fliL	map02040	Flagellar assembly
NI35_2202	NI35_2202	ABC transporter ATPase	0.486	-1.04035	4.23148371446E-10	7.01754004795E-9	yes	down	ref_gene	mRNA	74.14	66.72	61.57	19.21	19.4	22.08	20.23	67.4767	GO:0016887;GO:0005524	MF:ATPase activity;MF:ATP binding;	K02031	ddpD	map02024	Quorum sensing
NI35_0188	NI35_0188	ribonuclease HII	0.424	-1.23763	7.17219238211E-10	1.14300982716E-8	yes	down	ref_gene	mRNA	98.72	89.66	74.44	17.13	25.06	27.72	23.3033	87.6067	GO:0006298;GO:0043137;GO:0006401;GO:0005737;GO:0032299;GO:0030145;GO:0004523;GO:0003723	BP:mismatch repair;BP:DNA replication, removal of RNA primer;BP:RNA catabolic process;CC:cytoplasm;CC:ribonuclease H2 complex;MF:manganese ion binding;MF:RNA-DNA hybrid ribonuclease activity;MF:RNA binding;	K03470	rnhB	map03030	DNA replication
NI35_3290	NI35_3290	aldose 1-epimerase	0.489	-1.03092	7.74129527538E-10	1.21565738639E-8	yes	down	ref_gene	mRNA	171.88	143.54	109.57	32.88	43.97	51.06	42.6367	141.663	GO:0033499;GO:0006012;GO:0006006;GO:0005737;GO:0004034;GO:0030246	BP:galactose catabolic process via UDP-galactose;BP:galactose metabolic process;BP:glucose metabolic process;CC:cytoplasm;MF:aldose 1-epimerase activity;MF:carbohydrate binding;	K01785	galM	map00010;map00052	Glycolysis / Gluconeogenesis;Galactose metabolism
NI35_3938	NI35_3938	UDP-D-galactose:(glucosyl)lipopolysaccharide-1%2C6-D-galactosyltransferase	0.437	-1.19367	9.5443129207E-10	1.48564765595E-8	yes	down	ref_gene	mRNA	43.91	48.06	43.2	8.69	12.37	15.68	12.2467	45.0567	GO:0008918;GO:0016757	MF:lipopolysaccharide 3-alpha-galactosyltransferase activity;MF:transferase activity, transferring glycosyl groups;	K02840	waaB	map00540	Lipopolysaccharide biosynthesis
NI35_4261	NI35_4261	HNH endonuclease	0.456	-1.13234	2.74826539889E-9	3.99737454946E-8	yes	down	ref_gene	mRNA	35.03	34.97	33.81	8.84	9.19	11.15	9.72667	34.6033	GO:0004519;GO:0008270;GO:0003676	MF:endonuclease activity;MF:zinc ion binding;MF:nucleic acid binding;	------	------	------	------
NI35_2411	lptA	lipopolysaccharide transport periplasmic protein LptA	0.485	-1.0448	3.91359325428E-9	5.60054131429E-8	yes	down	ref_gene	mRNA	128.73	114.01	105.49	27.62	38.22	40	35.28	116.077	GO:0015920;GO:0043165;GO:0009279;GO:0042597;GO:0030288;GO:0017089;GO:0001530	BP:lipopolysaccharide transport;BP:Gram-negative-bacterium-type cell outer membrane assembly;CC:cell outer membrane;CC:periplasmic space;CC:outer membrane-bounded periplasmic space;MF:glycolipid transporter activity;MF:lipopolysaccharide binding;	K09774	lptA	------	------
NI35_2412	NI35_2412	lipopolysaccharide exporter periplasmic protein	0.388	-1.36486	5.0303486543E-9	7.00106171534E-8	yes	down	ref_gene	mRNA	95.49	81.85	54	15.91	17.27	23.19	18.79	77.1133	GO:0015920;GO:0043165;GO:0005886;GO:0030288;GO:0015221;GO:0017089	BP:lipopolysaccharide transport;BP:Gram-negative-bacterium-type cell outer membrane assembly;CC:plasma membrane;CC:outer membrane-bounded periplasmic space;MF:lipopolysaccharide transmembrane transporter activity;MF:glycolipid transporter activity;	K11719	lptC	------	------
NI35_3912	NI35_3912	tRNA guanosine-2'-O-methyltransferase	0.476	-1.07119	5.63404725366E-9	7.6806901488E-8	yes	down	ref_gene	mRNA	82.03	70.11	59.13	18.07	21.18	23.09	20.78	70.4233	GO:0002938;GO:0000049;GO:0052665;GO:0009020	BP:tRNA guanine ribose methylation;MF:tRNA binding;MF:tRN;MF:tRN;	K00556	trmH	------	------
NI35_2410	yhbG	ABC transporter ATP-binding protein YhbG	0.499	-1.00281	6.67110302314E-9	9.00218426963E-8	yes	down	ref_gene	mRNA	69.64	72.25	79.1	18.6	23.76	26.16	22.84	73.6633	GO:0055085;GO:0043190;GO:0005886;GO:0016887;GO:0005524	BP:transmembrane transport;CC:ATP-binding cassett;CC:plasma membrane;MF:ATPase activity;MF:ATP binding;	K06861	lptB	map02010	ABC transporters
NI35_2998	NI35_2998	fumarate reductase subunit C	0.468	-1.09612	1.59069218865E-8	2.04542267301E-7	yes	down	ref_gene	mRNA	1107.82	989.72	667.14	232.68	285.42	322.16	280.087	921.56	GO:0045284;GO:0000104	CC:plasma membrane fumarate reductase complex;MF:succinate dehydrogenase activity;	K00246	frdC	map00650;map00720;map00620;map02020;map00020;map00190	Citrate cycle (TCA cycle);Oxidative phosphorylation
NI35_2201	NI35_2201	ABC transporter ATP-binding protein	0.438	-1.19087	1.60781712462E-8	2.05997941346E-7	yes	down	ref_gene	mRNA	64.05	46.25	56.94	17.33	15.04	12.58	14.9833	55.7467	GO:0005524;GO:0016887	MF:ATP binding;MF:ATPase activity;	K02032	ddpF	map02024	Quorum sensing
NI35_3709	dptB	DNA phosphorothioation protein DptB	0.438	-1.1913	1.61769234331E-8	2.06517630447E-7	yes	down	ref_gene	mRNA	40.28	42.23	30.32	7.24	11.88	11.58	10.2333	37.61	------	------	K19169	dndB	------	------
NI35_0034	apaG	ApaG protein	0.297	-1.74945	1.96628923035E-8	2.49227159947E-7	yes	down	ref_gene	mRNA	100.68	73.33	63.34	9.1	15.77	20.79	15.22	79.1167	GO:0070987	BP:error-free translesion synthesis;	K06195	apaG	------	------
NI35_3249	NI35_3249	membrane protein	0.431	-1.2128	2.70302634014E-8	3.37783115533E-7	yes	down	ref_gene	mRNA	51.56	51.06	46.21	10.65	14.26	15.29	13.4	49.61	GO:0016020	CC:membrane;	------	------	------	------
NI35_3936	rfaP	lipopolysaccharide core heptose(I) kinase RfaP	0.392	-1.35079	2.71451056732E-8	3.3802800012E-7	yes	down	ref_gene	mRNA	38.45	37.29	25.87	6.03	9.01	9.8	8.28	33.87	GO:0016310;GO:0009244;GO:0016301;GO:0005524	BP:phosphorylation;BP:lipopolysaccharide core region biosynthetic process;MF:kinase activity;MF:ATP binding;	K02848	waaP	map00540	Lipopolysaccharide biosynthesis
NI35_4414	NI35_4414	lipoate-protein ligase B	0.443	-1.17464	5.29766115323E-8	6.33043751947E-7	yes	down	ref_gene	mRNA	38.95	30.91	29.01	7.4	10.22	9.37	8.99667	32.9567	GO:0036211;GO:0005737;GO:0016874;GO:0033819	BP:protein modification process;CC:cytoplasm;MF:ligase activity;MF:lipoy;	K03801	lipB	map00785	Lipoic acid metabolism
NI35_2044	NI35_2044	hypothetical protein	0.306	-1.70715	7.84675967769E-8	9.01234630942E-7	yes	down	ref_gene	mRNA	60.24	46.29	22.16	5.9	8.3	10.51	8.23667	42.8967	------	------	------	------	------	------
NI35_2961	NI35_2961	hypothetical protein	0.359	-1.47748	1.03489942652E-7	1.1549868128E-6	yes	down	ref_gene	mRNA	28.59	27.02	17.05	5.61	4.4	6.1	5.37	24.22	GO:0016020	CC:membrane;	------	------	------	------
NI35_1798	rseC	SoxR reducing system protein RseC	0.435	-1.20159	1.19844849972E-7	1.31274497701E-6	yes	down	ref_gene	mRNA	72.71	60.97	68.14	13.52	21.34	20.45	18.4367	67.2733	GO:0016020	CC:membrane;	K03803	rseC	------	------
NI35_3365	yciM	protein YciM	0.459	-1.1249	1.27329161383E-7	1.38193025612E-6	yes	down	ref_gene	mRNA	24.58	23.08	18.01	5.67	6.5	6.31	6.16	21.89	GO:0008653;GO:0046890;GO:0009898;GO:0005506;GO:0016740	BP:lipopolysaccharide metabolic process;BP:regulation of lipid biosynthetic process;CC:cytoplasmic side of plasma membrane;MF:iron ion binding;MF:transferase activity;	K19804	lapB	------	------
NI35_3403	NI35_3403	hypothetical protein	0.389	-1.36345	1.36510007026E-7	1.46810307556E-6	yes	down	ref_gene	mRNA	18.99	17.44	13.54	2.71	4.26	5.04	4.00333	16.6567	------	------	------	------	------	------
NI35_0886	NI35_0886	hydrogenase assembly chaperone	0.375	-1.41363	1.49891741618E-7	1.5927119491E-6	yes	down	ref_gene	mRNA	330.37	285.09	227.62	58.76	60.44	89.94	69.7133	281.027	GO:0051604;GO:1902670;GO:0005506	BP:protein maturation;MF:carbon dioxide binding;MF:iron ion binding;	K04653	hypC	------	------
NI35_3748	NI35_3748	transcriptional regulator%2C AraC family	0.456	-1.13383	1.79586896355E-7	1.8745702799E-6	yes	down	ref_gene	mRNA	52.51	43.01	32.15	13.01	10.35	12.29	11.8833	42.5567	GO:0006351;GO:0003700;GO:0043565	BP:transcription, DNA-templated;MF:transcription factor activity, sequence-specific DNA binding;MF:sequence-specific DNA binding;	------	------	------	------
NI35_0866	NI35_0866	invasion protein regulatory protein	0.458	-1.12725	1.92068175055E-7	1.99312851833E-6	yes	down	ref_gene	mRNA	18.65	15.15	13.06	4.11	3.9	5.03	4.34667	15.62	GO:0006351;GO:0003700;GO:0043565	BP:transcription, DNA-templated;MF:transcription factor activity, sequence-specific DNA binding;MF:sequence-specific DNA binding;	------	------	------	------
NI35_1167	hybF	nickel incorporation protein HybF	0.463	-1.11074	3.98965883693E-7	4.00419377569E-6	yes	down	ref_gene	mRNA	181.13	175.39	161.22	43.06	61.53	52.53	52.3733	172.58	GO:0036211;GO:0051604;GO:0016151;GO:0008270	BP:protein modification process;BP:protein maturation;MF:nickel cation binding;MF:zinc ion binding;	K04651	hypA	------	------
NI35_1976	NI35_1976	UDP-glucose 6-dehydrogenase	0.346	-1.52942	4.49243158935E-7	4.45353064542E-6	yes	down	ref_gene	mRNA	9.68	12.18	8.16	1.77	1.91	2.78	2.15333	10.0067	GO:0006065;GO:0000271;GO:0051287;GO:0003979	BP:UDP-glucuronate biosynthetic process;BP:polysaccharide biosynthetic process;MF:NAD binding;MF:UDP-glucose 6-dehydrogenase activity;	K00012	ugd	map00520;map00040;map01250;map00541;map00053	Amino sugar and nucleotide sugar metabolism;Pentose and glucuronate interconversions;Biosynthesis of nucleotide sugars;O-Antigen nucleotide sugar biosynthesis;Ascorbate and aldarate metabolism
NI35_1707	mgrB	MgrB	0.345	-1.53607	6.34741059898E-7	6.20577416413E-6	yes	down	ref_gene	mRNA	166.62	217.8	251.61	49.79	51.26	38.34	46.4633	212.01	GO:0070298;GO:0005886	BP:negative regulation of phosphorelay signal transduction system;CC:plasma membrane;	------	------	------	------
NI35_2561	cheR	chemotaxis methyltransferase CheR	0.4	-1.32229	6.67606939804E-7	6.45595920807E-6	yes	down	ref_gene	mRNA	27.22	19.13	14.87	5.3	5.31	4.27	4.96	20.4067	GO:0032259;GO:0006935;GO:0008757;GO:0008983	BP:methylation;BP:chemotaxis;MF:S-adenosylmethionine-dependent methyltransferase activity;MF:protein-glutamate O-methyltransferase activity;	K00575	cheR	map02030;map02020	Bacterial chemotaxis;Two-component system
NI35_1205	NI35_1205	esterase	0.405	-1.30477	7.26818625281E-7	6.95277439655E-6	yes	down	ref_gene	mRNA	62.35	54.47	34.22	9.01	14.16	15.31	12.8267	50.3467	GO:0016787	MF:hydrolase activity;	K07000	------	------	------
NI35_2541	NI35_2541	tetrathionate reductase complex subunit C	0.462	-1.11373	8.13058020677E-7	7.73603998762E-6	yes	down	ref_gene	mRNA	21.35	19.47	17.94	5.45	5.46	5.73	5.54667	19.5867	GO:0005886	CC:plasma membrane;	K08359	ttrC	map00920;map02020	Sulfur metabolism;Two-component system
NI35_2540	NI35_2540	tetrathionate reductase subunit B	0.419	-1.25349	9.06105988781E-7	8.59831592028E-6	yes	down	ref_gene	mRNA	25.19	19.17	20.39	5.27	4.96	6.42	5.55	21.5833	GO:0005886;GO:0042597;GO:0051536;GO:0046872;GO:0051539	CC:plasma membrane;CC:periplasmic space;MF:iron-sulfur cluster binding;MF:metal ion binding;MF:4 iron, 4 sulfur cluster binding;	K08358	ttrB	map00920;map02020	Sulfur metabolism;Two-component system
NI35_3248	ybhR	ABC transport system%2C permease component YbhR	0.488	-1.03596	1.03360966378E-6	9.70174863061E-6	yes	down	ref_gene	mRNA	28.07	18.57	18.7	7.23	5.72	6.21	6.38667	21.78	GO:0043190;GO:0005886;GO:0140359	CC:ATP-binding cassett;CC:plasma membrane;MF:ABC-type transmembrane transporter activity;	K25180	ybhR	------	------
NI35_3942	NI35_3942	lipopolysaccharide core biosynthesis protein	0.426	-1.22989	1.51685899666E-6	1.3946457459E-5	yes	down	ref_gene	mRNA	36.44	28.43	19.28	5.54	6.73	9.85	7.37333	28.05	GO:0009244;GO:0016740;GO:0043842;GO:0016757	BP:lipopolysaccharide core region biosynthetic process;MF:transferase activity;MF:Kdo transferase activity;MF:transferase activity, transferring glycosyl groups;	K12981	waaZ	map00540	Lipopolysaccharide biosynthesis
NI35_3244	NI35_3244	DNA-binding transcriptional regulator	0.41	-1.28561	1.56192041208E-6	1.43175100606E-5	yes	down	ref_gene	mRNA	31.68	35.8	23.67	6.73	9.45	7.27	7.81667	30.3833	GO:0003677	MF:DNA binding;	K23777	cecR	------	------
NI35_0675	lrgB	LrgA-associated membrane protein LrgB	0.467	-1.0994	2.26418934618E-6	2.02408261703E-5	yes	down	ref_gene	mRNA	31.21	29.82	30.83	9.22	9.3	7.96	8.82667	30.62	GO:0016020	CC:membrane;	------	------	------	------
NI35_1979	NI35_1979	imidazole glycerol phosphate synthase subunit HisF	0.485	-1.04388	2.73346910193E-6	2.39532885006E-5	yes	down	ref_gene	mRNA	82.6	81.56	50.19	15.14	23.6	26.3	21.68	71.45	GO:0000105;GO:0005737;GO:0000107;GO:0016829	BP:histidine biosynthetic process;CC:cytoplasm;MF:imidazoleglycerol-phosphate synthase activity;MF:lyase activity;	K02500	hisF	map00340	Histidine metabolism
NI35_1168	NI35_1168	hydrogenase 2-specific chaperone	0.486	-1.04122	2.99621484764E-6	2.60626629762E-5	yes	down	ref_gene	mRNA	76.67	69.71	58.5	19.83	23.63	19.48	20.98	68.2933	------	------	------	------	------	------
NI35_2211	NI35_2211	hypothetical protein	0.458	-1.12528	3.62603378656E-6	3.10840432573E-5	yes	down	ref_gene	mRNA	11.29	9.16	9.96	2.59	3.27	2.63	2.83	10.1367	------	------	------	------	------	------
NI35_1139	NI35_1139	acyl carrier protein phosphodiesterase	0.463	-1.11111	5.14962183634E-6	4.31037922103E-5	yes	down	ref_gene	mRNA	23.83	20.62	15.23	4.93	5.9	6.17	5.66667	19.8933	GO:0016655;GO:0009055;GO:0010181;GO:0016652;GO:0016787	MF:oxidoreductase activity, acting on NA;MF:electron carrier activity;MF:FMN binding;MF:oxidoreductase activity, acting on NA;MF:hydrolase activity;	K01118	acpD	------	------
NI35_1493	fliO	flagellar biosynthesis protein FliO	0.323	-1.63164	5.78217140526E-6	4.79460895263E-5	yes	down	ref_gene	mRNA	76.72	51.35	63.28	11.97	13.97	14.25	13.3967	63.7833	GO:0044781;GO:0009425;GO:0005886	BP:bacterial-type flagellum organization;CC:bacterial-type flagellum basal body;CC:plasma membrane;	K02418	fliO	map02040	Flagellar assembly
NI35_3807	NI35_3807	hypothetical protein	0.445	-1.16758	1.7046773003E-5	0.000134144118376	yes	down	ref_gene	mRNA	47.29	43.1	26.23	9.49	10.97	12.17	10.8767	38.8733	------	------	------	------	------	------
NI35_3941	rfaY	lipopolysaccharide core heptose(II) kinase RfaY	0.464	-1.10724	1.86632924559E-5	0.000145254440627	yes	down	ref_gene	mRNA	19.47	20.01	22.29	5.13	5.94	6.69	5.92	20.59	GO:0016310;GO:0016301	BP:phosphorylation;MF:kinase activity;	K02850	waaY	map00540	Lipopolysaccharide biosynthesis
NI35_2078	NI35_2078	hypothetical protein	0.408	-1.29367	3.32069682024E-5	0.000242492860392	yes	down	ref_gene	mRNA	11.23	11.85	10.85	2.34	3.79	2.45	2.86	11.31	GO:0016020	CC:membrane;	------	------	------	------
NI35_4332	NI35_4332	hypothetical protein	0.322	-1.63554	4.75923082499E-5	0.000337810203958	yes	down	ref_gene	mRNA	3.39	2.67	2.3	0.47	0.62	0.55	0.546667	2.78667	GO:0016020	CC:membrane;	------	------	------	------
NI35_1496	fliR	flagellar biosynthetic protein fliR	0.405	-1.30575	7.45063216277E-5	0.000513744840197	yes	down	ref_gene	mRNA	13.47	12.59	11.34	2.49	2.61	4.27	3.12333	12.4667	GO:0044780;GO:0006605;GO:0005886;GO:0009425	BP:bacterial-type flagellum assembly;BP:protein targeting;CC:plasma membrane;CC:bacterial-type flagellum basal body;	K02421	fliR	map02040	Flagellar assembly
NI35_2812	NI35_2812	NADH dehydrogenase subunit K	0.456	-1.13254	0.000107323219744	0.000714615585125	yes	down	ref_gene	mRNA	120.17	87.67	102.64	27.18	36.6	28.99	30.9233	103.493	GO:0042773;GO:0030964;GO:0005886;GO:0050136;GO:0048038;GO:0016491	BP:ATP synthesis coupled electron transport;CC:NADH dehydrogenase complex;CC:plasma membrane;MF:NADH dehydrogenas;MF:quinone binding;MF:oxidoreductase activity;	K00340	nuoK	map00190	Oxidative phosphorylation
NI35_3805	NI35_3805	membrane protein	0.415	-1.26726	0.000312302941182	0.00187366976917	yes	down	ref_gene	mRNA	27.67	23.82	11.22	3.32	5.55	7.5	5.45667	20.9033	GO:0003677	MF:DNA binding;	------	------	------	------
NI35_2567	motA	flagellar motor protein MotA	0.475	-1.07538	0.000340501613088	0.00202080305159	yes	down	ref_gene	mRNA	10.65	12.37	9.43	3.35	2.72	3.43	3.16667	10.8167	GO:1902600;GO:0006811;GO:0006935;GO:0071978;GO:0005886	BP:hydrogen ion transmembrane transport;BP:ion transport;BP:chemotaxis;BP:bacterial-type flagellum-dependent swarming motility;CC:plasma membrane;	K02556	motA	map02030;map02040;map02020	Bacterial chemotaxis;Flagellar assembly;Two-component system
NI35_3105	wfbV	WfbV	0.457	-1.13115	0.000356391057133	0.00209063117647	yes	down	ref_gene	mRNA	6.26	4.95	7.44	1.77	1.39	2	1.72	6.21667	GO:0016740	MF:transferase activity;	------	------	------	------
NI35_3824	NI35_3824	regulatory protein	0.427	-1.22735	0.000400140794691	0.00231663895654	yes	down	ref_gene	mRNA	10.43	7.15	6.86	1.56	2.04	2.79	2.13	8.14667	GO:0006351;GO:0003700;GO:0003677	BP:transcription, DNA-templated;MF:transcription factor activity, sequence-specific DNA binding;MF:DNA binding;	------	------	------	------
NI35_0069	ftsI	cell division protein FtsI	0.371	-1.43117	0.000482121112004	0.00271164473297	yes	down	ref_gene	mRNA	60.64	83.53	38.88	9.06	14.77	22.01	15.28	61.0167	------	------	K03586	ftsL	------	------
NI35_0202	NI35_0202	outer membrane lipoprotein	0.454	-1.13873	0.000631392404294	0.00342631749669	yes	down	ref_gene	mRNA	33.57	35.96	18.06	6.47	10.19	8.76	8.47333	29.1967	GO:0035556;GO:0031241	BP:intracellular signal transduction;CC:periplasmic side of cell outer membrane;	K06080	rcsF	map02020	Two-component system
NI35_3864	dctR	C4-dicarboxylate response regulator dctR	0.459	-1.1245	0.00108606620254	0.00548285768536	yes	down	ref_gene	mRNA	9.35	8	6.61	1.58	2.48	2.73	2.26333	7.98667	GO:0000160;GO:0005737;GO:0003700;GO:0003677	BP:phosphorelay signal transduction system;CC:cytoplasm;MF:transcription factor activity, sequence-specific DNA binding;MF:DNA binding;	K07702	dpiA	map02020	Two-component system
NI35_3429	hslJ	heat shock protein HslJ	0.484	-1.04602	0.0015825628034	0.00766236751606	yes	down	ref_gene	mRNA	17.32	16.92	13.45	3.52	5	5.96	4.82667	15.8967	------	------	K03668	hslJ	------	------
NI35_2986	groES	heat shock protein 60 family co-chaperone GroES	0.396	-1.33512	0.00246276005479	0.0113510849798	yes	down	ref_gene	mRNA	1652.69	1279.41	787.41	228.18	363.61	393.24	328.343	1239.84	GO:0051085;GO:0005737;GO:0051087;GO:0044183;GO:0051082;GO:0046872;GO:0005524	BP:chaperone mediated protein folding requiring cofactor;CC:cytoplasm;MF:chaperone binding;MF:protein binding involved in protein folding;MF:unfolded protein binding;MF:metal ion binding;MF:ATP binding;	K04078	groES	------	------
NI35_2543	NI35_2543	regulatory protein	0.448	-1.15987	0.00261844601017	0.0119446	yes	down	ref_gene	mRNA	6.11	4.62	3.73	1.34	1.02	1.56	1.30667	4.82	GO:0019303;GO:0006351;GO:0005737;GO:0003700;GO:0004747;GO:0003677;GO:0046872;GO:0005524	BP:D-ribose catabolic process;BP:transcription, DNA-templated;CC:cytoplasm;MF:transcription factor activity, sequence-specific DNA binding;MF:ribokinase activity;MF:DNA binding;MF:metal ion binding;MF:ATP binding;	------	------	------	------
NI35_0482	NI35_0482	hypothetical protein	0.486	-1.04147	0.00588625808278	0.0236988387671	yes	down	ref_gene	mRNA	66.01	43.6	35.77	10.78	14.6	20.97	15.45	48.46	GO:0009267;GO:0005737	BP:cellular response to starvation;CC:cytoplasm;	------	------	------	------
NI35_1963	NI35_1963	hypothetical protein	0.493	-1.01932	0.00778026408565	0.0298832870562	yes	down	ref_gene	mRNA	105.5	79.74	41.37	26.13	27.84	21.77	25.2467	75.5367	------	------	K09954	------	------	------
NI35_0720	NI35_0720	50S ribosomal protein L25	2.971	1.57095	6.48194053298E-43	2.55604521684E-40	yes	up	ref_gene	mRNA	589.15	517.43	692.26	1154.29	1108.81	1177.53	1146.88	599.613	GO:0006412;GO:0005840;GO:0022625;GO:1990904;GO:0008097;GO:0003735	BP:translation;CC:ribosome;CC:cytosolic large ribosomal subunit;CC:ribonucleoprotein complex;MF:5S rRNA binding;MF:structural constituent of ribosome;	K02897	rplY	map03010	Ribosome
NI35_0758	NI35_0758	50S ribosomal protein L34	2.724	1.4455	2.47584658576E-28	3.99399069676E-26	yes	up	ref_gene	mRNA	356.96	354.44	406.41	707.59	599.04	628.69	645.107	372.603	GO:0002181;GO:0006412;GO:0005737;GO:0005840;GO:0022625;GO:1990904;GO:0003735	BP:cytoplasmic translation;BP:translation;CC:cytoplasm;CC:ribosome;CC:cytosolic large ribosomal subunit;CC:ribonucleoprotein complex;MF:structural constituent of ribosome;	K02914	rpmH	map03010	Ribosome
NI35_4207	NI35_4207	S-ribosylhomocysteinase	2.678	1.42116	2.85344558557E-28	4.40299060139E-26	yes	up	ref_gene	mRNA	136.96	136.43	144.59	234.84	225.52	233.33	231.23	139.327	------	------	K07173	luxS	map02026;map00270;map02024;map05111	Biofilm formation - Escherichia coli;Cysteine and methionine metabolism;Quorum sensing;Biofilm formation - Vibrio cholerae
NI35_3392	NI35_3392	thiol peroxidase	2.508	1.32646	4.6160727096E-28	6.56757487242E-26	yes	up	ref_gene	mRNA	549.96	535.8	511.1	841.8	805.91	851.06	832.923	532.287	GO:0008379	MF:thioredoxin peroxidase activity;	K11065	tpx	------	------
NI35_2493	NI35_2493	glutaredoxin-like protein	2.834	1.50265	4.62635592591E-28	6.56757487242E-26	yes	up	ref_gene	mRNA	402.58	436.76	509.13	884.63	741.9	799.25	808.593	449.49	GO:0046872;GO:0051537;GO:0015036	MF:metal ion binding;MF:2 iron, 2 sulfur cluster binding;MF:disulfide oxidoreductase activity;	K07390	grxD	------	------
NI35_1891	NI35_1891	uracil phosphoribosyltransferase	2.83	1.50093	1.71583487836E-27	2.17482070832E-25	yes	up	ref_gene	mRNA	122.09	111.48	97.59	186.42	185.09	210.74	194.083	110.387	GO:0006223;GO:0044206;GO:0005737;GO:0005829;GO:0000287;GO:0004845;GO:0005525	BP:uracil salvage;BP:UMP salvage;CC:cytoplasm;CC:cytosol;MF:magnesium ion binding;MF:uracil phosphoribosyltransferase activity;MF:GTP binding;	K00761	upp	map00240;map01232	Pyrimidine metabolism;Nucleotide metabolism
NI35_3618	NI35_3618	30S ribosomal protein S6	2.262	1.17754	4.22306220566E-25	4.16323549108E-23	yes	up	ref_gene	mRNA	2998.64	3002.54	3115.56	4259.01	4476.34	4227.02	4320.79	3038.91	GO:0000028;GO:0006412;GO:0005840;GO:1990904;GO:0022627;GO:0070181;GO:0019843;GO:0003735	BP:ribosomal small subunit assembly;BP:translation;CC:ribosome;CC:ribonucleoprotein complex;CC:cytosolic small ribosomal subunit;MF:small ribosomal subunit rRNA binding;MF:rRNA binding;MF:structural constituent of ribosome;	K02990	rpsF	map03010	Ribosome
NI35_0174	NI35_0174	30S ribosomal protein S2	2.263	1.17807	4.85828956311E-24	4.31051741487E-22	yes	up	ref_gene	mRNA	2633.97	2553.03	2298.51	3128.37	3636.88	3630.21	3465.15	2495.17	GO:0006412;GO:0022627;GO:0015935;GO:0003735	BP:translation;CC:cytosolic small ribosomal subunit;CC:small ribosomal subunit;MF:structural constituent of ribosome;	K02967	rpsB	map03010	Ribosome
NI35_3318	NI35_3318	global DNA-binding transcriptional dual regulator H-NS	2.862	1.51711	3.73971406658E-23	2.94938782718E-21	yes	up	ref_gene	mRNA	354.33	333.09	334.29	601.92	501.5	757.04	620.153	340.57	GO:0006355;GO:0045892;GO:0045814;GO:0005737;GO:0032993;GO:0005829;GO:0009295;GO:0030527;GO:0001217;GO:0000976;GO:0003677;GO:0003681;GO:0003680;GO:0046983;GO:0042802	BP:regulation of transcription, DNA-templated;BP:negative regulation of transcription, DNA-templated;BP:negative regulation of gene expression, epigenetic;CC:cytoplasm;CC:protein-DNA complex;CC:cytosol;CC:nucleoid;MF:structural constituent of chromatin;MF:bacterial-type RNA polymerase transcriptional repressor activity, sequence-specific DNA binding;MF:transcription regulatory region sequence-spe…	K03746	hns	------	------
NI35_2728	NI35_2728	transcriptional regulator HU subunit alpha	2.414	1.27165	2.37271871404E-21	1.58882617285E-19	yes	up	ref_gene	mRNA	1105.61	1064.47	1007.01	1736.75	1575	1694.15	1668.63	1059.03	GO:0036386;GO:0006281;GO:0006270;GO:0030261;GO:0006974;GO:0006351;GO:1990103;GO:0005829;GO:1990178;GO:0016020;GO:0030527;GO:0003677;GO:0042802	BP:bacterial nucleoid DNA packaging;BP:DNA repair;BP:DNA replication initiation;BP:chromosome condensation;BP:cellular response to DNA damage stimulus;BP:transcription, DNA-templated;CC:DnaA-HU complex;CC:cytosol;CC:HU-DNA complex;CC:membrane;MF:structural constituent of chromatin;MF:DNA binding;MF:identical protein binding;	K05787	hupA	------	------
NI35_3041	NI35_3041	50S ribosomal protein L3	2.208	1.14246	3.19553725601E-21	2.10017809659E-19	yes	up	ref_gene	mRNA	4491.21	4776.98	5300.21	6230.71	6931.76	6878.14	6680.2	4856.13	GO:0006412;GO:0005840;GO:0022625;GO:1990904;GO:0019843;GO:0003735	BP:translation;CC:ribosome;CC:cytosolic large ribosomal subunit;CC:ribonucleoprotein complex;MF:rRNA binding;MF:structural constituent of ribosome;	K02906	rplC	map03010	Ribosome
NI35_1004	NI35_1004	cysteine sulfinate desulfinase	2.446	1.29013	1.17124587476E-20	7.42277073127E-19	yes	up	ref_gene	mRNA	552.74	538.95	657	939.17	825.66	832.08	865.637	582.897	GO:0016226;GO:0006534;GO:0005737;GO:0016787;GO:0031071;GO:0008483;GO:0030170;GO:0016829	BP:iron-sulfur cluster assembly;BP:cysteine metabolic process;CC:cytoplasm;MF:hydrolase activity;MF:cysteine desulfurase activity;MF:transaminase activity;MF:pyridoxal phosphate binding;MF:lyase activity;	K01766	csdA	------	------
NI35_0460	NI35_0460	peroxidase	2.626	1.39259	1.48505079563E-20	9.08697460979E-19	yes	up	ref_gene	mRNA	649.19	573.26	444.61	786.5	888.6	1055.19	910.097	555.687	GO:0042744;GO:0045454;GO:0006979;GO:0005829;GO:0016798;GO:0051920;GO:0008379	BP:hydrogen peroxide catabolic process;BP:cell redox homeostasis;BP:response to oxidative stress;CC:cytosol;MF:hydrolase activity, acting on glycosyl bonds;MF:peroxiredoxin activity;MF:thioredoxin peroxidase activity;	K03386	ahpC	map04214	Apoptosis - fly
NI35_3053	NI35_3053	50S ribosomal protein L5	2.148	1.10286	8.2980085343E-20	4.74994069165E-18	yes	up	ref_gene	mRNA	1496.32	1515.63	1854.84	2172.68	2128.18	2219.72	2173.53	1622.26	GO:0006412;GO:0005840;GO:0022625;GO:1990904;GO:0000049;GO:0019843;GO:0003735;GO:0003723	BP:translation;CC:ribosome;CC:cytosolic large ribosomal subunit;CC:ribonucleoprotein complex;MF:tRNA binding;MF:rRNA binding;MF:structural constituent of ribosome;MF:RNA binding;	K02931	rplE	map03010	Ribosome
NI35_2685	NI35_2685	30S ribosomal protein S15	2.269	1.18215	9.26180112056E-20	5.13595815264E-18	yes	up	ref_gene	mRNA	1463.96	1341.58	1429.79	2332.8	1892.21	1894.01	2039.67	1411.78	GO:0006412;GO:0005737;GO:0005840;GO:1990904;GO:0022627;GO:0019843;GO:0003735	BP:translation;CC:cytoplasm;CC:ribosome;CC:ribonucleoprotein complex;CC:cytosolic small ribosomal subunit;MF:rRNA binding;MF:structural constituent of ribosome;	K02956	rpsO	map03010	Ribosome
NI35_2548	NI35_2548	major outer membrane lipoprotein	2.475	1.30736	1.21079761555E-19	6.51078899634E-18	yes	up	ref_gene	mRNA	11609.6	13004.6	16210	25793.8	21629.5	18066.4	21829.9	13608.1	------	------	K06078	lpp	------	------
NI35_0141	NI35_0141	DnaK suppressor protein	2.304	1.20391	1.85195383219E-19	9.66556492715E-18	yes	up	ref_gene	mRNA	241.68	226.37	214.66	296.56	337.47	359.19	331.073	227.57	GO:0010468;GO:0005737;GO:0008270	BP:regulation of gene expression;CC:cytoplasm;MF:zinc ion binding;	K06204	dksA	map02026	Biofilm formation - Escherichia coli
NI35_2746	NI35_2746	50S ribosomal protein L7/L12	2.551	1.35121	3.55825503698E-19	1.80403530375E-17	yes	up	ref_gene	mRNA	1077.18	1207.51	1541.82	2358.43	2007.67	1805.7	2057.27	1275.5	------	------	------	------	------	------
NI35_2495	NI35_2495	superoxide dismutase	2.091	1.06419	1.41083645462E-18	6.67607810325E-17	yes	up	ref_gene	mRNA	519.28	540.64	516.12	650.31	692.48	693.93	678.907	525.347	GO:0004784;GO:0046872	MF:superoxide dismutase activity;MF:metal ion binding;	K04564	------	map04146;map04013;map05208;map04068;map05016;map05417;map04213;map04212;map04211	Peroxisome;MAPK signaling pathway - fly;Chemical carcinogenesis - reactive oxygen species;FoxO signaling pathway;Huntington disease;Lipid and atherosclerosis;Longevity regulating pathway - multiple species;Longevity regulating pathway - worm;Longevity regulating pathway
NI35_1619	NI35_1619	30S ribosomal protein S1	2.017	1.01219	6.06375657006E-18	2.75900923938E-16	yes	up	ref_gene	mRNA	3628.35	3597.86	3310.73	3814.14	4608.28	4607.07	4343.16	3512.31	GO:0006412;GO:0022627;GO:1990904;GO:0005840;GO:0003735;GO:0003723;GO:0003729	BP:translation;CC:cytosolic small ribosomal subunit;CC:ribonucleoprotein complex;CC:ribosome;MF:structural constituent of ribosome;MF:RNA binding;MF:mRNA binding;	K02945	rpsA	map03010	Ribosome
NI35_2643	NI35_2643	malate dehydrogenase	2.323	1.21589	1.05371447717E-17	4.73371225248E-16	yes	up	ref_gene	mRNA	59.72	52.34	46.2	68.01	70.21	87.2	75.14	52.7533	GO:0006099;GO:0006108;GO:0005737;GO:0030060	BP:tricarboxylic acid cycle;BP:malate metabolic process;CC:cytoplasm;MF:L-malate dehydrogenase activity;	K00024	mdh	map00630;map00270;map00720;map00620;map00680;map00710;map00020	Citrate cycle (TCA cycle)
NI35_4294	raiA	translation inhibitor protein RaiA	2.142	1.09907	1.12103306281E-17	4.97318292487E-16	yes	up	ref_gene	mRNA	696.46	697.23	677.68	899.86	963.7	1000.16	954.573	690.457	GO:0006417;GO:0044238;GO:0045900;GO:0022627;GO:0043024	BP:regulation of translation;BP:primary metabolic process;BP:negative regulation of translational elongation;CC:cytosolic small ribosomal subunit;MF:ribosomal small subunit binding;	K05809	raiA	------	------
NI35_2296	NI35_2296	hypothetical protein	2.735	1.45132	1.58230586513E-17	6.76578736789E-16	yes	up	ref_gene	mRNA	224.51	223.24	178.73	353.04	340.18	423.43	372.217	208.827	------	------	K09897	------	------	------
NI35_2618	NI35_2618	hypothetical protein	7.061	2.81979	6.8400473593E-17	2.69725867535E-15	yes	up	ref_gene	mRNA	10.41	6.88	5.94	25.61	35.89	42.72	34.74	7.74333	------	------	K07741	antB	------	------
NI35_0425	NI35_0425	nucleotide-binding protein	2.26	1.17647	1.65037754311E-16	6.16546305317E-15	yes	up	ref_gene	mRNA	211.29	180.04	170.21	260.2	237.81	299.35	265.787	187.18	------	------	K09767	yajQ	------	------
NI35_4384	NI35_4384	alkyl hydroperoxide reductase	2.015	1.01087	1.48938351456E-15	4.94002064782E-14	yes	up	ref_gene	mRNA	586.46	575.45	485.75	601.26	700.5	743.96	681.907	549.22	GO:0042744;GO:0045454;GO:0006979;GO:0005737;GO:0005829;GO:0102039;GO:0008379;GO:0051920;GO:0004601	BP:hydrogen peroxide catabolic process;BP:cell redox homeostasis;BP:response to oxidative stress;CC:cytoplasm;CC:cytosol;MF:alkylhydroperoxide reductase activity;MF:thioredoxin peroxidase activity;MF:peroxiredoxin activity;MF:peroxidase activity;	K24119	ahpC	------	------
NI35_3514	NI35_3514	acetaldehyde reductase	2.482	1.31134	1.58727895088E-15	5.21597499691E-14	yes	up	ref_gene	mRNA	27.92	26.8	24.2	32.68	43.42	44.8	40.3	26.3067	GO:0046187;GO:0016616;GO:0004022;GO:0008270	BP:acetaldehyde catabolic process;MF:oxidoreductase activity, acting on the CH-OH group of donors, NAD or NADP as acceptor;MF:alcohol dehydrogenas;MF:zinc ion binding;	K13953	adhP	map00071;map00980;map00626;map00625;map00620;map00010;map00830;map00350;map00982	Fatty acid degradation;Metabolism of xenobiotics by cytochrome P450;Naphthalene degradation;Chloroalkane and chloroalkene degradation;Pyruvate metabolism;Glycolysis / Gluconeogenesis;Retinol metabolism;Tyrosine metabolism;Drug metabolism - cytochrome P450
NI35_3070	NI35_3070	large-conductance mechanosensitive channel protein	2.277	1.18739	9.02367065792E-15	2.80921115482E-13	yes	up	ref_gene	mRNA	126.05	125.85	120.11	186.26	168.15	184.45	179.62	124.003	GO:0006811;GO:0005886;GO:0008381	BP:ion transport;CC:plasma membrane;MF:mechanically-gated ion channel activity;	K03282	mscL	------	------
NI35_4390	NI35_4390	universal stress protein G	2.159	1.11039	1.77365754826E-14	5.24559219899E-13	yes	up	ref_gene	mRNA	49.42	48.5	47.62	65.36	59.89	67.73	64.3267	48.5133	------	------	K11932	uspG	------	------
NI35_2663	NI35_2663	acetyl-CoA carboxylase biotin carboxyl carrier protein subunit	2.032	1.02266	2.43793006102E-14	7.03432015166E-13	yes	up	ref_gene	mRNA	100.21	84.71	90.77	105.06	114.16	127.76	115.66	91.8967	GO:0006633;GO:0009317;GO:0003989	BP:fatty acid biosynthetic process;CC:acetyl-CoA carboxylase complex;MF:acetyl-CoA carboxylase activity;	K02160	accB	map00720;map00640;map00061;map00620	Carbon fixation pathways in prokaryotes;Propanoate metabolism;Fatty acid biosynthesis;Pyruvate metabolism
NI35_4002	NI35_4002	hypothetical protein	2.012	1.00863	2.78729982323E-14	7.97752183279E-13	yes	up	ref_gene	mRNA	131.2	137.19	135.76	148.3	174.35	182.24	168.297	134.717	------	------	------	------	------	------
NI35_1988	NI35_1988	amino acid transporter protein	2.025	1.01801	9.37451451386E-14	2.53970626028E-12	yes	up	ref_gene	mRNA	63.46	55.29	46.41	59.5	69.33	75.57	68.1333	55.0533	GO:0055085;GO:0005886	BP:transmembrane transport;CC:plasma membrane;	------	------	------	------
NI35_2619	NI35_2619	hypothetical protein	199.75	7.64205	2.85774832141E-13	7.29650992279E-12	yes	up	ref_gene	mRNA	10.42	0	12.37	976.13	808.77	727.11	837.337	7.59667	GO:0006355;GO:0043565;GO:0003677	BP:regulation of transcription, DNA-templated;MF:sequence-specific DNA binding;MF:DNA binding;	------	------	------	------
NI35_2720	NI35_2720	glycerate kinase	2.257	1.17462	6.05621664972E-13	1.5136276683E-11	yes	up	ref_gene	mRNA	11148.8	12311.7	15395.2	20270	16644.8	16484.7	17799.8	12951.9	GO:0031388;GO:0008887;GO:0043798	BP:organic acid phosphorylation;MF:glycerate kinase activity;MF:glycerate 2-kinase activity;	K00865	glxK	map00630;map00561;map00260	Glyoxylate and dicarboxylate metabolism;Glycerolipid metabolism;Glycine, serine and threonine metabolism
NI35_2425	NI35_2425	50S ribosomal protein L21	2.296	1.19924	6.25939437273E-13	1.53265336283E-11	yes	up	ref_gene	mRNA	155.53	198.11	261.73	305.46	294.42	302.19	300.69	205.123	GO:0006412;GO:0005737;GO:0005840;GO:1990904;GO:0019843;GO:0003735	BP:translation;CC:cytoplasm;CC:ribosome;CC:ribonucleoprotein complex;MF:rRNA binding;MF:structural constituent of ribosome;	K02888	rplU	map03010	Ribosome
NI35_3954	NI35_3954	hypothetical protein	2.182	1.12589	1.48704639993E-12	3.40485656345E-11	yes	up	ref_gene	mRNA	84.86	87.35	107.76	135.42	120.9	126.77	127.697	93.3233	GO:0016020;GO:0016740	CC:membrane;MF:transferase activity;	------	------	------	------
NI35_0258	NI35_0258	hypothetical protein	2.097	1.06824	1.69311615703E-12	3.8030817983E-11	yes	up	ref_gene	mRNA	1861.43	1739.93	1298.41	1695.46	2196.47	2460.31	2117.41	1633.26	GO:0042254;GO:0005829;GO:0005840	BP:ribosome biogenesis;CC:cytosol;CC:ribosome;	K07040	yceD	------	------
NI35_3621	NI35_3621	50S ribosomal protein L9	2.008	1.00557	3.97456098106E-12	8.54891934654E-11	yes	up	ref_gene	mRNA	2445.63	2466.86	2086.16	2437.13	3298.98	3182.28	2972.8	2332.88	GO:0006412;GO:0005840;GO:0022625;GO:1990904;GO:0019843;GO:0003735	BP:translation;CC:ribosome;CC:cytosolic large ribosomal subunit;CC:ribonucleoprotein complex;MF:rRNA binding;MF:structural constituent of ribosome;	K02939	rplI	map03010	Ribosome
NI35_3045	NI35_3045	SSU ribosomal protein S19p	2.015	1.01093	7.60700902501E-12	1.59747189525E-10	yes	up	ref_gene	mRNA	6725.74	6446.52	5852.91	6611.97	8335.58	7975.18	7640.91	6341.72	------	------	K02965	rpsS	map03010	Ribosome
NI35_3817	yaaH	YaaH protein	2.343	1.22817	2.63839711072E-11	5.08895181846E-10	yes	up	ref_gene	mRNA	29.53	24.38	28.08	34.59	41.93	42.35	39.6233	27.33	GO:0071422;GO:0035433;GO:0071705;GO:0016020;GO:0005886;GO:0015360;GO:0022857	BP:succinate transmembrane transport;BP:acetate transmembrane transport;BP:nitrogen compound transport;CC:membrane;CC:plasma membrane;MF:acetat;MF:transmembrane transporter activity;	K07034	------	------	------
NI35_2617	NI35_2617	KilA-N%2C DNA-binding domain-containing protein	2.356	1.23617	1.41324532759E-9	2.12525748627E-8	yes	up	ref_gene	mRNA	12.17	8.95	11.26	14.61	16.92	14.84	15.4567	10.7933	GO:0003677	MF:DNA binding;	------	------	------	------
NI35_3424	NI35_3424	hypothetical protein	2.104	1.07302	5.11614844083E-9	7.0926604752E-8	yes	up	ref_gene	mRNA	58.15	64.72	65.42	78.94	82.77	90.44	84.05	62.7633	------	------	K14061	uspF	------	------
NI35_2307	NI35_2307	peptidyl-prolyl cis-trans isomerase C	2.092	1.06467	1.8121326025E-8	2.30511061157E-7	yes	up	ref_gene	mRNA	212.48	205.24	190.83	298.76	240.03	301.28	280.023	202.85	GO:0005737;GO:0003755	CC:cytoplasm;MF:peptidyl-prolyl cis-trans isomerase activity;	K03769	ppiC	------	------
NI35_0233	NI35_0233	membrane protein	2.537	1.34304	3.32498101439E-8	4.05510571136E-7	yes	up	ref_gene	mRNA	82.55	89.77	63.58	116.24	129.51	153.66	133.137	78.6333	GO:0043707;GO:0043709	BP:cell adhesion involved in single-species biofilm formation in or on host organism;BP:cell adhesion involved in single-species biofilm formation;	K12151	bhsA	------	------
NI35_0242	NI35_0242	putative protein kinase C inhibitor	2.342	1.22747	8.77883805628E-8	9.9853571977E-7	yes	up	ref_gene	mRNA	34.44	37.79	39.28	47.5	59.29	60.36	55.7167	37.17	GO:0003824	MF:catalytic activity;	K02503	hinT	------	------
NI35_2128	NI35_2128	outer membrane protein	2.489	1.3157	1.18960866998E-7	1.30709633739E-6	yes	up	ref_gene	mRNA	9.27	8.49	10.47	11.36	17.22	14.78	14.4533	9.41	------	------	K07283	ydiY	------	------
NI35_3583	NI35_3583	outer membrane protein	2.08	1.05688	2.06281688611E-7	2.12709498846E-6	yes	up	ref_gene	mRNA	84.4	121.54	136.34	159.46	146.87	156.29	154.207	114.093	------	------	------	------	------	------
NI35_1509	NI35_1509	outer membrane porin protein C	2.087	1.06177	2.4350601905E-6	2.16050715402E-5	yes	up	ref_gene	mRNA	8.52	6.35	6.95	8.47	9.46	9.79	9.24	7.27333	GO:0034220;GO:0009279;GO:0046930;GO:0015288	BP:ion transmembrane transport;CC:cell outer membrane;CC:pore complex;MF:porin activity;	K14062	ompN	------	------
NI35_1751	NI35_1751	membrane protein	2.337	1.22469	4.18602863485E-6	3.55411857059E-5	yes	up	ref_gene	mRNA	6.34	2.62	8.66	7.93	8.7	7.9	8.17667	5.87333	------	------	------	------	------	------
NI35_3059	NI35_3059	50S ribosomal protein L30	2.221	1.15142	4.61056247051E-6	3.88667130827E-5	yes	up	ref_gene	mRNA	600.62	667.37	787.26	1004.39	784.3	783.02	857.237	685.083	GO:0006412;GO:0022625;GO:0015934;GO:0005840;GO:0003735	BP:translation;CC:cytosolic large ribosomal subunit;CC:large ribosomal subunit;CC:ribosome;MF:structural constituent of ribosome;	K02907	rpmD	map03010	Ribosome
NI35_4350	NI35_4350	PTS system protein	3.099	1.63196	7.44579259452E-6	6.10279859537E-5	yes	up	ref_gene	mRNA	5.02	2.01	3.31	6.92	5.78	6.52	6.40667	3.44667	GO:0009401;GO:0005886	BP:phosphoenolpyruvate-dependent sugar phosphotransferase system;CC:plasma membrane;	K19509	gfrD	map02060	Phosphotransferase system (PTS)
NI35_3634	NI35_3634	hypothetical protein	2.391	1.25759	1.90919188021E-5	0.000148265251266	yes	up	ref_gene	mRNA	33.62	52.32	84.07	111.47	65.32	81.77	86.1867	56.67	------	------	------	------	------	------
NI35_0411	bolA	BolA	2.127	1.08895	4.6610589677E-5	0.000331504975479	yes	up	ref_gene	mRNA	34.75	29.62	53.96	56.03	49.66	53.64	53.11	39.4433	GO:0006351;GO:0051301;GO:0005829	BP:transcription, DNA-templated;BP:cell division;CC:cytosol;	K05527	bolA	------	------
NI35_3695	NI35_3695	gluconate:H+ symporter (hypothetical protein) family transporter	2.533	1.34065	0.000124128826759	0.000815802233644	yes	up	ref_gene	mRNA	3.26	1.57	4.43	5.62	3.28	5.07	4.65667	3.08667	GO:0015726;GO:0035429;GO:0016020;GO:0015568;GO:0015128	BP:L-idonate transport;BP:gluconate transmembrane transport;CC:membrane;MF:L-idonate transmembrane transporter activity;MF:gluconate transmembrane transporter activity;	K06157	idnT	------	------
NI35_0126	NI35_0126	PTS system subunit IIA	2.069	1.04893	0.000136322952402	0.000892638668034	yes	up	ref_gene	mRNA	29.24	23.2	23.79	39.1	23.43	37.03	33.1867	25.41	GO:0009401;GO:0016310;GO:0016020;GO:0016301	BP:phosphoenolpyruvate-dependent sugar phosphotransferase system;BP:phosphorylation;CC:membrane;MF:kinase activity;	------	------	------	------
NI35_1435	phnA	alkylphosphonate utilization operon protein PhnA	2.21	1.14398	0.000182173397941	0.00115866198798	yes	up	ref_gene	mRNA	67.56	35.17	30.05	49.93	63.75	78.79	64.1567	44.26	GO:0005829	CC:cytosol;	K06193	phnA	------	------
NI35_2710	NI35_2710	PTS system protein%2C tagatose-specific 2A-TPr	3.932	1.97522	0.000200391796614	0.00126546349855	yes	up	ref_gene	mRNA	1.1	1.16	2.19	4.92	2.78	2.87	3.52333	1.48333	GO:0009401;GO:0005737;GO:0005886;GO:0016740;GO:0090563	BP:phosphoenolpyruvate-dependent sugar phosphotransferase system;CC:cytoplasm;CC:plasma membrane;MF:transferase activity;MF:protein-phosphocysteine-sugar phosphotransferase activity;	K02784	ptsH	map02060	Phosphotransferase system (PTS)
NI35_0774	NI35_0774	shikimate 5-dehydrogenase	2.715	1.44105	0.000241145589103	0.00148580849953	yes	up	ref_gene	mRNA	3.09	2.16	4.89	6.81	3.96	5.83	5.53333	3.38	GO:0009423;GO:0019632;GO:0005829;GO:0050661;GO:0004764	BP:chorismate biosynthetic process;BP:shikimate metabolic process;CC:cytosol;MF:NADP binding;MF:shikimate 3-dehydrogenas;	------	------	------	------
NI35_2806	NI35_2806	putative acyltransferase	2.055	1.03901	0.000256324291447	0.0015684395006	yes	up	ref_gene	mRNA	8.47	7.43	12.75	11.81	10.58	13.73	12.04	9.55	GO:0006048;GO:0005793;GO:0016747;GO:0048029;GO:0004343	BP:UDP-N-acetylglucosamine biosynthetic process;CC:endoplasmic reticulum-Golgi intermediate compartment;MF:transferase activity, transferring acyl groups other than amino-acyl groups;MF:monosaccharide binding;MF:glucosamine 6-phosphate N-acetyltransferase activity;	K02348	elaA	------	------
NI35_0005	NI35_0005	citrate lyase subunit alpha	2.171	1.11826	0.000321644817244	0.00192174655959	yes	up	ref_gene	mRNA	3.52	2.07	5.28	5.23	4.95	3.93	4.70333	3.62333	GO:0006084;GO:0009346;GO:0005737;GO:0008815;GO:0008814	BP:acetyl-CoA metabolic process;CC:citrate lyase complex;CC:cytoplasm;MF:citrat;MF:citrate CoA-transferase activity;	K01643	citF	map02020	Two-component system
NI35_1746	NI35_1746	maltotriose-binding protein MMBP	2.379	1.25057	0.000365861731105	0.00213911578862	yes	up	ref_gene	mRNA	2.53	2.5	5.78	6.75	3.54	5.22	5.17	3.60333	GO:0030288;GO:0015144	CC:outer membrane-bounded periplasmic space;MF:carbohydrate transmembrane transporter activity;	K10108	malE	map02030;map02010	Bacterial chemotaxis;ABC transporters
NI35_3984	NI35_3984	valine--pyruvate transaminase	2.114	1.07996	0.000497976370334	0.00279197178249	yes	up	ref_gene	mRNA	4.08	3.34	5.96	7.63	4.68	4.63	5.64667	4.46	GO:0009058;GO:0008483;GO:0009042;GO:0030170;GO:0004069	BP:biosynthetic process;MF:transaminase activity;MF:valine-pyruvate transaminase activity;MF:pyridoxal phosphate binding;MF:L-aspartat;	K00835	avtA	map00290	Valine, leucine and isoleucine biosynthesis
NI35_0001	NI35_0001	citrate-sodium symporter	2.962	1.56681	0.000551426877872	0.00304830839496	yes	up	ref_gene	mRNA	1.2	1.35	1.51	3.49	1.56	2.22	2.42333	1.35333	GO:0006101;GO:0005886;GO:0008514;GO:0015293	BP:citrate metabolic process;CC:plasma membrane;MF:organic anion transmembrane transporter activity;MF:symporter activity;	------	------	------	------
NI35_1967	NI35_1967	xanthosine phosphorylase	3.312	1.7276	0.000645026487394	0.00349496031109	yes	up	ref_gene	mRNA	1.34	1.67	2.07	5.15	3.08	1.94	3.39	1.69333	GO:0009116;GO:0005737;GO:0004731	BP:nucleoside metabolic process;CC:cytoplasm;MF:purine-nucleoside phosphorylase activity;	K03783	punA	map01232;map00230;map00760	Nucleotide metabolism;Purine metabolism;Nicotinate and nicotinamide metabolism
NI35_4076	NI35_4076	membrane protein	2.193	1.1327	0.000680252743372	0.00366345521431	yes	up	ref_gene	mRNA	7.57	4.58	8.9	8.19	12.64	7.29	9.37333	7.01667	GO:1990397;GO:0005886;GO:0022857	BP:queuosine salvage;CC:plasma membrane;MF:transmembrane transporter activity;	K09125	yhhQ	------	------
NI35_0863	stpP	pathogenicity island 1 effector protein StpP	2.174	1.1204	0.000732086420391	0.00388948309277	yes	up	ref_gene	mRNA	2.04	2	2.39	1.86	3.29	3.47	2.87333	2.14333	GO:0016311;GO:0005615;GO:0004725	BP:dephosphorylation;CC:extracellular space;MF:protein tyrosine phosphatase activity;	K13740	sptP	map05100;map05132	Bacterial invasion of epithelial cells;Salmonella infection
NI35_3206	bssR	biofilm formation regulatory protein BssR	2.138	1.09626	0.00133406700642	0.00655762299969	yes	up	ref_gene	mRNA	12.99	13.52	18.12	23.62	16.82	19.83	20.09	14.8767	------	------	K19688	bssR	------	------
NI35_3826	NI35_3826	hypothetical protein	3.291	1.7185	0.00171294767495	0.00822632110745	yes	up	ref_gene	mRNA	1.77	1.57	5.1	7.41	3.05	6.33	5.59667	2.81333	GO:0008152;GO:0016787;GO:0003796	BP:metabolic process;MF:hydrolase activity;MF:lysozyme activity;	------	------	------	------
NI35_1332	NI35_1332	periplasmic dicarboxylate-binding protein	2.09	1.06331	0.00268611908173	0.0121764674632	yes	up	ref_gene	mRNA	3.42	2.69	6.37	6.06	4.39	5.3	5.25	4.16	GO:0055085;GO:0071702;GO:0030288;GO:0030246	BP:transmembrane transport;BP:organic substance transport;CC:outer membrane-bounded periplasmic space;MF:carbohydrate binding;	------	------	------	------
NI35_3573	ydfZ	selenium-binding protein YdfZ	2.11	1.07758	0.00286028826905	0.0128333287824	yes	up	ref_gene	mRNA	93.44	116.46	58.39	122.52	110.52	132.65	121.897	89.43	------	------	------	------	------	------
NI35_0108	NI35_0108	putative secreted protein	2.106	1.07462	0.00304882576457	0.0134748227129	yes	up	ref_gene	mRNA	11.13	8.43	14.76	14.9	13.87	16.34	15.0367	11.44	------	------	------	------	------	------
NI35_2677	NI35_2677	lipoprotein	2.021	1.0152	0.00308788781543	0.0136304898718	yes	up	ref_gene	mRNA	42.14	52.8	85.56	91.87	90.37	48.8	77.0133	60.1667	GO:0016020	CC:membrane;	------	------	------	------
NI35_3519	NI35_3519	osmotically inducible protein C	2.185	1.12742	0.00445667944811	0.0186298649722	yes	up	ref_gene	mRNA	9.14	8.21	9.97	9.3	14.94	13.53	12.59	9.10667	GO:0006979;GO:0004601	BP:response to oxidative stress;MF:peroxidase activity;	K04063	osmC	------	------
NI35_3238	ybiI	protein YbiI	2.067	1.04727	0.00477705969697	0.0198058234399	yes	up	ref_gene	mRNA	8.29	5.52	8.66	9.55	9.01	10.11	9.55667	7.49	GO:1900378;GO:0008270	BP:positive regulation of secondary metabolite biosynthetic process;MF:zinc ion binding;	------	------	------	------
NI35_2589	NI35_2589	hypothetical protein	2.141	1.09831	0.00500377710099	0.0205930773047	yes	up	ref_gene	mRNA	43.14	72.06	60.58	86.45	99.1	55.74	80.43	58.5933	------	------	------	------	------	------
NI35_2085	sufC	iron-sulfur cluster assembly ATPase protein SufC	2.008	1.00563	0.0056771037045	0.0230000468576	yes	up	ref_gene	mRNA	4.54	4.64	4.79	5.12	6.24	6.02	5.79333	4.65667	GO:0016887;GO:0005524	MF:ATPase activity;MF:ATP binding;	K09013	sufC	------	------
NI35_3062	NI35_3062	hypothetical protein	2.009	1.0068	0.00616141237044	0.0245971344237	yes	up	ref_gene	mRNA	103.04	156.95	117.53	89.85	129.41	265.84	161.7	125.84	------	------	------	------	------	------
NI35_3406	NI35_3406	Invasin	2.155	1.10759	0.00664050269725	0.0260523858576	yes	up	ref_gene	mRNA	1.13	0.65	1.8	1.66	1.42	1.56	1.54667	1.19333	GO:0007155	BP:cell adhesion;	------	------	------	------
NI35_0002	NI35_0002	[citrate[pro-3S]-lyase] ligase	2.093	1.06569	0.00732776700012	0.0285156	yes	up	ref_gene	mRNA	2.96	2.44	3.34	4.4	4.53	2.1	3.67667	2.91333	GO:0009058;GO:0008771;GO:0016829;GO:0005524;GO:0016747	BP:biosynthetic process;MF:[citrat;MF:lyase activity;MF:ATP binding;MF:transferase activity, transferring acyl groups other than amino-acyl groups;	K01910	citC	map02020	Two-component system
NI35_2633	NI35_2633	hypothetical protein	2.012	1.0088	0.00897202090435	0.0337306167262	yes	up	ref_gene	mRNA	3.18	1.44	2.58	3.43	2.11	3.06	2.86667	2.4	------	------	------	------	------	------
NI35_4319	NI35_4319	scaffolding protein	2.155	1.10787	0.0107744910207	0.0389792748547	yes	up	ref_gene	mRNA	1.52	3.14	5.41	6.03	3.51	3.74	4.42667	3.35667	------	------	------	------	------	------
NI35_3413	NI35_3413	hypothetical protein	2.18	1.12407	0.0138894021286	0.0476265586032	yes	up	ref_gene	mRNA	6.13	3.39	5.56	9.4	6.15	4.43	6.66	5.02667	GO:0016020	CC:membrane;	------	------	------	------
NI35_1606	mukB	cell division protein MukB	0.506	-0.984181	5.7680930081E-17	2.30010809952E-15	no	down	ref_gene	mRNA	208.26	202.08	180.47	55.6	62.37	63.85	60.6067	196.937	GO:0030261;GO:0006260;GO:0007059;GO:0051301;GO:0005737;GO:0009295;GO:0005524;GO:0003677	BP:chromosome condensation;BP:DNA replication;BP:chromosome segregation;BP:cell division;CC:cytoplasm;CC:nucleoid;MF:ATP binding;MF:DNA binding;	K03632	mukB	------	------
NI35_1095	NI35_1095	erythrose 4-phosphate dehydrogenase	0.528	-0.920163	2.33813232609E-16	8.38185012656E-15	no	down	ref_gene	mRNA	388.98	359.53	369.05	112.69	117.78	131.39	120.62	372.52	GO:0042823;GO:0008615;GO:0006006;GO:0005737;GO:0005829;GO:0050661;GO:0051287;GO:0004365;GO:0048001	BP:pyridoxal phosphate biosynthetic process;BP:pyridoxine biosynthetic process;BP:glucose metabolic process;CC:cytoplasm;CC:cytosol;MF:NADP binding;MF:NAD binding;MF:glyceraldehyde-3-phosphate dehydrogenas;MF:erythrose-4-phosphate dehydrogenase activity;	K03472	epd	map00750	Vitamin B6 metabolism
NI35_3594	hflK	FtsH protease regulator HflK	0.507	-0.981328	1.89353673974E-14	5.55385280112E-13	no	down	ref_gene	mRNA	440.19	397.62	351.08	102.75	124.64	141.99	123.127	396.297	GO:0006508;GO:0051301;GO:0016020;GO:0005886;GO:0008233	BP:proteolysis;BP:cell division;CC:membrane;CC:plasma membrane;MF:peptidase activity;	K04088	hflK	------	------
NI35_2254	NI35_2254	putrescine transporter	0.526	-0.926788	3.91996673582E-14	1.10412396392E-12	no	down	ref_gene	mRNA	162.35	137.31	132.24	43.58	48.83	45.93	46.1133	143.967	GO:0005886;GO:0015496;GO:0015293	CC:plasma membrane;MF:putrescin;MF:symporter activity;	K03756	potE	------	------
NI35_2653	NI35_2653	membrane protein	0.56	-0.836584	1.94580117564E-13	5.11529509062E-12	no	down	ref_gene	mRNA	58.36	50.89	51.68	16.91	18.64	19.1	18.2167	53.6433	------	------	------	------	------	------
NI35_2817	NI35_2817	NADH dehydrogenase I subunit F	0.539	-0.892235	6.2385832847E-13	1.53265336283E-11	no	down	ref_gene	mRNA	258.44	252.12	226.51	74.12	80.9	88.6	81.2067	245.69	GO:0045333;GO:0045272;GO:0045271;GO:0051539;GO:0051287;GO:0008137;GO:0010181;GO:0048038;GO:0046872	BP:cellular respiration;CC:plasma membrane respiratory chain complex I;CC:respiratory chain complex I;MF:4 iron, 4 sulfur cluster binding;MF:NAD binding;MF:NADH dehydrogenas;MF:FMN binding;MF:quinone binding;MF:metal ion binding;	K00335	nuoF	map00190	Oxidative phosphorylation
NI35_2999	NI35_2999	fumarate reductase iron-sulfur subunit	0.521	-0.939838	9.72832366497E-13	2.25658958738E-11	no	down	ref_gene	mRNA	1056.74	1002.46	856.71	269.57	328.74	345.64	314.65	971.97	GO:0009061;GO:0006099;GO:0045284;GO:0102040;GO:0051538;GO:0051539;GO:0051537;GO:0008177;GO:0046872;GO:0009055	BP:anaerobic respiration;BP:tricarboxylic acid cycle;CC:plasma membrane fumarate reductase complex;MF:fumarate reductas;MF:3 iron, 4 sulfur cluster binding;MF:4 iron, 4 sulfur cluster binding;MF:2 iron, 2 sulfur cluster binding;MF:succinate dehydrogenas;MF:metal ion binding;MF:electron carrier activity;	K00245	frdB	map00650;map00720;map00620;map02020;map00020;map00190	Citrate cycle (TCA cycle);Oxidative phosphorylation
NI35_1489	NI35_1489	flagellar hook-length control protein	0.517	-0.950822	1.52024669326E-12	3.44899976656E-11	no	down	ref_gene	mRNA	87.33	76.26	78.82	22.39	27.78	26.59	25.5867	80.8033	GO:0044780;GO:0009424	BP:bacterial-type flagellum assembly;CC:bacterial-type flagellum hook;	K02414	fliK	map02040	Flagellar assembly
NI35_3436	hrpA	ATP-dependent RNA helicase HrpA	0.561	-0.833438	1.72908675712E-12	3.859452139E-11	no	down	ref_gene	mRNA	48.47	42.41	40.53	13.74	14.72	16.28	14.9133	43.8033	GO:0003676;GO:0003724;GO:0016887;GO:0005524	MF:nucleic acid binding;MF:RNA helicase activity;MF:ATPase activity;MF:ATP binding;	K03578	hrpA	------	------
NI35_0364	NI35_0364	cation:proton antiport protein	0.55	-0.861792	2.07107225683E-12	4.59389714967E-11	no	down	ref_gene	mRNA	108.86	95.28	90.01	30.04	34.34	34.22	32.8667	98.05	GO:0006813;GO:1902600;GO:0005886;GO:0015297;GO:0008324	BP:potassium ion transport;BP:hydrogen ion transmembrane transport;CC:plasma membrane;MF:antiporter activity;MF:cation transmembrane transporter activity;	K26735	ybaL	------	------
NI35_0071	NI35_0071	UDP-N-acetylmuramoylalanyl-D-glutamate--2%2C6-diaminopimelate ligase	0.532	-0.911017	2.60982652335E-12	5.71654458066E-11	no	down	ref_gene	mRNA	99.76	94.28	107.41	32.17	31.39	34.26	32.6067	100.483	GO:0007049;GO:0071555;GO:0008360;GO:0051301;GO:0009252;GO:0005737;GO:0008765;GO:0000287;GO:0005524	BP:cell cycle;BP:cell wall organization;BP:regulation of cell shape;BP:cell division;BP:peptidoglycan biosynthetic process;CC:cytoplasm;MF:UDP-N-acetylmuramoylalanyl-D-glutamate-2,6-diaminopimelate ligase activity;MF:magnesium ion binding;MF:ATP binding;	K01928	murE	map00550;map00300	Peptidoglycan biosynthesis;Lysine biosynthesis
NI35_1486	NI35_1486	flagellar assembly protein H	0.517	-0.952709	4.51510889535E-12	9.65308522265E-11	no	down	ref_gene	mRNA	162.96	150.96	149.31	47.21	50.54	50.33	49.36	154.41	GO:0044781;GO:0071973;GO:0005737;GO:0009288;GO:0003774	BP:bacterial-type flagellum organization;BP:bacterial-type flagellum-dependent cell motility;CC:cytoplasm;CC:bacterial-type flagellum;MF:motor activity;	K02411	fliH	map02040	Flagellar assembly
NI35_3953	NI35_3953	phosphoglyceromutase	0.571	-0.808098	6.39032582754E-12	1.34995633107E-10	no	down	ref_gene	mRNA	698.25	667.48	611.7	200.58	240.23	251.35	230.72	659.143	GO:0006007;GO:0006096;GO:0005737;GO:0046537;GO:0030145	BP:glucose catabolic process;BP:glycolytic process;CC:cytoplasm;MF:2,3-bisphosphoglycerate-independent phosphoglycerate mutase activity;MF:manganese ion binding;	K15633	gpmI	map00680;map00010;map00260	Methane metabolism;Glycolysis / Gluconeogenesis;Glycine, serine and threonine metabolism
NI35_0715	gsiA	glutathione import ATP-binding protein GsiA	0.501	-0.995807	1.21677124748E-11	2.49613939728E-10	no	down	ref_gene	mRNA	38.54	32.55	30.72	9.8	10.79	10.41	10.3333	33.9367	GO:0015833;GO:0016829;GO:0016887;GO:0005524	BP:peptide transport;MF:lyase activity;MF:ATPase activity;MF:ATP binding;	K13896	yejF	map02010	ABC transporters
NI35_0214	phop	DNA-binding transcriptional regulator PhoP	0.501	-0.997917	1.2932096042E-11	2.63770165822E-10	no	down	ref_gene	mRNA	320.11	271	237.3	70.82	89.99	96.88	85.8967	276.137	GO:0000160;GO:0006355;GO:0032993;GO:0005829;GO:0000156;GO:0000976;GO:0003677;GO:0001216	BP:phosphorelay signal transduction system;BP:regulation of transcription, DNA-templated;CC:protein-DNA complex;CC:cytosol;MF:phosphorelay response regulator activity;MF:transcription regulatory region sequence-specific DNA binding;MF:DNA binding;MF:bacterial-type RNA polymerase transcriptional activator activity, sequence-specific DNA binding;	K07660	phoP	map02020;map01503	Cationic antimicrobial peptide (CAMP) resistance
NI35_0352	NI35_0352	hypothetical protein	0.501	-0.996403	1.44289682025E-11	2.893130404E-10	no	down	ref_gene	mRNA	44.36	36.28	38.3	10.52	13.22	12.58	12.1067	39.6467	------	------	K05838	ybbN	------	------
NI35_0754	NI35_0754	DNA gyrase subunit B	0.568	-0.817085	1.51015225818E-11	3.01097211476E-10	no	down	ref_gene	mRNA	177.2	166.25	143.9	50.97	57.45	60.04	56.1533	162.45	GO:0006265;GO:0046677;GO:0006261;GO:0005737;GO:0005694;GO:0003677;GO:0046872;GO:0003918;GO:0005524	BP:DNA topological change;BP:response to antibiotic;BP:DNA-dependent DNA replication;CC:cytoplasm;CC:chromosome;MF:DNA binding;MF:metal ion binding;MF:DNA topoisomerase type I;MF:ATP binding;	K02470	gyrB	------	------
NI35_3911	recG	ATP-dependent DNA helicase RecG	0.525	-0.930499	1.65436536631E-11	3.2800797123E-10	no	down	ref_gene	mRNA	85.58	73.24	67.7	19.24	24.99	28.4	24.21	75.5067	GO:0006310;GO:0006281;GO:0016787;GO:0016887;GO:0003676;GO:0003678;GO:0005524	BP:DNA recombination;BP:DNA repair;MF:hydrolase activity;MF:ATPase activity;MF:nucleic acid binding;MF:DNA helicase activity;MF:ATP binding;	K03655	recG	map03440	Homologous recombination
NI35_3106	wfbW	WfbW	0.518	-0.949857	2.43858492772E-11	4.75524060905E-10	no	down	ref_gene	mRNA	97.69	82.65	75.06	22.54	25.27	32.95	26.92	85.1333	GO:0016757	MF:transferase activity, transferring glycosyl groups;	------	------	------	------
NI35_2793	arna	bifunctional polymyxin resistance protein ArnA	0.522	-0.937465	4.82089140448E-11	8.91111645546E-10	no	down	ref_gene	mRNA	50.81	47.69	42.55	13.61	14.35	17.03	14.9967	47.0167	GO:0009245;GO:0046677;GO:0009103;GO:0016616;GO:0016831;GO:0016742;GO:0099618;GO:0099619	BP:lipid A biosynthetic process;BP:response to antibiotic;BP:lipopolysaccharide biosynthetic process;MF:oxidoreductase activity, acting on the CH-OH group of donors, NAD or NADP as acceptor;MF:carboxy-lyase activity;MF:hydroxymethyl-, formyl- and related transferase activity;MF:UDP-glucuronic acid dehydrogenase activity;MF:UDP-4-amino-4-deoxy-L-arabinose formyltransferase activity;	K10011	arnA	map00520;map01250;map01503	Cationic antimicrobial peptide (CAMP) resistance
NI35_0184	NI35_0184	UDP-3-O-[3-hydroxymyristoyl] glucosamine N-acyltransferase	0.53	-0.915026	6.39935208866E-11	1.17068559601E-9	no	down	ref_gene	mRNA	274.5	251.98	217.84	65.23	87.65	90.58	81.1533	248.107	GO:0046677;GO:0009245;GO:0016787;GO:0103118;GO:0016410	BP:response to antibiotic;BP:lipid A biosynthetic process;MF:hydrolase activity;MF:UDP-3-O;MF:N-acyltransferase activity;	K02536	lpxD	map00540	Lipopolysaccharide biosynthesis
NI35_0755	NI35_0755	recombination protein F	0.524	-0.931663	6.78937489768E-11	1.23566623138E-9	no	down	ref_gene	mRNA	72.23	57.83	63.25	20.35	20.42	20.94	20.57	64.4367	GO:0006281;GO:0006260;GO:0009432;GO:0005737;GO:0003697;GO:0005524	BP:DNA repair;BP:DNA replication;BP:SOS response;CC:cytoplasm;MF:single-stranded DNA binding;MF:ATP binding;	K03629	recF	map03440	Homologous recombination
NI35_1250	yqjA	DedA family inner membrane protein YqjA	0.514	-0.960107	9.61174979134E-11	1.72283333381E-9	no	down	ref_gene	mRNA	212.54	200.48	159.38	55.81	62.88	63.18	60.6233	190.8	GO:0005886	CC:plasma membrane;	------	------	------	------
NI35_2883	sixA	phosphohistidine phosphatase SixA	0.512	-0.96684	1.02194679173E-10	1.82255736877E-9	no	down	ref_gene	mRNA	125.08	112.26	116.31	37.4	37.38	37.21	37.33	117.883	GO:0036211;GO:0005737;GO:0101006	BP:protein modification process;CC:cytoplasm;MF:protein histidine phosphatase activity;	K08296	sixA	------	------
NI35_1568	NI35_1568	putative TEGT family carrier/transport protein	0.547	-0.871579	1.07698081629E-10	1.90159448608E-9	no	down	ref_gene	mRNA	292.32	270.94	275.87	78.32	96.9	110.04	95.0867	279.71	GO:0006508;GO:0043066;GO:0016020;GO:0008233	BP:proteolysis;BP:negative regulation of apoptotic process;CC:membrane;MF:peptidase activity;	K19416	yccA	------	------
NI35_2798	NI35_2798	polymyxin resistance protein B	0.555	-0.850389	1.65253466776E-10	2.8749242823E-9	no	down	ref_gene	mRNA	58.57	48.14	44.5	15.56	16.92	18.43	16.97	50.4033	GO:0046677	BP:response to antibiotic;	K19238	pmrD	map01503	Cationic antimicrobial peptide (CAMP) resistance
NI35_2324	NI35_2324	TDP-4-oxo-6-deoxy-D-glucose transaminase	0.514	-0.960276	1.89087475327E-10	3.22630504777E-9	no	down	ref_gene	mRNA	91.61	85.83	74.7	27.6	25.54	26.05	26.3967	84.0467	GO:0009246;GO:0019180;GO:0030170	BP:enterobacterial common antigen biosynthetic process;MF:dTDP-4-amino-4,6-dideoxygalactose transaminase activity;MF:pyridoxal phosphate binding;	K02805	wecE	map01250;map00541	Biosynthesis of nucleotide sugars;O-Antigen nucleotide sugar biosynthesis
NI35_0038	NI35_0038	organic solvent tolerance protein	0.54	-0.889388	2.00019839816E-10	3.39650914597E-9	no	down	ref_gene	mRNA	80.96	75.66	60.15	21.74	24.01	25.57	23.7733	72.2567	GO:0043165;GO:0010033;GO:0015920;GO:0009279	BP:Gram-negative-bacterium-type cell outer membrane assembly;BP:response to organic substance;BP:lipopolysaccharide transport;CC:cell outer membrane;	K04744	lptD	------	------
NI35_2811	NI35_2811	NADH:ubiquinone oxidoreductase subunit L	0.574	-0.801014	2.27659793166E-10	3.84745050451E-9	no	down	ref_gene	mRNA	117.95	118.66	107.65	37.52	39.9	43.37	40.2633	114.753	GO:0015990;GO:0042773;GO:0045272;GO:0016020;GO:0008137;GO:0003954	BP:electron transport coupled proton transport;BP:ATP synthesis coupled electron transport;CC:plasma membrane respiratory chain complex I;CC:membrane;MF:NADH dehydrogenas;MF:NADH dehydrogenase activity;	K00341	nuoL	map00190	Oxidative phosphorylation
NI35_0734	NI35_0734	heme ABC transporter permease	0.552	-0.857293	5.90994337163E-10	9.75552977949E-9	no	down	ref_gene	mRNA	131.4	125.5	128.89	40.58	46.61	44.33	43.84	128.597	GO:0017004;GO:0005886;GO:0015232;GO:0020037	BP:cytochrome complex assembly;CC:plasma membrane;MF:heme transporter activity;MF:heme binding;	K02195	ccmC	map02010	ABC transporters
NI35_1863	NI35_1863	4-hydroxy-3-methylbut-2-en-1-yl diphosphate synthase	0.542	-0.88303	6.64359483881E-10	1.08156504968E-8	no	down	ref_gene	mRNA	77.32	72.95	66.11	22.03	24.58	25.35	23.9867	72.1267	GO:0016114;GO:0019288;GO:0005506;GO:0046429;GO:0051539	BP:terpenoid biosynthetic process;BP:isopentenyl diphosphate biosynthetic process, methylerythritol 4-phosphate pathway;MF:iron ion binding;MF:4-hydroxy-3-methylbut-2-en-1-yl diphosphate synthase activity;MF:4 iron, 4 sulfur cluster binding;	K03526	gcpE	map00900	Terpenoid backbone biosynthesis
NI35_0974	NI35_0974	23S rRNA methyltransferase	0.565	-0.823879	7.08356500656E-10	1.14270782765E-8	no	down	ref_gene	mRNA	123.79	112.53	98.16	35.09	39.37	41.21	38.5567	111.493	GO:0005506;GO:0016491;GO:0070041;GO:0051539;GO:0003723	MF:iron ion binding;MF:oxidoreductase activity;MF:rRN;MF:4 iron, 4 sulfur cluster binding;MF:RNA binding;	K03215	rumA	------	------
NI35_2330	NI35_2330	hypothetical protein	0.528	-0.922011	7.18205667672E-10	1.14300982716E-8	no	down	ref_gene	mRNA	126.06	113.7	90.84	29.31	39.82	37.79	35.64	110.2	GO:0006779;GO:0042168;GO:0005886	BP:porphyrin-containing compound biosynthetic process;BP:heme metabolic process;CC:plasma membrane;	K02498	hemY	------	------
NI35_2321	NI35_2321	dTDP-glucose 4%2C6-dehydratase	0.546	-0.873892	9.93906031621E-10	1.54033733896E-8	no	down	ref_gene	mRNA	149.81	152.54	135.11	40.72	50.26	56.53	49.17	145.82	GO:0009225;GO:0008460	BP:nucleotide-sugar metabolic process;MF:dTDP-glucose 4,6-dehydratase activity;	K01710	rfbB	map01250;map00521;map00523;map00525;map00541;map01055	Biosynthesis of nucleotide sugars;Streptomycin biosynthesis;Polyketide sugar unit biosynthesis;Acarbose and validamycin biosynthesis;O-Antigen nucleotide sugar biosynthesis;Biosynthesis of vancomycin group antibiotics
NI35_1013	NI35_1013	protease 3	0.561	-0.833016	1.00809061139E-9	1.54943011153E-8	no	down	ref_gene	mRNA	42.7	42.19	37.85	12.36	13.82	15.93	14.0367	40.9133	GO:0006508;GO:0046872;GO:0004222	BP:proteolysis;MF:metal ion binding;MF:metalloendopeptidase activity;	K01407	ptrA	------	------
NI35_2813	NI35_2813	NADH dehydrogenase subunit J	0.536	-0.901035	1.06727078406E-9	1.62564120713E-8	no	down	ref_gene	mRNA	161.44	152.4	172	52.73	57.06	52.49	54.0933	161.947	GO:0005886;GO:0008137;GO:0048038	CC:plasma membrane;MF:NADH dehydrogenas;MF:quinone binding;	K00339	nuoJ	map00190	Oxidative phosphorylation
NI35_3639	NI35_3639	hypothetical protein	0.621	-0.688444	1.15016263968E-9	1.74441333685E-8	no	down	ref_gene	mRNA	85.67	75.59	74.13	25.93	30.73	32.16	29.6067	78.4633	GO:0009306;GO:0005886	BP:protein secretion;CC:plasma membrane;	K09800	tamB	------	------
NI35_1081	NI35_1081	2-octaprenyl-6-methoxyphenyl hydroxylase	0.579	-0.787152	1.36848676675E-9	2.06670618519E-8	no	down	ref_gene	mRNA	168.86	144.76	131.08	51.5	50.98	54.76	52.4133	148.233	GO:0006744;GO:0008681;GO:0071949;GO:0016709	BP:ubiquinone biosynthetic process;MF:2-octaprenyl-6-methoxyphenol hydroxylase activity;MF:FAD binding;MF:oxidoreductase activity, acting on paired donors, with incorporation or reduction of molecular oxygen, NA;	K03185	ubiH	map00130	Ubiquinone and other terpenoid-quinone biosynthesis
NI35_1855	NI35_1855	DMSO reductase subunit A	0.53	-0.915317	1.47601636943E-9	2.21028780385E-8	no	down	ref_gene	mRNA	28.76	27.85	25.06	8.51	8.33	9.55	8.79667	27.2233	------	------	------	------	------	------
NI35_1838	NI35_1838	RNA methyltransferase	0.577	-0.793757	1.54947023063E-9	2.31053354979E-8	no	down	ref_gene	mRNA	121.9	99.52	113.16	39.88	36.3	41.46	39.2133	111.527	GO:0008033;GO:0002128;GO:0005737;GO:0005829;GO:0052665;GO:0052666;GO:0008173;GO:0003723	BP:tRNA processing;BP:tRNA nucleoside ribose methylation;CC:cytoplasm;CC:cytosol;MF:tRN;MF:tRN;MF:RNA methyltransferase activity;MF:RNA binding;	K15396	trmJ	------	------
NI35_2654	NI35_2654	ribonuclease G	0.557	-0.843444	1.56548272551E-9	2.32464359533E-8	no	down	ref_gene	mRNA	72.88	58.43	54.01	19.69	20.99	22.09	20.9233	61.7733	GO:0008033;GO:0006364;GO:0006396;GO:0005737;GO:0000049;GO:0004519;GO:0004540;GO:0019843;GO:0046872;GO:0003723	BP:tRNA processing;BP:rRNA processing;BP:RNA processing;CC:cytoplasm;MF:tRNA binding;MF:endonuclease activity;MF:ribonuclease activity;MF:rRNA binding;MF:metal ion binding;MF:RNA binding;	K08301	rng	------	------
NI35_1234	NI35_1234	DNA primase	0.588	-0.765518	2.16486571178E-9	3.18801178884E-8	no	down	ref_gene	mRNA	60.29	55.47	54.33	18.6	20.5	21.91	20.3367	56.6967	GO:0006269;GO:0005737;GO:0000428;GO:1990077;GO:0008270;GO:0003896;GO:0003677	BP:DNA replication, synthesis of RNA primer;CC:cytoplasm;CC:DNA-directed RNA polymerase complex;CC:primosome complex;MF:zinc ion binding;MF:DNA primase activity;MF:DNA binding;	K02316	dnaG	map03030	DNA replication
NI35_2756	NI35_2756	nitrate reductase catalytic subunit	0.59	-0.760415	2.27966103202E-9	3.34318884407E-8	no	down	ref_gene	mRNA	525.31	511.29	429.33	152.61	177.2	199.72	176.51	488.643	GO:0006777;GO:0042128;GO:0042597;GO:0008940;GO:0043546;GO:0051539;GO:0030151;GO:0050140;GO:0005506;GO:0009055	BP:Mo-molybdopterin cofactor biosynthetic process;BP:nitrate assimilation;CC:periplasmic space;MF:nitrate reductase activity;MF:molybdopterin cofactor binding;MF:4 iron, 4 sulfur cluster binding;MF:molybdenum ion binding;MF:nitrate reductas;MF:iron ion binding;MF:electron carrier activity;	K02567	napA	map00910	Nitrogen metabolism
NI35_3850	NI35_3850	pH-dependent sodium/proton antiporter	0.585	-0.773251	2.59916634423E-9	3.79606640152E-8	no	down	ref_gene	mRNA	321.69	290.91	247	91.85	109.66	106.85	102.787	286.533	GO:0006885;GO:0005886;GO:0015385;GO:0015297;GO:0015081	BP:regulation of pH;CC:plasma membrane;MF:sodiu;MF:antiporter activity;MF:sodium ion transmembrane transporter activity;	K03313	nhaA	------	------
NI35_0298	NI35_0298	glucosyltransferase	0.596	-0.747705	2.89860873303E-9	4.19884179328E-8	no	down	ref_gene	mRNA	68.43	65.14	60.88	20.76	24.16	25.79	23.57	64.8167	GO:0009250;GO:0005886;GO:0016758	BP:glucan biosynthetic process;CC:plasma membrane;MF:transferase activity, transferring hexosyl groups;	K03669	mdoH	------	------
NI35_2436	NI35_2436	dithiobiotin synthetase	0.582	-0.781201	3.23534333985E-9	4.66757459884E-8	no	down	ref_gene	mRNA	48.82	42.6	38.21	12.53	15.96	17.45	15.3133	43.21	GO:0009102;GO:0005737;GO:0005829;GO:0000287;GO:0005524;GO:0004141	BP:biotin biosynthetic process;CC:cytoplasm;CC:cytosol;MF:magnesium ion binding;MF:ATP binding;MF:dethiobiotin synthase activity;	K01935	bioD	map00780	Biotin metabolism
NI35_2694	NI35_2694	acetyltransferase	0.52	-0.94265	3.94729118124E-9	5.6260788764E-8	no	down	ref_gene	mRNA	229.85	228.8	195.06	68.37	67.91	78.58	71.62	217.903	GO:0016747	MF:transferase activity, transferring acyl groups other than amino-acyl groups;	K03824	yhbS	------	------
NI35_3754	NI35_3754	phosphoglycerol transferase I	0.602	-0.731571	4.24327956267E-9	5.99976062467E-8	no	down	ref_gene	mRNA	80.13	72.39	62.22	23.9	26.07	28.61	26.1933	71.58	GO:0009250;GO:0005886;GO:0008960;GO:0008484	BP:glucan biosynthetic process;CC:plasma membrane;MF:phosphatidylglycerol-membrane-oligosaccharide glycerophosphotransferase activity;MF:sulfuric ester hydrolase activity;	K01002	mdoB	------	------
NI35_0369	NI35_0369	adenylate kinase	0.524	-0.933379	4.29188222068E-9	6.04440079412E-8	no	down	ref_gene	mRNA	74.06	74.66	76.62	24.48	21.82	26.36	24.22	75.1133	GO:0044209;GO:0016310;GO:0009123;GO:0009132;GO:0005737;GO:0005829;GO:0004017;GO:0004550;GO:0005524	BP:AMP salvage;BP:phosphorylation;BP:nucleoside monophosphate metabolic process;BP:nucleoside diphosphate metabolic process;CC:cytoplasm;CC:cytosol;MF:adenylate kinase activity;MF:nucleoside diphosphate kinase activity;MF:ATP binding;	K00939	adk	map00730;map01232;map00230	Thiamine metabolism;Nucleotide metabolism;Purine metabolism
NI35_0264	flgJ	flagellar rod assembly protein/muramidase FlgJ	0.522	-0.936628	4.7690946918E-9	6.68992769217E-8	no	down	ref_gene	mRNA	69.9	66.19	59.98	18.5	19.67	24.94	21.0367	65.3567	GO:0008152;GO:0044780;GO:0042597;GO:0016798;GO:0004040	BP:metabolic process;BP:bacterial-type flagellum assembly;CC:periplasmic space;MF:hydrolase activity, acting on glycosyl bonds;MF:amidase activity;	K02395	flgJ	map02040	Flagellar assembly
NI35_1170	NI35_1170	hydrogenase 2 large subunit	0.595	-0.749625	4.98947144318E-9	6.9715095086E-8	no	down	ref_gene	mRNA	238.02	232.23	199.07	70.64	85.09	88.3	81.3433	223.107	GO:0022904;GO:0005886;GO:0016151;GO:0033748;GO:0008901	BP:respiratory electron transport chain;CC:plasma membrane;MF:nickel cation binding;MF:hydrogenas;MF:ferredoxin hydrogenase activity;	K06281	hyaB	map00633;map02020	Nitrotoluene degradation;Two-component system
NI35_4125	NI35_4125	glycerol-3-phosphate dehydrogenase	0.571	-0.808882	5.31704073283E-9	7.31402231039E-8	no	down	ref_gene	mRNA	135.49	116.22	91.08	33.52	40.21	45.14	39.6233	114.263	GO:0006072;GO:0009331;GO:0052591;GO:0004368	BP:glycerol-3-phosphate metabolic process;CC:glycerol-3-phosphate dehydrogenase complex;MF:sn-glycerol-3-phosphat;MF:glycerol-3-phosphate dehydrogenase activity;	K00111	glpA	map00564	Glycerophospholipid metabolism
NI35_0231	NI35_0231	transcription-repair coupling factor	0.604	-0.726513	5.58818805957E-9	7.65732796271E-8	no	down	ref_gene	mRNA	56.38	47.52	44.17	15.64	18.38	20.35	18.1233	49.3567	GO:0000716;GO:0006355;GO:0005737;GO:0016787;GO:0004386;GO:0003684;GO:0005524	BP:transcription-coupled nucleotide-excision repair, DNA damage recognition;BP:regulation of transcription, DNA-templated;CC:cytoplasm;MF:hydrolase activity;MF:helicase activity;MF:damaged DNA binding;MF:ATP binding;	K03723	mfd	map03420	Nucleotide excision repair
NI35_1079	NI35_1079	2-octaprenyl-3-methyl-6-methoxy-1%2C4-benzoquinol hydroxylase	0.595	-0.748506	5.64852107309E-9	7.6806901488E-8	no	down	ref_gene	mRNA	122.72	113.86	108.34	37.9	42.62	45.41	41.9767	114.973	GO:0006744;GO:0019168;GO:0071949;GO:0016709	BP:ubiquinone biosynthetic process;MF:2-octaprenylphenol hydroxylase activity;MF:FAD binding;MF:oxidoreductase activity, acting on paired donors, with incorporation or reduction of molecular oxygen, NA;	K18800	ubiI	map00130	Ubiquinone and other terpenoid-quinone biosynthesis
NI35_1082	NI35_1082	proline aminopeptidase P II	0.597	-0.745093	6.17548215867E-9	8.36518556531E-8	no	down	ref_gene	mRNA	185.75	165.47	148.77	52.72	61.63	68.45	60.9333	166.663	GO:0006508;GO:0030145;GO:0070006	BP:proteolysis;MF:manganese ion binding;MF:metalloaminopeptidase activity;	K01262	pepP	------	------
NI35_0370	NI35_0370	heat shock protein 90	0.619	-0.692261	6.87152984949E-9	9.23752251358E-8	no	down	ref_gene	mRNA	372.97	353.08	310.78	119.01	129.97	142.88	130.62	345.61	GO:0005737;GO:0140662;GO:0051082;GO:0016887;GO:0005524	CC:cytoplasm;CC:old GO;MF:unfolded protein binding;MF:ATPase activity;MF:ATP binding;	K04079	htpG	map05207;map05215;map04657;map05200;map04914;map04659;map04151;map04915;map04621;map04626;map05418;map05132;map05417;map04217;map04612;map04141	Chemical carcinogenesis - receptor activation;Prostate cancer;IL-17 signaling pathway;Pathways in cancer;Progesterone-mediated oocyte maturation;Th17 cell differentiation;PI3K-Akt signaling pathway;Estrogen signaling pathway;NOD-like receptor signaling pathway;Plant-pathogen interaction;Fluid shear stress and atherosclerosis;Salmonella infection;Lipid and atherosclerosis;Necroptosis;Antigen proce…
NI35_0731	ccmF	heme lyase subunit CcmF	0.607	-0.719756	9.69978664857E-9	1.29415574495E-7	no	down	ref_gene	mRNA	76.61	67.48	68.5	23.91	28.72	25.93	26.1867	70.8633	GO:0017004;GO:0005886;GO:0020037;GO:0016829;GO:0015232	BP:cytochrome complex assembly;CC:plasma membrane;MF:heme binding;MF:lyase activity;MF:heme transporter activity;	K02198	ccmF	------	------
NI35_1484	NI35_1484	flagellar MS-ring protein	0.585	-0.773724	9.80447574757E-9	1.30322413588E-7	no	down	ref_gene	mRNA	71.83	64.01	58.88	21.64	21.78	26.01	23.1433	64.9067	GO:0071973;GO:0009431;GO:0005886;GO:0003774	BP:bacterial-type flagellum-dependent cell motility;CC:bacterial-type flagellum basal body, MS ring;CC:plasma membrane;MF:motor activity;	K02409	fliF	map02040	Flagellar assembly
NI35_3140	NI35_3140	respiratory nitrate reductase subunit beta	0.522	-0.938102	1.07938338556E-8	1.42937747588E-7	no	down	ref_gene	mRNA	2225.76	1919.78	1521.8	444.77	688.44	708.81	614.007	1889.11	GO:0051131;GO:0042128;GO:0008940;GO:0051082;GO:0016530	BP:chaperone-mediated protein complex assembly;BP:nitrate assimilation;MF:nitrate reductase activity;MF:unfolded protein binding;MF:metallochaperone activity;	K00373	narJ	map02020	Two-component system
NI35_1225	NI35_1225	bifunctional glutamine-synthetase adenylyltransferase/deadenyltransferase	0.629	-0.668981	1.15661796424E-8	1.52031005744E-7	no	down	ref_gene	mRNA	64.48	58.89	59.71	22.09	23.39	24.49	23.3233	61.0267	GO:0000820;GO:0008152;GO:0000287;GO:0008882;GO:0047388;GO:0016874;GO:0005524	BP:regulation of glutamine family amino acid metabolic process;BP:metabolic process;MF:magnesium ion binding;MF:[glutamate-ammonia-ligase] adenylyltransferase activity;MF:adenylyl-[glutamate-ammonia ligase] hydrolase activity;MF:ligase activity;MF:ATP binding;	K00982	glnE	------	------
NI35_1942	NI35_1942	putative iron-dependent peroxidase	0.571	-0.807927	1.18826179543E-8	1.55614063173E-7	no	down	ref_gene	mRNA	332.18	284.74	241.7	86.4	97.77	118.1	100.757	286.207	GO:0005829;GO:0016829;GO:0020037;GO:0004601	CC:cytosol;MF:lyase activity;MF:heme binding;MF:peroxidase activity;	K07223	yfeX	------	------
NI35_3426	NI35_3426	pyruvate-flavodoxin oxidoreductase	0.586	-0.772147	1.24718688353E-8	1.62134294859E-7	no	down	ref_gene	mRNA	31.3	28.17	25.65	8.73	11.02	10.58	10.11	28.3733	GO:0022900;GO:0051539;GO:0030976;GO:0005506;GO:0019164;GO:0016903	BP:electron transport chain;MF:4 iron, 4 sulfur cluster binding;MF:thiamine pyrophosphate binding;MF:iron ion binding;MF:pyruvate synthase activity;MF:oxidoreductase activity, acting on the aldehyde or oxo group of donors;	K03737	por	map00020;map00010;map00720;map00620;map00650	Citrate cycle (TCA cycle);Glycolysis / Gluconeogenesis;Carbon fixation pathways in prokaryotes;Pyruvate metabolism;Butanoate metabolism
NI35_1853	NI35_1853	alpha-2-macroglobulin	0.646	-0.631031	2.08806192057E-8	2.6371999132E-7	no	down	ref_gene	mRNA	40.48	33.82	35.2	12.95	14.72	15.14	14.27	36.5	GO:0005615;GO:0005886;GO:0004866	CC:extracellular space;CC:plasma membrane;MF:endopeptidase inhibitor activity;	K06894	yfhM	------	------
NI35_1169	NI35_1169	hydrogenase-2 component protein	0.53	-0.916045	2.55270684354E-8	3.21260871905E-7	no	down	ref_gene	mRNA	410.77	399.97	318.69	110.08	119.36	150.2	126.547	376.477	GO:0016485;GO:0008233;GO:0046872;GO:0004175;GO:0008047	BP:protein processing;MF:peptidase activity;MF:metal ion binding;MF:endopeptidase activity;MF:enzyme activator activity;	K03605	hyaD	------	------
NI35_1022	NI35_1022	fused phosphoenolpyruvate-protein phosphotransferase PtsP/GAF domain-containing protein	0.591	-0.759602	2.90950854434E-8	3.61043560275E-7	no	down	ref_gene	mRNA	47.59	41.53	36.69	13.74	15.09	16.37	15.0667	41.9367	GO:0016310;GO:0009401;GO:0005737;GO:0008965;GO:0016772;GO:0046872	BP:phosphorylation;BP:phosphoenolpyruvate-dependent sugar phosphotransferase system;CC:cytoplasm;MF:phosphoenolpyruvate-protein phosphotransferase activity;MF:transferase activity, transferring phosphorus-containing groups;MF:metal ion binding;	K08484	ptsP	map02060	Phosphotransferase system (PTS)
NI35_2315	NI35_2315	transcription termination factor Rho	0.585	-0.77409	2.99395102487E-8	3.70227602343E-7	no	down	ref_gene	mRNA	521.15	480.27	372.82	139.01	172.85	180.81	164.223	458.08	GO:0006353;GO:0005829;GO:0004386;GO:0003723;GO:0016887;GO:0008186;GO:0005524	BP:DNA-templated transcription, termination;CC:cytosol;MF:helicase activity;MF:RNA binding;MF:ATPase activity;MF:RNA-dependent ATPase activity;MF:ATP binding;	K03628	rho	map03018	RNA degradation
NI35_4200	tusB	sulfur transfer complex subunit TusB	0.514	-0.96056	3.1641042598E-8	3.89909931181E-7	no	down	ref_gene	mRNA	338.37	352.84	299.7	101.65	112.7	117.11	110.487	330.303	GO:0002143;GO:0005737;GO:1990228;GO:0016740	BP:tRNA wobble position uridine thiolation;CC:cytoplasm;CC:sulfurtransferase complex;MF:transferase activity;	K07237	tusB	map04122	Sulfur relay system
NI35_4415	ybeD	putative lipoate regulatory protein YbeD	0.541	-0.887197	3.20066907924E-8	3.93051022914E-7	no	down	ref_gene	mRNA	691.12	635.51	929.64	239.34	257.49	279.39	258.74	752.09	GO:0005829	CC:cytosol;	K09158	------	------	------
NI35_3952	NI35_3952	hypothetical protein	0.581	-0.784334	3.28088828087E-8	4.01512845132E-7	no	down	ref_gene	mRNA	73.24	70.43	70.79	26.09	24.3	25.66	25.35	71.4867	------	------	K22719	envC	------	------
NI35_0205	NI35_0205	DL-methionine transporter ATP-binding subunit	0.572	-0.805993	3.85868539845E-8	4.68988852024E-7	no	down	ref_gene	mRNA	134.11	116.98	97.22	35.85	43.22	43.27	40.78	116.103	GO:0009276;GO:0005886;GO:0033232;GO:0016887;GO:0005524	CC:Gram-negative-bacterium-type cell wall;CC:plasma membrane;MF:D-methionine-transporting ATPase activity;MF:ATPase activity;MF:ATP binding;	K02071	metN	map02010	ABC transporters
NI35_2312	NI35_2312	guanosine pentaphosphate phosphohydrolase	0.62	-0.689679	4.57187960916E-8	5.51891181392E-7	no	down	ref_gene	mRNA	81.15	65.42	64.34	24.18	25.65	29.61	26.48	70.3033	GO:0015974;GO:0015970;GO:0015949;GO:0008894	BP:guanosine pentaphosphate catabolic process;BP:guanosine tetraphosphate biosynthetic process;BP:nucleobase-containing small molecule interconversion;MF:guanosine-5'-triphosphate,3'-diphosphate diphosphatase activity;	K01524	ppx-gppA	map00230	Purine metabolism
NI35_1783	NI35_1783	protein lysine acetyltransferase	0.586	-0.769949	4.77908672061E-8	5.7494843293E-7	no	down	ref_gene	mRNA	43.21	40.21	34.09	12.14	14.48	15.44	14.02	39.17	GO:0046872;GO:0016747;GO:0005524	MF:metal ion binding;MF:transferase activity, transferring acyl groups other than amino-acyl groups;MF:ATP binding;	K09181	yfiQ	------	------
NI35_1083	NI35_1083	hypothetical protein	0.567	-0.819205	5.21645872903E-8	6.25446352342E-7	no	down	ref_gene	mRNA	320.89	309.98	259.26	87.78	109.12	118.96	105.287	296.71	------	------	K09895	------	------	------
NI35_2344	NI35_2344	DNA helicase II	0.628	-0.672254	5.50261846006E-8	6.55328621301E-7	no	down	ref_gene	mRNA	74.45	60.32	58.61	23.32	25.13	25.05	24.5	64.46	GO:0006268;GO:0005737;GO:0016787;GO:0016887;GO:0003677;GO:0003678;GO:0005524	BP:DNA unwinding involved in DNA replication;CC:cytoplasm;MF:hydrolase activity;MF:ATPase activity;MF:DNA binding;MF:DNA helicase activity;MF:ATP binding;	K03657	uvrD	map03430;map03420	Mismatch repair;Nucleotide excision repair
NI35_3485	NI35_3485	putative virulence effector protein	0.539	-0.891368	6.39534131128E-8	7.4666760411E-7	no	down	ref_gene	mRNA	59.53	61.17	47.77	15.92	20.79	19.21	18.64	56.1567	------	------	------	------	------	------
NI35_0081	ftsZ	cell division protein FtsZ	0.649	-0.623402	6.39580027189E-8	7.4666760411E-7	no	down	ref_gene	mRNA	269.92	256.43	267.79	98.35	103.49	114.13	105.323	264.713	GO:0051258;GO:0043093;GO:0000917;GO:0051301;GO:0005737;GO:0032153;GO:0003924;GO:0005525	BP:protein polymerization;BP:FtsZ-dependent cytokinesis;BP:barrier septum assembly;BP:cell division;CC:cytoplasm;CC:cell division site;MF:GTPase activity;MF:GTP binding;	K03531	ftsZ	map04112	Cell cycle - Caulobacter
NI35_0732	ccmE	cytochrome c-type biogenesis protein CcmE	0.525	-0.928805	6.63822864447E-8	7.72428638007E-7	no	down	ref_gene	mRNA	128.99	112.14	119.25	37.34	42.68	39.16	39.7267	120.127	GO:0017004;GO:0005886;GO:0046872;GO:0020037	BP:cytochrome complex assembly;CC:plasma membrane;MF:metal ion binding;MF:heme binding;	K02197	ccmE	------	------
NI35_2794	NI35_2794	polysaccharide deacetylase	0.528	-0.922047	7.08651739064E-8	8.19219876853E-7	no	down	ref_gene	mRNA	48.11	41.5	46.25	14.32	13.75	15.87	14.6467	45.2867	GO:0036108;GO:0046677;GO:0009245;GO:0009103;GO:0016811	BP:4-amino-4-deoxy-alpha-L-arabinopyranosyl undecaprenyl phosphate biosynthetic process;BP:response to antibiotic;BP:lipid A biosynthetic process;BP:lipopolysaccharide biosynthetic process;MF:hydrolase activity, acting on carbon-nitroge;	K13014	arnD	map00520;map01503	Cationic antimicrobial peptide (CAMP) resistance
NI35_2819	NI35_2819	bifunctional NADH:ubiquinone oxidoreductase subunit C/D	0.594	-0.751669	8.15126193875E-8	9.3318802002E-7	no	down	ref_gene	mRNA	271.7	238.24	187.7	71.28	87.32	94.55	84.3833	232.547	GO:0022904;GO:0030964;GO:0005886;GO:0051287;GO:0008137;GO:0048038	BP:respiratory electron transport chain;CC:NADH dehydrogenase complex;CC:plasma membrane;MF:NAD binding;MF:NADH dehydrogenas;MF:quinone binding;	K13378	nuoCD	map00190	Oxidative phosphorylation
NI35_0172	NI35_0172	PII uridylyl-transferase	0.629	-0.669578	9.20868936149E-8	1.03751233473E-6	no	down	ref_gene	mRNA	48.17	38.99	39.14	14.47	17.16	16.48	16.0367	42.1	GO:0006807;GO:0006808;GO:0008773;GO:0008893;GO:0008081	BP:nitrogen compound metabolic process;BP:regulation of nitrogen utilization;MF:[protein-PII] uridylyltransferase activity;MF:guanosine-3',5'-bi;MF:phosphoric diester hydrolase activity;	K00990	glnD	map02020	Two-component system
NI35_3593	hflX	GTPase HflX	0.578	-0.791803	9.32225995536E-8	1.04698419562E-6	no	down	ref_gene	mRNA	335.55	293.91	243.51	78.88	108.74	122.35	103.323	290.99	GO:0006508;GO:0005737;GO:0043022;GO:0003924;GO:0008233;GO:0046872;GO:0005525	BP:proteolysis;CC:cytoplasm;MF:ribosome binding;MF:GTPase activity;MF:peptidase activity;MF:metal ion binding;MF:GTP binding;	K03665	hflX	------	------
NI35_1399	NI35_1399	serine/threonine protein kinase	0.593	-0.755022	1.08795306814E-7	1.20660794964E-6	no	down	ref_gene	mRNA	110.25	96.33	87.17	31.26	35.18	40.47	35.6367	97.9167	GO:0016310;GO:0005737;GO:0000287;GO:0004674;GO:0005524;GO:0106310	BP:phosphorylation;CC:cytoplasm;MF:magnesium ion binding;MF:protein serine/threonine kinase activity;MF:ATP binding;MF:old GO;	------	------	------	------
NI35_1196	NI35_1196	topoisomerase IV subunit A	0.628	-0.671919	1.11092261042E-7	1.22824434405E-6	no	down	ref_gene	mRNA	80.51	70.26	64.96	23.61	28.23	30.7	27.5133	71.91	GO:0006265;GO:0007059;GO:0019897;GO:0005694;GO:0003677;GO:0003918;GO:0005524	BP:DNA topological change;BP:chromosome segregation;CC:extrinsic component of plasma membrane;CC:chromosome;MF:DNA binding;MF:DNA topoisomerase type I;MF:ATP binding;	K02621	parC	------	------
NI35_3395	mppA	Periplasmic Murein Peptide-Binding Protein MppA	0.579	-0.789233	1.23179364327E-7	1.34511865845E-6	no	down	ref_gene	mRNA	68.05	63.48	51.66	18.03	21.6	25.32	21.65	61.0633	GO:0055085;GO:0043190;GO:0030288	BP:transmembrane transport;CC:ATP-binding cassett;CC:outer membrane-bounded periplasmic space;	K15580	oppA	map02024;map02010;map01501	Quorum sensing;ABC transporters;beta-Lactam resistance
NI35_3242	dinG	ATP-dependent DNA helicase DinG	0.593	-0.754679	1.25075189842E-7	1.36163143789E-6	no	down	ref_gene	mRNA	55.34	47.39	39.79	15.22	17.82	18.35	17.13	47.5067	GO:0006139;GO:0006281;GO:0032508;GO:0009432;GO:0016818;GO:0033677;GO:0051539;GO:0016887;GO:0003677;GO:0003678;GO:0046872;GO:0005524	BP:nucleobase-containing compound metabolic process;BP:DNA repair;BP:DNA duplex unwinding;BP:SOS response;MF:hydrolase activity, acting on acid anhydrides, in phosphorus-containing anhydrides;MF:DNA/RNA helicase activity;MF:4 iron, 4 sulfur cluster binding;MF:ATPase activity;MF:DNA binding;MF:DNA helicase activity;MF:metal ion binding;MF:ATP binding;	K03722	dinG	------	------
NI35_1982	NI35_1982	imidazole glycerol-phosphate dehydratase/histidinol phosphatase	0.51	-0.970152	1.28329295587E-7	1.38853862816E-6	no	down	ref_gene	mRNA	63.86	53.81	39.94	13.85	17.77	17.78	16.4667	52.5367	GO:0000105;GO:0005737;GO:0004424;GO:0004401;GO:0008483;GO:0046872	BP:histidine biosynthetic process;CC:cytoplasm;MF:imidazoleglycerol-phosphate dehydratase activity;MF:histidinol-phosphatase activity;MF:transaminase activity;MF:metal ion binding;	K01089	hisB	map00340	Histidine metabolism
NI35_3987	bax	BAX protein	0.529	-0.91771	1.49350985229E-7	1.59173167141E-6	no	down	ref_gene	mRNA	57.67	49.89	55.79	15.11	20.11	18.14	17.7867	54.45	GO:0004040	MF:amidase activity;	K03796	bax	------	------
NI35_2758	NI35_2758	ferredoxin-type protein	0.596	-0.746573	1.71784372223E-7	1.80705742148E-6	no	down	ref_gene	mRNA	218.04	222.6	226.19	82.38	76.93	89.29	82.8667	222.277	GO:0005737;GO:0046872;GO:0051539	CC:cytoplasm;MF:metal ion binding;MF:4 iron, 4 sulfur cluster binding;	K02572	napF	------	------
NI35_3139	NI35_3139	nitrate reductase	0.632	-0.661606	1.72100706808E-7	1.80705742148E-6	no	down	ref_gene	mRNA	1209.88	1114.8	989.93	389.63	473.29	438.3	433.74	1104.87	GO:0042128;GO:0019645;GO:0009325;GO:0005886;GO:0008940;GO:0020037;GO:0046872;GO:0009055	BP:nitrate assimilation;BP:anaerobic electron transport chain;CC:nitrate reductase complex;CC:plasma membrane;MF:nitrate reductase activity;MF:heme binding;MF:metal ion binding;MF:electron carrier activity;	K00374	narI	map00910;map02020	Nitrogen metabolism;Two-component system
NI35_0265	NI35_0265	flagellar basal body P-ring protein	0.56	-0.836442	1.77147164493E-7	1.8545583681E-6	no	down	ref_gene	mRNA	57.58	59.56	55.06	17.6	18.88	23.01	19.83	57.4	GO:0071973;GO:0009428;GO:0030288;GO:0005198	BP:bacterial-type flagellum-dependent cell motility;CC:bacterial-type flagellum basal body, distal rod, P ring;CC:outer membrane-bounded periplasmic space;MF:structural molecule activity;	K02394	flgI	map02040	Flagellar assembly
NI35_2234	NI35_2234	N-acetylglucosamine repressor	0.543	-0.882249	2.06775928718E-7	2.12709498846E-6	no	down	ref_gene	mRNA	41.2	37.56	32.41	11.11	13.28	12.57	12.32	37.0567	GO:0005975;GO:0016310;GO:0003700;GO:0016301;GO:0003677;GO:0005524	BP:carbohydrate metabolic process;BP:phosphorylation;MF:transcription factor activity, sequence-specific DNA binding;MF:kinase activity;MF:DNA binding;MF:ATP binding;	K02565	nagC	------	------
NI35_1325	cpxP	repressor CpxP	0.605	-0.724209	2.44474064162E-7	2.50762558876E-6	no	down	ref_gene	mRNA	807.75	741.77	617.68	261.88	261.74	299.51	274.377	722.4	GO:0042597;GO:0030288;GO:0051082	CC:periplasmic space;CC:outer membrane-bounded periplasmic space;MF:unfolded protein binding;	K06006	cpxP	------	------
NI35_0082	NI35_0082	UDP-3-O-[3-hydroxymyristoyl] N-acetylglucosamine deacetylase	0.648	-0.625093	2.6416924506E-7	2.70183472829E-6	no	down	ref_gene	mRNA	872.34	822.19	728.14	287.33	331.62	349.2	322.717	807.557	GO:0009245;GO:0046872;GO:0103117;GO:0008759	BP:lipid A biosynthetic process;MF:metal ion binding;MF:UDP-3-O-acyl-N-acetylglucosamine deacetylase activity;MF:UDP-3-O-[3-hydroxymyristoyl] N-acetylglucosamine deacetylase activity;	K02535	lpxC	map00540	Lipopolysaccharide biosynthesis
NI35_2333	NI35_2333	porphobilinogen deaminase	0.613	-0.706001	2.67932153035E-7	2.73244600896E-6	no	down	ref_gene	mRNA	100.89	84.51	100.45	36.3	35.86	34.79	35.65	95.2833	GO:0006782;GO:0006779;GO:0004418	BP:protoporphyrinogen IX biosynthetic process;BP:porphyrin-containing compound biosynthetic process;MF:hydroxymethylbilane synthase activity;	K01749	hemC	map00860	Porphyrin metabolism
NI35_1672	NI35_1672	stage V sporulation protein	0.541	-0.886985	2.7100241961E-7	2.75583835873E-6	no	down	ref_gene	mRNA	36	34.9	26.35	8.71	11.17	12.41	10.7633	32.4167	------	------	K06415	spoVR	------	------
NI35_3141	NI35_3141	respiratory nitrate reductase subunit beta	0.632	-0.662056	3.16705449797E-7	3.21139326094E-6	no	down	ref_gene	mRNA	2911.35	2839.73	2484.19	862.93	1147.94	1189.83	1066.9	2745.09	GO:0042126;GO:0009325;GO:0008940	BP:nitrate metabolic process;CC:nitrate reductase complex;MF:nitrate reductase activity;	K00371	narH	map00910;map02020	Nitrogen metabolism;Two-component system
NI35_3814	NI35_3814	putative amino-acid transport protein	0.59	-0.761949	3.54248365933E-7	3.58184458888E-6	no	down	ref_gene	mRNA	57.82	51.17	42.62	16.58	18.3	19.68	18.1867	50.5367	------	------	K03310	------	------	------
NI35_3014	yidE	mediator of hyperadherence YidE	0.58	-0.787019	3.82651973683E-7	3.85804504148E-6	no	down	ref_gene	mRNA	39.37	29.44	32.3	12.76	10.37	12.15	11.76	33.7033	GO:0006813;GO:0005886;GO:0008324	BP:potassium ion transport;CC:plasma membrane;MF:cation transmembrane transporter activity;	K07085	------	------	------
NI35_2212	NI35_2212	heat shock protein	0.511	-0.968836	3.99403943814E-7	4.00419377569E-6	no	down	ref_gene	mRNA	102.84	96.25	76.37	24.25	33.16	30.87	29.4267	91.82	------	------	K04080	ibpA	------	------
NI35_3004	NI35_3004	putative mscS family protein	0.647	-0.628054	4.4376477262E-7	4.41154391605E-6	no	down	ref_gene	mRNA	37.76	27.69	32.38	11.99	12.11	14.07	12.7233	32.61	------	------	K22051	mscM	------	------
NI35_1276	NI35_1276	pyridine nucleotide transhydrogenase	0.588	-0.765065	5.54382031863E-7	5.48050649326E-6	no	down	ref_gene	mRNA	41.31	34.44	29.06	11.3	12.3	13.9	12.5	34.9367	GO:0006739;GO:0005737;GO:0050660;GO:0003957	BP:NADP metabolic process;CC:cytoplasm;MF:flavin adenine dinucleotide binding;MF:NA;	K00322	sthA	map00760	Nicotinate and nicotinamide metabolism
NI35_3245	NI35_3245	efflux pump membrane fusion protein	0.531	-0.913474	5.63775775408E-7	5.55788951923E-6	no	down	ref_gene	mRNA	38.64	38.34	34.8	12.3	11.41	12.73	12.1467	37.26	GO:0016020;GO:0042597	CC:membrane;CC:periplasmic space;	K25183	ybhG	------	------
NI35_0037	surA	peptidyl-prolyl cis-trans isomerase SurA	0.611	-0.71073	5.90709687563E-7	5.80728166527E-6	no	down	ref_gene	mRNA	133.07	128.19	107.8	41.76	43.1	53.65	46.17	123.02	GO:0006457;GO:0043165;GO:0050821;GO:0030288;GO:0051082;GO:0003755;GO:0042277	BP:protein folding;BP:Gram-negative-bacterium-type cell outer membrane assembly;BP:protein stabilization;CC:outer membrane-bounded periplasmic space;MF:unfolded protein binding;MF:peptidyl-prolyl cis-trans isomerase activity;MF:peptide binding;	K03771	surA	------	------
NI35_2326	NI35_2326	4-alpha-L-fucosyltransferase	0.566	-0.821572	5.99059803635E-7	5.87310288149E-6	no	down	ref_gene	mRNA	44.74	38.68	38.76	14.06	13.25	14.9	14.07	40.7267	GO:0036065;GO:0009246;GO:0005886;GO:0008417;GO:0102031	BP:fucosylation;BP:enterobacterial common antigen biosynthetic process;CC:plasma membrane;MF:fucosyltransferase activity;MF:4-acetamido-4,6-dideoxy-D-galactose transferase activity;	K12582	wecF	map00543	Exopolysaccharide biosynthesis
NI35_1738	NI35_1738	LexA repressor	0.61	-0.712459	6.37515455112E-7	6.21577568734E-6	no	down	ref_gene	mRNA	191.89	202.5	209.14	68.37	80.29	81.53	76.73	201.177	GO:0006281;GO:0045892;GO:0009432;GO:0006260;GO:0006508;GO:0004252;GO:0003677	BP:DNA repair;BP:negative regulation of transcription, DNA-templated;BP:SOS response;BP:DNA replication;BP:proteolysis;MF:serine-type endopeptidase activity;MF:DNA binding;	K01356	lexA	------	------
NI35_3590	mutL	DNA mismatch repair protein MutL	0.612	-0.708111	6.484204677E-7	6.28755256795E-6	no	down	ref_gene	mRNA	141.35	126.92	105.5	37.12	49.61	53.4	46.71	124.59	GO:0006298;GO:0032300;GO:0140664;GO:0004519;GO:0030983;GO:0016887;GO:0005524	BP:mismatch repair;CC:mismatch repair complex;CC:old GO;MF:endonuclease activity;MF:mismatched DNA binding;MF:ATPase activity;MF:ATP binding;	K03572	mutL	map03430	Mismatch repair
NI35_4291	NI35_4291	bifunctional chorismate mutase/prephenate dehydrogenase	0.636	-0.651786	7.25987512949E-7	6.95277439655E-6	no	down	ref_gene	mRNA	110.32	105.46	101.89	40.08	41.71	42.11	41.3	105.89	GO:0006571;GO:0046417;GO:0005737;GO:0004106;GO:0008977;GO:0004665;GO:0070403	BP:tyrosine biosynthetic process;BP:chorismate metabolic process;CC:cytoplasm;MF:chorismate mutase activity;MF:prephenate dehydrogenase activity;MF:prephenate dehydrogenas;MF:NAD+ binding;	K14187	tyrA	map00400;map00401	Phenylalanine, tyrosine and tryptophan biosynthesis;Novobiocin biosynthesis
NI35_0551	NI35_0551	DNA polymerase IV	0.549	-0.866026	7.62156407206E-7	7.27121798165E-6	no	down	ref_gene	mRNA	53.58	56.25	43.38	15.17	19.37	17.33	17.29	51.07	GO:0006281;GO:0006261;GO:0009432;GO:0005737;GO:0000287;GO:0003887;GO:0003684	BP:DNA repair;BP:DNA-dependent DNA replication;BP:SOS response;CC:cytoplasm;MF:magnesium ion binding;MF:DNA-directed DNA polymerase activity;MF:damaged DNA binding;	K02346	dinB	------	------
NI35_2562	NI35_2562	methyl-accepting chemotaxis protein II	0.556	-0.847067	9.56723832692E-7	9.03035341017E-6	no	down	ref_gene	mRNA	22.85	19.26	19.7	7.21	7.05	6.54	6.93333	20.6033	GO:0007165;GO:0006935;GO:0005886;GO:0004888	BP:signal transduction;BP:chemotaxis;CC:plasma membrane;MF:transmembrane signaling receptor activity;	K05875	tar	map02030;map02020	Bacterial chemotaxis;Two-component system
NI35_4122	NI35_4122	glucose-1-phosphate adenylyltransferase	0.58	-0.785379	9.99799513149E-7	9.41190576171E-6	no	down	ref_gene	mRNA	38.13	36.54	39.26	13.71	12.55	14.1	13.4533	37.9767	GO:0005978;GO:0008878;GO:0005524	BP:glycogen biosynthetic process;MF:glucose-1-phosphate adenylyltransferase activity;MF:ATP binding;	K00975	glgC	map02026;map00520;map00500;map01250	Biofilm formation - Escherichia coli;Amino sugar and nucleotide sugar metabolism;Starch and sucrose metabolism;Biosynthesis of nucleotide sugars
NI35_3690	NI35_3690	DNA polymerase III subunit chi	0.514	-0.959976	1.03605599634E-6	9.70174863061E-6	no	down	ref_gene	mRNA	167.49	164.56	125.14	38.91	52.41	58.35	49.89	152.397	GO:0006260;GO:0003887;GO:0003677	BP:DNA replication;MF:DNA-directed DNA polymerase activity;MF:DNA binding;	K02339	holC	map03430;map03440;map03030	Mismatch repair;Homologous recombination;DNA replication
NI35_2313	NI35_2313	putative ATP-dependent RNA helicase	0.651	-0.619088	1.19862303221E-6	1.11945082666E-5	no	down	ref_gene	mRNA	93.39	83.13	85.92	30.89	33.89	39.75	34.8433	87.48	GO:0006401;GO:0000027;GO:0005737;GO:0005829;GO:0016787;GO:0003724;GO:0003723;GO:0016887;GO:0005524	BP:RNA catabolic process;BP:ribosomal large subunit assembly;CC:cytoplasm;CC:cytosol;MF:hydrolase activity;MF:RNA helicase activity;MF:RNA binding;MF:ATPase activity;MF:ATP binding;	K03732	rhlB	map03018	RNA degradation
NI35_2319	NI35_2319	UDP-N-acetyl glucosamine-2-epimerase	0.629	-0.668967	1.24801001279E-6	1.15947317681E-5	no	down	ref_gene	mRNA	94.91	80.46	78.33	28.34	32.58	36.9	32.6067	84.5667	GO:0009246;GO:0005737;GO:0008761	BP:enterobacterial common antigen biosynthetic process;CC:cytoplasm;MF:UDP-N-acetylglucosamine 2-epimerase activity;	K01791	wecB	map00520;map00541;map01250;map02020;map05111	Amino sugar and nucleotide sugar metabolism;O-Antigen nucleotide sugar biosynthesis;Biosynthesis of nucleotide sugars;Two-component system;Biofilm formation - Vibrio cholerae
NI35_2323	rffC	lipopolysaccharide biosynthesis protein RffC	0.593	-0.753421	1.38885974303E-6	1.28361021563E-5	no	down	ref_gene	mRNA	117.29	109.98	102.96	36.69	45.48	39.46	40.5433	110.077	GO:0009246;GO:0008080	BP:enterobacterial common antigen biosynthetic process;MF:N-acetyltransferase activity;	K16704	rffC	map01250;map00541	Biosynthesis of nucleotide sugars;O-Antigen nucleotide sugar biosynthesis
NI35_4296	NI35_4296	23S rRNA pseudouridine synthase D	0.655	-0.610603	1.56528427825E-6	1.43175100606E-5	no	down	ref_gene	mRNA	167.71	155.37	137.5	56.24	63.52	64.99	61.5833	153.527	GO:0000455;GO:0120159;GO:0016829;GO:0003723;GO:0009982	BP:enzyme-directed rRNA pseudouridine synthesis;MF:rRNA pseudouridine synthase activity;MF:lyase activity;MF:RNA binding;MF:pseudouridine synthase activity;	K06180	rluD	------	------
NI35_3288	NI35_3288	galactose-1-phosphate uridylyltransferase	0.601	-0.734995	1.66626248388E-6	1.52019680084E-5	no	down	ref_gene	mRNA	134.96	122.19	109.38	35.09	45.11	55.74	45.3133	122.177	GO:0033499;GO:0005737;GO:0008270;GO:0008108	BP:galactose catabolic process via UDP-galactose;CC:cytoplasm;MF:zinc ion binding;MF:UDP-glucos;	K00965	galT	map00520;map00052;map01250;map04917	Amino sugar and nucleotide sugar metabolism;Galactose metabolism;Biosynthesis of nucleotide sugars;Prolactin signaling pathway
NI35_4211	NI35_4211	multidrug transporter	0.662	-0.594784	1.82598616332E-6	1.657397671E-5	no	down	ref_gene	mRNA	95.6	82.71	85.87	32.11	35.89	38.91	35.6367	88.06	GO:1990961;GO:0016020;GO:0042910	BP:drug transmembrane export;CC:membrane;MF:xenobiotic transporter activity;	K03543	emrA	------	------
NI35_2818	NI35_2818	NADH dehydrogenase subunit E	0.599	-0.73893	1.85763433281E-6	1.68182251203E-5	no	down	ref_gene	mRNA	350.08	385.93	331.35	123.59	126.53	155.3	135.14	355.787	GO:0045272;GO:0046872;GO:0048038;GO:0051537;GO:0016491	CC:plasma membrane respiratory chain complex I;MF:metal ion binding;MF:quinone binding;MF:2 iron, 2 sulfur cluster binding;MF:oxidoreductase activity;	K00334	nuoE	map00190	Oxidative phosphorylation
NI35_1302	ftsN	cell division protein FtsN	0.59	-0.761021	2.10005041111E-6	1.88685542001E-5	no	down	ref_gene	mRNA	54.34	41.63	41.37	15.07	17.16	17.21	16.48	45.78	GO:0043093;GO:0000917;GO:0032153;GO:0005886;GO:0042834	BP:FtsZ-dependent cytokinesis;BP:barrier septum assembly;CC:cell division site;CC:plasma membrane;MF:peptidoglycan binding;	K03591	ftsN	------	------
NI35_4172	NI35_4172	nitrite reductase large subunit	0.662	-0.594183	2.28140106112E-6	2.03434481555E-5	no	down	ref_gene	mRNA	1124.15	1043.17	893.6	343.57	430.53	465.49	413.197	1020.31	GO:0042128;GO:0008942;GO:0050661;GO:0050660;GO:0051539;GO:0020037;GO:0046872	BP:nitrate assimilation;MF:nitrite reductase [NA;MF:NADP binding;MF:flavin adenine dinucleotide binding;MF:4 iron, 4 sulfur cluster binding;MF:heme binding;MF:metal ion binding;	K00362	nirB	map00910	Nitrogen metabolism
NI35_4060	NI35_4060	oligopeptidase A	0.673	-0.570437	2.39847836352E-6	2.1333833865E-5	no	down	ref_gene	mRNA	120.29	113.62	105.21	44.19	46.77	48.21	46.39	113.04	GO:0006508;GO:0006518;GO:0046872;GO:0004222	BP:proteolysis;BP:peptide metabolic process;MF:metal ion binding;MF:metalloendopeptidase activity;	K01414	prlC	------	------
NI35_3946	NI35_3946	ADP-heptose:LPS heptosyl transferase	0.59	-0.762061	2.44621403052E-6	2.16499092128E-5	no	down	ref_gene	mRNA	84.08	84.52	68.04	24.87	32.69	28.53	28.6967	78.88	GO:0009103;GO:0016757	BP:lipopolysaccharide biosynthetic process;MF:transferase activity, transferring glycosyl groups;	K02843	waaF	map00540	Lipopolysaccharide biosynthesis
NI35_0409	NI35_0409	ATP-dependent Clp protease proteolytic subunit	0.625	-0.678412	2.47657307982E-6	2.18640742793E-5	no	down	ref_gene	mRNA	284.34	302.51	247.53	97.04	107.64	119.52	108.067	278.127	GO:0006508;GO:0005737;GO:0004176;GO:0004252	BP:proteolysis;CC:cytoplasm;MF:ATP-dependent peptidase activity;MF:serine-type endopeptidase activity;	K01358	clpP	map04212;map04112	Longevity regulating pathway - worm;Cell cycle - Caulobacter
NI35_2785	NI35_2785	deubiquitinase sseL	0.537	-0.897659	2.62497899353E-6	2.31167504914E-5	no	down	ref_gene	mRNA	14.05	10.6	10.6	3.16	4.25	4.07	3.82667	11.75	------	------	K18015	elaD	map05132	Salmonella infection
NI35_4210	NI35_4210	drug resistance transporter EmrB like protein	0.628	-0.671561	2.65716880409E-6	2.33423071429E-5	no	down	ref_gene	mRNA	46.81	39.82	35.87	13.24	17.34	16.26	15.6133	40.8333	GO:0005886;GO:0022857	CC:plasma membrane;MF:transmembrane transporter activity;	K03446	emrB	------	------
NI35_2407	ptsN	PTS system transporter subunit IIA-like nitrogen-regulatory protein PtsN	0.569	-0.813763	2.87567448939E-6	2.51373614848E-5	no	down	ref_gene	mRNA	168.2	158.3	132.62	43.42	66.18	53.9	54.5	153.04	GO:0009401;GO:0010629;GO:0043392;GO:0008982;GO:0103111;GO:0030295	BP:phosphoenolpyruvate-dependent sugar phosphotransferase system;BP:negative regulation of gene expression;BP:negative regulation of DNA binding;MF:protein-;MF:D-glucosamine PTS permease activity;MF:protein kinase activator activity;	K02806	ptsN	map02060	Phosphotransferase system (PTS)
NI35_2696	NI35_2696	hypothetical protein	0.551	-0.86027	2.9904722738E-6	2.60626629762E-5	no	down	ref_gene	mRNA	67.45	78.82	60.59	21.69	24.92	24.42	23.6767	68.9533	------	------	K09979	------	------	------
NI35_2332	NI35_2332	uroporphyrinogen-III synthase	0.538	-0.894318	3.06233712899E-6	2.65727004176E-5	no	down	ref_gene	mRNA	90.72	69.95	53.54	21.55	23.26	26.25	23.6867	71.4033	GO:0006780;GO:0032259;GO:0006782;GO:0004852;GO:0008168	BP:uroporphyrinogen III biosynthetic process;BP:methylation;BP:protoporphyrinogen IX biosynthetic process;MF:uroporphyrinogen-III synthase activity;MF:methyltransferase activity;	K01719	hemD	map00860	Porphyrin metabolism
NI35_4182	NI35_4182	cAMP receptor- like protein	0.65	-0.62046	3.15145604338E-6	2.72129379512E-5	no	down	ref_gene	mRNA	161.61	152.59	149.64	59.83	59.39	67	62.0733	154.613	GO:0006351;GO:0045893;GO:0032993;GO:0005829;GO:0030552;GO:0003700;GO:0000976;GO:0003677;GO:0001216	BP:transcription, DNA-templated;BP:positive regulation of transcription, DNA-templated;CC:protein-DNA complex;CC:cytosol;MF:cAMP binding;MF:transcription factor activity, sequence-specific DNA binding;MF:transcription regulatory region sequence-specific DNA binding;MF:DNA binding;MF:bacterial-type RNA polymerase transcriptional activator activity, sequence-specific DNA binding;	K10914	crp	map02026;map02024;map02025;map02020;map05111	Biofilm formation - Escherichia coli;Quorum sensing;Biofilm formation - Pseudomonas aeruginosa;Two-component system;Biofilm formation - Vibrio cholerae
NI35_3006	NI35_3006	ribosome-associated GTPase	0.578	-0.791309	3.21318943699E-6	2.76786633783E-5	no	down	ref_gene	mRNA	43.27	35.86	34.4	12.81	13.69	13.57	13.3567	37.8433	GO:0042274;GO:0005737;GO:0003924;GO:0019843;GO:0046872;GO:0005525	BP:ribosomal small subunit biogenesis;CC:cytoplasm;MF:GTPase activity;MF:rRNA binding;MF:metal ion binding;MF:GTP binding;	K06949	rsgA	map00730	Thiamine metabolism
NI35_1056	NI35_1056	hypothetical protein	0.574	-0.800122	3.28180356697E-6	2.82012611602E-5	no	down	ref_gene	mRNA	138.4	119.95	90.37	30.19	46.46	46.63	41.0933	116.24	------	------	------	------	------	------
NI35_1782	NI35_1782	phosphatidylserine synthase	0.57	-0.809963	3.8290125781E-6	3.26662635569E-5	no	down	ref_gene	mRNA	49.57	47.4	37.88	11.64	18.05	17.71	15.8	44.95	GO:0032049;GO:0005829;GO:0008444;GO:0003882	BP:cardiolipin biosynthetic process;CC:cytosol;MF:CDP-diacylglycerol-glycerol-3-phosphate 3-phosphatidyltransferase activity;MF:CDP-diacylglycerol-serine O-phosphatidyltransferase activity;	K00998	pssA	map00564;map00260	Glycerophospholipid metabolism;Glycine, serine and threonine metabolism
NI35_2366	NI35_2366	sec-independent translocase	0.603	-0.73023	4.28471220989E-6	3.62922282408E-5	no	down	ref_gene	mRNA	220.01	219.81	199.86	65.2	92.97	84.47	80.88	213.227	GO:0043953;GO:0033281;GO:0008320	BP:protein transport by the Tat complex;CC:TAT protein transport complex;MF:protein transmembrane transporter activity;	K03117	tatB	map03070;map03060	Bacterial secretion system;Protein export
NI35_4411	NI35_4411	lipoyl synthase	0.596	-0.74728	4.51164913004E-6	3.81234351488E-5	no	down	ref_gene	mRNA	96.57	86.08	66.13	27.67	31.59	31.86	30.3733	82.9267	GO:0005737;GO:0046872;GO:0051539;GO:0016992	CC:cytoplasm;MF:metal ion binding;MF:4 iron, 4 sulfur cluster binding;MF:lipoate synthase activity;	K03644	lipA	map00785	Lipoic acid metabolism
NI35_4394	NI35_4394	ribonuclease I	0.617	-0.696667	4.9833379669E-6	4.18105589705E-5	no	down	ref_gene	mRNA	112.79	99.38	86.28	37.47	35.22	40.55	37.7467	99.4833	GO:0071704;GO:0033897;GO:0008847;GO:0003723	BP:organic substance metabolic process;MF:ribonuclease T2 activity;MF:Enterobacter ribonuclease activity;MF:RNA binding;	K01169	rna	------	------
NI35_1720	NI35_1720	excinuclease ABC subunit A	0.685	-0.545716	5.30948953073E-6	4.4233282499E-5	no	down	ref_gene	mRNA	103.79	89.01	80.5	34.05	38.52	41.16	37.91	91.1	GO:0009432;GO:0006289;GO:0005737;GO:0009380;GO:0009381;GO:0008270;GO:0016887;GO:0003677;GO:0005524	BP:SOS response;BP:nucleotide-excision repair;CC:cytoplasm;CC:excinuclease repair complex;MF:excinuclease ABC activity;MF:zinc ion binding;MF:ATPase activity;MF:DNA binding;MF:ATP binding;	K03701	uvrA	map03420	Nucleotide excision repair
NI35_0226	NI35_0226	ROK-family protein	0.59	-0.760064	5.81887244307E-6	4.81379447563E-5	no	down	ref_gene	mRNA	61.36	58.48	48.68	18.86	20.48	21.99	20.4433	56.1733	GO:0009254;GO:0006044;GO:0045127;GO:0005524;GO:0008270	BP:peptidoglycan turnover;BP:N-acetylglucosamine metabolic process;MF:N-acetylglucosamine kinase activity;MF:ATP binding;MF:zinc ion binding;	K00884	nagK	map00520;map01250	Amino sugar and nucleotide sugar metabolism;Biosynthesis of nucleotide sugars
NI35_4124	NI35_4124	glycogen phosphorylase	0.684	-0.548844	6.55382839728E-6	5.39664431136E-5	no	down	ref_gene	mRNA	30.91	25.4	28.38	11.26	11.1	12.64	11.6667	28.23	GO:0005975;GO:0102250;GO:0008184;GO:0030170;GO:0102499	BP:carbohydrate metabolic process;MF:linear malto-oligosaccharide phosphorylase activity;MF:glycogen phosphorylase activity;MF:pyridoxal phosphate binding;MF:SHG alpha-glucan phosphorylase activity;	K00688	glgP	map02026;map00500;map04922;map04910;map04217;map04931	Biofilm formation - Escherichia coli;Starch and sucrose metabolism;Glucagon signaling pathway;Insulin signaling pathway;Necroptosis;Insulin resistance
NI35_3595	ftsH	cell division protein FtsH	0.654	-0.612728	6.89299185443E-6	5.66278428041E-5	no	down	ref_gene	mRNA	368.12	348.84	287.69	123.46	127.94	153.29	134.897	334.883	GO:0006508;GO:0051301;GO:0016020;GO:0008233;GO:0016787	BP:proteolysis;BP:cell division;CC:membrane;MF:peptidase activity;MF:hydrolase activity;	K04087	hflC	------	------
NI35_1590	NI35_1590	putative inner membrane protein	0.528	-0.920819	8.17124991503E-6	6.66661286171E-5	no	down	ref_gene	mRNA	23.22	21.7	20.68	5.95	7.46	7.92	7.11	21.8667	------	------	K03808	pqiA	------	------
NI35_0346	NI35_0346	lipoprotein	0.526	-0.927826	8.24060544155E-6	6.70777722754E-5	no	down	ref_gene	mRNA	29.54	25.11	26.59	9.25	8.61	8.23	8.69667	27.08	GO:0016020	CC:membrane;	K02073	metQ	map02010	ABC transporters
NI35_4262	NI35_4262	DNA-cytosine methyltransferase	0.635	-0.654763	8.9837464772E-6	7.29595337473E-5	no	down	ref_gene	mRNA	79.02	77.21	71.51	30.9	28.42	29.14	29.4867	75.9133	GO:0009307;GO:0003886	BP:DNA restriction-modification system;MF:DN;	K00558	dcm	map00270;map05206	Cysteine and methionine metabolism;MicroRNAs in cancer
NI35_0181	rseP	zinc metallopeptidase RseP	0.666	-0.586062	1.07491994245E-5	8.70979651999E-5	no	down	ref_gene	mRNA	159.34	165.51	144.19	57.38	66.93	67.8	64.0367	156.347	GO:0016024;GO:0097533;GO:0006508;GO:0051301;GO:0009266;GO:0016020;GO:0005886;GO:0004222;GO:0004605;GO:0046872	BP:CDP-diacylglycerol biosynthetic process;BP:cellular stress response to acid chemical;BP:proteolysis;BP:cell division;BP:response to temperature stimulus;CC:membrane;CC:plasma membrane;MF:metalloendopeptidase activity;MF:phosphatidate cytidylyltransferase activity;MF:metal ion binding;	K11749	rseP	map04112	Cell cycle - Caulobacter
NI35_0407	NI35_0407	DNA-binding ATP-dependent protease La	0.665	-0.588148	1.08844729266E-5	8.79931535681E-5	no	down	ref_gene	mRNA	244.07	255.23	213.78	82.07	101.3	107.85	97.0733	237.693	GO:0034605;GO:0006515;GO:0005737;GO:0004176;GO:0043565;GO:0004252;GO:0016887;GO:0005524	BP:cellular response to heat;BP:misfolded or incompletely synthesized protein catabolic process;CC:cytoplasm;MF:ATP-dependent peptidase activity;MF:sequence-specific DNA binding;MF:serine-type endopeptidase activity;MF:ATPase activity;MF:ATP binding;	K01338	lon	map04112	Cell cycle - Caulobacter
NI35_2160	NI35_2160	DNA topoisomerase III	0.66	-0.598971	1.09529610286E-5	8.83455879328E-5	no	down	ref_gene	mRNA	68.12	60.45	50.9	19.88	25.28	27.08	24.08	59.8233	GO:0006265;GO:0003917;GO:0000287;GO:0003677	BP:DNA topological change;MF:DNA topoisomerase type I activity;MF:magnesium ion binding;MF:DNA binding;	K03169	topB	------	------
NI35_2320	NI35_2320	UDP-N-acetyl-D-mannosaminuronic acid dehydrogenase	0.661	-0.596634	1.12808798111E-5	9.07842232416E-5	no	down	ref_gene	mRNA	94.34	93.28	89.73	33.19	41.12	38.35	37.5533	92.45	GO:0009246;GO:0016020;GO:0051287;GO:0016628;GO:0089714	BP:enterobacterial common antigen biosynthetic process;CC:membrane;MF:NAD binding;MF:oxidoreductase activity, acting on the CH-CH group of donors, NAD or NADP as acceptor;MF:UDP-N-acetyl-D-mannosamine dehydrogenase activity;	K02472	wecC	map00520;map00541;map01250;map02020;map05111	Amino sugar and nucleotide sugar metabolism;O-Antigen nucleotide sugar biosynthesis;Biosynthesis of nucleotide sugars;Two-component system;Biofilm formation - Vibrio cholerae
NI35_2680	NI35_2680	hypothetical protein	0.68	-0.556346	1.41817428461E-5	0.000113614007587	no	down	ref_gene	mRNA	301.44	271.08	262.88	101.65	121.1	129.8	117.517	278.467	GO:0000028;GO:0006412;GO:0042274;GO:0005737;GO:0005829	BP:ribosomal small subunit assembly;BP:translation;BP:ribosomal small subunit biogenesis;CC:cytoplasm;CC:cytosol;	K09748	rimP	------	------
NI35_3940	NI35_3940	lipopolysaccharide 1%2C2-glucosyltransferase	0.503	-0.990887	1.49067943695E-5	0.000119018540879	no	down	ref_gene	mRNA	24.85	22.08	22.68	8.01	4.9	8.43	7.11333	23.2033	GO:0008918;GO:0008919	MF:lipopolysaccharide 3-alpha-galactosyltransferase activity;MF:lipopolysaccharide glucosyltransferase I activity;	K03279	waaJ	map00540	Lipopolysaccharide biosynthesis
NI35_1864	NI35_1864	histidyl-tRNA synthetase	0.667	-0.584876	1.52761810727E-5	0.000121558669567	no	down	ref_gene	mRNA	87.29	88.12	87.46	34.35	36.95	36.13	35.81	87.6233	GO:0006427;GO:0005737;GO:0004821;GO:0005524	BP:histidyl-tRNA aminoacylation;CC:cytoplasm;MF:histidine-tRNA ligase activity;MF:ATP binding;	K01892	hisS	map00970	Aminoacyl-tRNA biosynthesis
NI35_2898	NI35_2898	lipid A biosynthesis	0.577	-0.793365	1.55653974369E-5	0.000123582987704	no	down	ref_gene	mRNA	31.75	24.45	27.72	9.21	10.35	9.96	9.84	27.9733	GO:0009245;GO:0036104;GO:0009409;GO:0009103;GO:0005886;GO:0008951	BP:lipid A biosynthetic process;BP:Kdo2-lipid A biosynthetic process;BP:response to cold;BP:lipopolysaccharide biosynthetic process;CC:plasma membrane;MF:palmitoleoyl [acyl-carrier-protein]-dependent acyltransferase activity;	K12974	lpxP	map00540	Lipopolysaccharide biosynthesis
NI35_1977	wzzB	chain length determinant protein WzzB	0.571	-0.808466	1.56589931563E-5	0.00012404858641	no	down	ref_gene	mRNA	34.39	36.56	33.13	10.66	14.01	12.04	12.2367	34.6933	GO:0009103;GO:0005886	BP:lipopolysaccharide biosynthetic process;CC:plasma membrane;	K05789	wzzB	------	------
NI35_0103	NI35_0103	transcriptional regulator	0.644	-0.634886	1.65133725471E-5	0.000130525521536	no	down	ref_gene	mRNA	95.85	78.96	74.23	31.28	31.86	35.21	32.7833	83.0133	GO:0006351;GO:0003700;GO:0004148;GO:0003677	BP:transcription, DNA-templated;MF:transcription factor activity, sequence-specific DNA binding;MF:dihydrolipoyl dehydrogenase activity;MF:DNA binding;	K05799	pdhR	------	------
NI35_4298	clpB	ClpB protein	0.706	-0.502417	1.69418368288E-5	0.00013361461979	no	down	ref_gene	mRNA	222.66	220.12	205.73	86.59	94.95	97.72	93.0867	216.17	GO:0042026;GO:0009408;GO:0006508;GO:0005737;GO:0016887;GO:0008233;GO:0005524	BP:protein refolding;BP:response to heat;BP:proteolysis;CC:cytoplasm;MF:ATPase activity;MF:peptidase activity;MF:ATP binding;	K03695	clpB	map04213	Longevity regulating pathway - multiple species
NI35_3287	NI35_3287	UDP-galactose-4-epimerase	0.63	-0.667492	1.84317247638E-5	0.000144084121557	no	down	ref_gene	mRNA	116.22	116.83	91.12	35.63	43.48	47.06	42.0567	108.057	GO:0006012;GO:0033499;GO:0005829;GO:0003978	BP:galactose metabolic process;BP:galactose catabolic process via UDP-galactose;CC:cytosol;MF:UDP-glucose 4-epimerase activity;	K01784	galE	map00520;map01250;map00541;map00052	Amino sugar and nucleotide sugar metabolism;Biosynthesis of nucleotide sugars;O-Antigen nucleotide sugar biosynthesis;Galactose metabolism
NI35_0171	NI35_0171	2%2C3%2C4%2C5-tetrahydropyridine-2%2C6-dicarboxylate N-succinyltransferase	0.665	-0.587578	1.97438742834E-5	0.000152328282243	no	down	ref_gene	mRNA	190.36	162.31	139.68	56.84	68.29	75.85	66.9933	164.117	GO:0019877;GO:0009089;GO:0009085;GO:0005737;GO:0016779;GO:0008666	BP:diaminopimelate biosynthetic process;BP:lysine biosynthetic process via diaminopimelate;BP:lysine biosynthetic process;CC:cytoplasm;MF:nucleotidyltransferase activity;MF:2,3,4,5-tetrahydropyridine-2,6-dicarboxylate N-succinyltransferase activity;	K00674	dapD	map00300	Lysine biosynthesis
NI35_1865	NI35_1865	membrane protein	0.64	-0.643285	2.08112998808E-5	0.000159868621812	no	down	ref_gene	mRNA	123.3	99.26	104.04	37.37	45.98	46.21	43.1867	108.867	GO:0016020;GO:0044877	CC:membrane;MF:macromolecular complex binding;	------	------	------	------
NI35_2997	NI35_2997	fumarate reductase subunit D	0.622	-0.684722	2.09787661946E-5	0.000160466241856	no	down	ref_gene	mRNA	1238.53	1075.34	945.16	366.42	456.42	494.58	439.14	1086.34	GO:0006106;GO:0045284;GO:0000104	BP:fumarate metabolic process;CC:plasma membrane fumarate reductase complex;MF:succinate dehydrogenase activity;	K00247	frdD	map00650;map00720;map00620;map02020;map00020;map00190	Citrate cycle (TCA cycle);Oxidative phosphorylation
NI35_3142	NI35_3142	nitrate reductase A subunit alpha	0.702	-0.511285	2.09795255625E-5	0.000160466241856	no	down	ref_gene	mRNA	2330.27	2186.52	1918.57	778.2	952.32	1024.8	918.44	2145.12	GO:0042126;GO:0005886;GO:0009325;GO:0008940;GO:0043546;GO:0051539;GO:0046872	BP:nitrate metabolic process;CC:plasma membrane;CC:nitrate reductase complex;MF:nitrate reductase activity;MF:molybdopterin cofactor binding;MF:4 iron, 4 sulfur cluster binding;MF:metal ion binding;	K00370	narG	map00910;map02020	Nitrogen metabolism;Two-component system
NI35_0438	NI35_0438	1-deoxy-D-xylulose-5-phosphate synthase	0.656	-0.607577	2.14588376736E-5	0.000163779386889	no	down	ref_gene	mRNA	35.34	33.09	32.96	12.98	13.33	14.24	13.5167	33.7967	GO:0052865;GO:0009228;GO:0019288;GO:0016114;GO:0005829;GO:0008661;GO:0000287;GO:0030976	BP:1-deoxy-D-xylulose 5-phosphate biosynthetic process;BP:thiamine biosynthetic process;BP:isopentenyl diphosphate biosynthetic process, methylerythritol 4-phosphate pathway;BP:terpenoid biosynthetic process;CC:cytosol;MF:1-deoxy-D-xylulose-5-phosphate synthase activity;MF:magnesium ion binding;MF:thiamine pyrophosphate binding;	K01662	dxs	map00730;map00900	Thiamine metabolism;Terpenoid backbone biosynthesis
NI35_0084	secA	Protein translocase subunit secA	0.68	-0.555828	2.30846706856E-5	0.000174685493098	no	down	ref_gene	mRNA	581.25	546.89	445.13	182.72	226.75	244.78	218.083	524.423	GO:0017038;GO:0006605;GO:0065002;GO:0005737;GO:0005886;GO:0008564;GO:0046872;GO:0005524	BP:protein import;BP:protein targeting;BP:intracellular protein transmembrane transport;CC:cytoplasm;CC:plasma membrane;MF:protein-exporting ATPase activity;MF:metal ion binding;MF:ATP binding;	K03070	secA	map02024;map03070;map03060	Quorum sensing;Bacterial secretion system;Protein export
NI35_2652	tldD	protease TldD	0.68	-0.557066	2.45152178929E-5	0.000184722947562	no	down	ref_gene	mRNA	54.67	43.95	48.13	18.25	21.8	20.57	20.2067	48.9167	GO:0006508;GO:0008237	BP:proteolysis;MF:metallopeptidase activity;	K03568	tldD	------	------
NI35_4151	igaA	intracellular growth attenuator protein igaA	0.679	-0.557652	2.50100720124E-5	0.000188052427059	no	down	ref_gene	mRNA	49.2	39.98	37.27	16.36	17.46	18.23	17.35	42.15	GO:0005886	CC:plasma membrane;	------	------	------	------
NI35_1403	NI35_1403	large repetitive protein	0.702	-0.5113	2.51239438858E-5	0.000188509253384	no	down	ref_gene	mRNA	15.75	14.7	14.78	5.98	6.55	6.73	6.42	15.0767	------	------	------	------	------	------
NI35_4149	NI35_4149	heat shock protein	0.537	-0.896795	2.60410056166E-5	0.000194567429333	no	down	ref_gene	mRNA	108.54	92.36	90.57	25.79	36.74	37.35	33.2933	97.1567	GO:0034605;GO:0003727;GO:0043023;GO:0003677	BP:cellular response to heat;MF:single-stranded RNA binding;MF:ribosomal large subunit binding;MF:DNA binding;	K04762	hslR	------	------
NI35_4026	NI35_4026	hypothetical protein	0.607	-0.72028	2.74633294728E-5	0.000203906603136	no	down	ref_gene	mRNA	33.9	26.95	23.6	8.57	10.85	11.85	10.4233	28.15	GO:0030244;GO:0035438	BP:cellulose biosynthetic process;MF:cyclic-di-GMP binding;	------	------	------	------
NI35_3079	NI35_3079	shikimate 5-dehydrogenase	0.584	-0.776867	2.96789483161E-5	0.000218982510549	no	down	ref_gene	mRNA	46.83	44.25	40.75	14.54	14.34	18.65	15.8433	43.9433	GO:0008652;GO:0009423;GO:0019632;GO:0009073;GO:0050661;GO:0004764	BP:cellular amino acid biosynthetic process;BP:chorismate biosynthetic process;BP:shikimate metabolic process;BP:aromatic amino acid family biosynthetic process;MF:NADP binding;MF:shikimate 3-dehydrogenas;	K00014	aroE	map00400;map00999	Phenylalanine, tyrosine and tryptophan biosynthesis;Biosynthesis of various plant secondary metabolites
NI35_3077	NI35_3077	topoisomerase DNA-binding C4 zinc finger domain-containing protein	0.576	-0.794781	3.07386420665E-5	0.000225395538624	no	down	ref_gene	mRNA	92.42	86.2	73.67	25.91	34.2	31.3	30.47	84.0967	GO:0006265;GO:0005694;GO:0003917;GO:0003677	BP:DNA topological change;CC:chromosome;MF:DNA topoisomerase type I activity;MF:DNA binding;	K07479	yrdD	------	------
NI35_3716	NI35_3716	hypothetical protein	0.52	-0.944219	3.13302861591E-5	0.000229260176451	no	down	ref_gene	mRNA	12.16	10.79	9.84	2.72	3.72	4.01	3.48333	10.93	------	------	------	------	------	------
NI35_0189	NI35_0189	DNA polymerase III subunit alpha	0.69	-0.536176	3.35074605449E-5	0.000244184758673	no	down	ref_gene	mRNA	59.71	59.02	52.32	23.02	22.84	25.97	23.9433	57.0167	GO:0006260;GO:0005737;GO:0003887;GO:0008408;GO:0003676	BP:DNA replication;CC:cytoplasm;MF:DNA-directed DNA polymerase activity;MF:3'-5' exonuclease activity;MF:nucleic acid binding;	K02337	dnaE	map03430;map03440;map03030	Mismatch repair;Homologous recombination;DNA replication
NI35_1576	NI35_1576	hypothetical protein	0.502	-0.993076	3.46281434274E-5	0.000251834592262	no	down	ref_gene	mRNA	17.39	14.4	11.46	3.89	4.75	4.65	4.43	14.4167	------	------	K09909	------	------	------
NI35_4161	damX	cell division protein DamX	0.695	-0.525322	3.55875041204E-5	0.00025828231518	no	down	ref_gene	mRNA	192.9	171	169.99	62.25	76.78	88.71	75.9133	177.963	GO:0032506;GO:0030428;GO:0005886;GO:0042834	BP:cytokinetic process;CC:cell septum;CC:plasma membrane;MF:peptidoglycan binding;	K03112	damX	------	------
NI35_3144	NI35_3144	nitrate/nitrite sensor protein	0.672	-0.574245	3.59786896764E-5	0.000260588509513	no	down	ref_gene	mRNA	106.93	96.32	78.54	34.06	37.92	43.61	38.53	93.93	GO:0005886;GO:0000155;GO:0046983;GO:0005524	CC:plasma membrane;MF:phosphorelay sensor kinase activity;MF:protein dimerization activity;MF:ATP binding;	K07673	narX	map02020	Two-component system
NI35_0713	NI35_0713	binding-protein-dependent transporter	0.535	-0.90334	3.7509697002E-5	0.000271124062444	no	down	ref_gene	mRNA	26.25	19.81	18.18	6.88	8.11	5.88	6.95667	21.4133	GO:0042884;GO:0055085;GO:0005886	BP:microcin transport;BP:transmembrane transport;CC:plasma membrane;	K13894	yejB	map02010	ABC transporters
NI35_2820	NI35_2820	NADH dehydrogenase subunit B	0.592	-0.756856	3.86594372087E-5	0.000278300897877	no	down	ref_gene	mRNA	350.13	317.33	225.39	78.22	117.52	133.99	109.91	297.617	GO:0015990;GO:0009060;GO:0045272;GO:0005886;GO:0051539;GO:0008137;GO:0005506;GO:0048038	BP:electron transport coupled proton transport;BP:aerobic respiration;CC:plasma membrane respiratory chain complex I;CC:plasma membrane;MF:4 iron, 4 sulfur cluster binding;MF:NADH dehydrogenas;MF:iron ion binding;MF:quinone binding;	K00331	nuoB	map00190	Oxidative phosphorylation
NI35_3943	NI35_3943	lipopolysaccharide 1%2C2-N-acetylglucosaminetransferase	0.556	-0.846864	3.89852203791E-5	0.000280078030618	no	down	ref_gene	mRNA	33.49	30.37	21.56	8.37	9.26	11.57	9.73333	28.4733	GO:0008917	MF:lipopolysaccharide N-acetylglucosaminyltransferase activity;	K03280	waaK	map00540	Lipopolysaccharide biosynthesis
NI35_1770	NI35_1770	B12-dependent methionine synthase	0.717	-0.47952	4.44423221457E-5	0.000317355737012	no	down	ref_gene	mRNA	55.06	48.56	49.29	19.16	22.65	24.94	22.25	50.97	GO:0032259;GO:0042558;GO:0031419;GO:0008705;GO:0008270	BP:methylation;BP:pteridine-containing compound metabolic process;MF:cobalamin binding;MF:methionine synthase activity;MF:zinc ion binding;	K00548	metH	map00450;map00670;map00270	Selenocompound metabolism;One carbon pool by folate;Cysteine and methionine metabolism
NI35_3389	NI35_3389	hypothetical protein	0.587	-0.76797	4.87618494549E-5	0.000345420765899	no	down	ref_gene	mRNA	20.57	17.26	18.08	6.75	6.48	6.71	6.64667	18.6367	GO:0005524	MF:ATP binding;	K06918	------	------	------
NI35_2655	maf	Maf	0.548	-0.868715	5.21144636177E-5	0.000368434723863	no	down	ref_gene	mRNA	68.72	58.84	51.32	18.11	25.86	17.09	20.3533	59.6267	GO:0009117;GO:0005737;GO:0047429;GO:0036218;GO:0036221	BP:nucleotide metabolic process;CC:cytoplasm;MF:nucleoside-triphosphate diphosphatase activity;MF:dTTP diphosphatase activity;MF:UTP diphosphatase activity;	K06287	yhdE	map00240;map01232	Pyrimidine metabolism;Nucleotide metabolism
NI35_0923	NI35_0923	protein-L-isoaspartate O-methyltransferase	0.672	-0.573963	5.34307581749E-5	0.000375496555966	no	down	ref_gene	mRNA	108.55	90.45	87.35	32.67	41.3	44.26	39.41	95.45	GO:0032259;GO:0030091;GO:0036211;GO:0005737;GO:0004719	BP:methylation;BP:protein repair;BP:protein modification process;CC:cytoplasm;MF:protein-L-isoaspartat;	K00573	pcm	------	------
NI35_2729	NI35_2729	hypothetical protein	0.576	-0.795925	5.95030465829E-5	0.00041570140221	no	down	ref_gene	mRNA	46.05	41.3	37.05	12.94	16.27	15.17	14.7933	41.4667	------	------	K09891	------	------	------
NI35_3437	NI35_3437	hypothetical protein	0.546	-0.873734	6.55393713628E-5	0.000456076919543	no	down	ref_gene	mRNA	49.71	48.73	33.92	11.11	17.79	16.11	15.0033	44.12	------	------	------	------	------	------
NI35_4121	NI35_4121	glycogen debranching protein	0.709	-0.496231	6.69838899759E-5	0.000465216879696	no	down	ref_gene	mRNA	66.44	51.51	52.4	22.37	24.91	25.91	24.3967	56.7833	GO:0005980;GO:0004133;GO:0004553	BP:glycogen catabolic process;MF:glycogen debranching enzyme activity;MF:hydrolase activity, hydrolyzing O-glycosyl compounds;	K02438	glgX	map00500	Starch and sucrose metabolism
NI35_0719	NI35_0719	helicase	0.644	-0.634122	6.84827456493E-5	0.000474697781854	no	down	ref_gene	mRNA	25.25	18.41	20.11	7.91	8	8.92	8.27667	21.2567	GO:0006412;GO:0016787;GO:0004386;GO:0016887;GO:0003677;GO:0005524	BP:translation;MF:hydrolase activity;MF:helicase activity;MF:ATPase activity;MF:DNA binding;MF:ATP binding;	K19789	radD	------	------
NI35_2973	NI35_2973	leucyl aminopeptidase	0.665	-0.588155	7.48001058269E-5	0.000514468169728	no	down	ref_gene	mRNA	21.03	17.93	17.75	7.48	7.51	7.85	7.61333	18.9033	GO:0016020	CC:membrane;	------	------	------	------
NI35_2974	NI35_2974	integral membrane protein%2C PqiA family protein	0.556	-0.847867	7.68947522876E-5	0.000527851984272	no	down	ref_gene	mRNA	19.21	13.5	14.19	5.02	5.46	5.31	5.26333	15.6333	GO:0005886	CC:plasma membrane;	K03808	pqiA	------	------
NI35_0729	ccmH	heme lyase subunit CcmH	0.659	-0.602362	7.85672975697E-5	0.000538292160376	no	down	ref_gene	mRNA	58.63	42.06	49.02	17.34	22.76	19.88	19.9933	49.9033	GO:0016020;GO:0046872	CC:membrane;MF:metal ion binding;	K02200	ccmH	------	------
NI35_2792	NI35_2792	UDP phosphate 4-deoxy-4-formamido-L-arabinose transferase	0.58	-0.785107	7.87668441842E-5	0.000538619518323	no	down	ref_gene	mRNA	36.61	31.15	26.6	10.15	13.16	10.27	11.1933	31.4533	GO:0036108;GO:0009245;GO:0046677;GO:0009103;GO:0005886;GO:0016780;GO:0099621;GO:0016757	BP:4-amino-4-deoxy-alpha-L-arabinopyranosyl undecaprenyl phosphate biosynthetic process;BP:lipid A biosynthetic process;BP:response to antibiotic;BP:lipopolysaccharide biosynthetic process;CC:plasma membrane;MF:phosphotransferase activity, for other substituted phosphate groups;MF:undecaprenyl-phosphate 4-deoxy-4-formamido-L-arabinose transferase activity;MF:transferase activity, transferring gly…	K10012	arnC	map00520;map01503	Cationic antimicrobial peptide (CAMP) resistance
NI35_2364	ubiB	ubiquinone biosynthesis protein UbiB	0.705	-0.503447	8.9956379405E-5	0.000610430574586	no	down	ref_gene	mRNA	141.42	132.27	113.44	51.71	57.49	57.58	55.5933	129.043	GO:0016310;GO:0010795;GO:0006744;GO:0005886;GO:0004672;GO:0005524;GO:0016491	BP:phosphorylation;BP:regulation of ubiquinone biosynthetic process;BP:ubiquinone biosynthetic process;CC:plasma membrane;MF:protein kinase activity;MF:ATP binding;MF:oxidoreductase activity;	K03688	ubiB	------	------
NI35_1574	hspQ	heat shock protein HspQ	0.564	-0.825211	9.39074938995E-5	0.000634814658761	no	down	ref_gene	mRNA	169.7	142.69	193.81	61.68	52.92	69.85	61.4833	168.733	GO:0009408;GO:0005737;GO:0003677	BP:response to heat;CC:cytoplasm;MF:DNA binding;	K11940	hspQ	------	------
NI35_2791	NI35_2791	UDP-4-amino-4-deoxy-L-arabinose--oxoglutarate aminotransferase	0.594	-0.752121	9.52525028749E-5	0.000642682761793	no	down	ref_gene	mRNA	26.06	23.93	21.12	8.01	8.68	9.19	8.62667	23.7033	GO:0046677;GO:0009245;GO:0009103;GO:0099620	BP:response to antibiotic;BP:lipid A biosynthetic process;BP:lipopolysaccharide biosynthetic process;MF:UDP-4-amino-4-deoxy-L-arabinose aminotransferase;	K07806	arnB	map00520;map01250;map02020;map01503	Cationic antimicrobial peptide (CAMP) resistance
NI35_2942	NI35_2942	keto-hydroxyglutarate-aldolase/keto-deoxy-phosphogluconate aldolase	0.681	-0.553672	9.74277894504E-5	0.000656112380948	no	down	ref_gene	mRNA	211.48	206.79	167.26	67.57	79.85	97.55	81.6567	195.177	GO:0008700;GO:0016829;GO:0008675;GO:0106009	MF:4-hydroxy-2-oxoglutarate aldolase activity;MF:lyase activity;MF:2-dehydro-3-deoxy-phosphogluconate aldolase activity;MF:;	K01625	eda	map00630;map00030	Glyoxylate and dicarboxylate metabolism;Pentose phosphate pathway
NI35_4453	NI35_4453	2-octaprenyl-3-methyl-6-methoxy-1%2C4-benzoquinol hydroxylase	0.658	-0.602796	0.000102102900705	0.000683704140756	no	down	ref_gene	mRNA	47.52	48.7	45.82	16.35	21.24	19.98	19.19	47.3467	GO:0006744;GO:0071949;GO:0016709	BP:ubiquinone biosynthetic process;MF:FAD binding;MF:oxidoreductase activity, acting on paired donors, with incorporation or reduction of molecular oxygen, NA;	K03184	ubiF	map00130	Ubiquinone and other terpenoid-quinone biosynthesis
NI35_3211	gsiB	glutathione-binding protein GsiB	0.633	-0.659728	0.000113545896433	0.000753705284655	no	down	ref_gene	mRNA	24.47	24.11	21.02	8.43	9.28	9.23	8.98	23.2	GO:0055085;GO:0043190;GO:0030288	BP:transmembrane transport;CC:ATP-binding cassett;CC:outer membrane-bounded periplasmic space;	K13889	gsiB	map02010	ABC transporters
NI35_0716	NI35_0716	hypothetical protein	0.709	-0.495737	0.000113618576301	0.000753705284655	no	down	ref_gene	mRNA	51.69	44.48	41.89	17.07	19.36	23.17	19.8667	46.02	------	------	------	------	------	------
NI35_3998	NI35_3998	hypothetical protein	0.694	-0.527774	0.000115921053625	0.000767544439018	no	down	ref_gene	mRNA	29.64	25.04	29.33	11.28	12.62	11.4	11.7667	28.0033	------	------	------	------	------	------
NI35_0508	NI35_0508	type III restriction-modification system StyLTI enzyme res	0.706	-0.501295	0.000118862242738	0.000784093121706	no	down	ref_gene	mRNA	88.31	81.49	69.9	29.1	35.5	38.76	34.4533	79.9	------	------	K01156	res	------	------
NI35_0469	sbcC	exonuclease subunit SbcC	0.69	-0.536086	0.000144323374841	0.000941550840642	no	down	ref_gene	mRNA	32.91	29.79	28.01	10.77	14.31	13.06	12.7133	30.2367	------	------	K03546	sbcC	------	------
NI35_0182	yaeT	outer membrane protein assembly factor YaeT	0.716	-0.481243	0.000147807512587	0.000962511673707	no	down	ref_gene	mRNA	283.37	283.85	243.02	103.33	119.39	132.75	118.49	270.08	GO:0051205;GO:0043165;GO:1990063;GO:0009279	BP:protein insertion into membrane;BP:Gram-negative-bacterium-type cell outer membrane assembly;CC:Bam protein complex;CC:cell outer membrane;	K07277	bamA	map04137	Mitophagy - animal
NI35_2342	xerC	site-specific tyrosine recombinase XerC	0.668	-0.583067	0.000152732417163	0.000989137497287	no	down	ref_gene	mRNA	69.02	59.92	56.44	23.12	26.21	26.73	25.3533	61.7933	GO:0006313;GO:0007059;GO:0051301;GO:0005737;GO:0009037;GO:0003677	BP:transposition, DNA-mediated;BP:chromosome segregation;BP:cell division;CC:cytoplasm;MF:tyrosine-based site-specific recombinase activity;MF:DNA binding;	K03733	xerC	------	------
NI35_2325	NI35_2325	translocase	0.678	-0.560196	0.000166472473297	0.00107615811973	no	down	ref_gene	mRNA	44.02	35.42	41.13	15.88	16.66	17.23	16.59	40.19	GO:0009246;GO:0005886	BP:enterobacterial common antigen biosynthetic process;CC:plasma membrane;	K16693	wzxE	------	------
NI35_3091	NI35_3091	cysteine/glutathione ABC transporter membrane/ATP-binding protein	0.68	-0.556593	0.000172370592429	0.00110823049372	no	down	ref_gene	mRNA	39.37	32.44	32.04	11.75	14.88	16.45	14.36	34.6167	GO:0034775;GO:0045454;GO:0016020;GO:0016887;GO:0140359;GO:0005524	BP:glutathione transmembrane transport;BP:cell redox homeostasis;CC:membrane;MF:ATPase activity;MF:ABC-type transmembrane transporter activity;MF:ATP binding;	K16012	cydC	map02010	ABC transporters
NI35_2238	NI35_2238	glutaminyl-tRNA synthetase	0.711	-0.491673	0.000173947858759	0.00111634891634	no	down	ref_gene	mRNA	151.18	148.94	126.96	58.07	59.65	68.17	61.9633	142.36	GO:0006424;GO:0006425;GO:0005737;GO:0005829;GO:0004819;GO:0005524	BP:glutamyl-tRNA aminoacylation;BP:glutaminyl-tRNA aminoacylation;CC:cytoplasm;CC:cytosol;MF:glutamine-tRNA ligase activity;MF:ATP binding;	K01886	glnS	map00970	Aminoacyl-tRNA biosynthesis
NI35_0216	ycfD	protein ycfD	0.636	-0.6521	0.00017718989691	0.00113510278725	no	down	ref_gene	mRNA	38.14	28.93	23.92	9.81	12.43	12.98	11.74	30.33	GO:0005840;GO:0016491	CC:ribosome;MF:oxidoreductase activity;	K18850	ycfD	------	------
NI35_0621	NI35_0621	efflux system protein	0.622	-0.684477	0.000178023341293	0.00113838709594	no	down	ref_gene	mRNA	23.86	20.16	22.73	7.81	8.26	9.28	8.45	22.25	GO:0005886;GO:0022857	CC:plasma membrane;MF:transmembrane transporter activity;	K07799	mdtA	map02020	Two-component system
NI35_0811	NI35_0811	ATP-dependent metalloprotease	0.749	-0.417159	0.000179336001303	0.00114471846875	no	down	ref_gene	mRNA	567.73	523.1	485.22	220.15	245.74	254.03	239.973	525.35	GO:0051301;GO:0030163;GO:0006508;GO:0005886;GO:0004176;GO:0004222;GO:0016887;GO:0005524;GO:0008270	BP:cell division;BP:protein catabolic process;BP:proteolysis;CC:plasma membrane;MF:ATP-dependent peptidase activity;MF:metalloendopeptidase activity;MF:ATPase activity;MF:ATP binding;MF:zinc ion binding;	K03798	ftsH	------	------
NI35_1862	NI35_1862	cytoskeleton protein rodZ	0.696	-0.523156	0.00018153522375	0.00115667595887	no	down	ref_gene	mRNA	71.02	67.07	63.5	26.16	29.52	30.4	28.6933	67.1967	GO:0008360;GO:0005886;GO:0003677	BP:regulation of cell shape;CC:plasma membrane;MF:DNA binding;	K15539	rodZ	------	------
NI35_1494	fliP	flagellar biosynthesis protein FliP	0.539	-0.890364	0.000184303832863	0.0011701150319	no	down	ref_gene	mRNA	27.97	22.54	22.67	8.57	7.76	7.88	8.07	24.3933	GO:0044781;GO:0009306;GO:0009425;GO:0005886	BP:bacterial-type flagellum organization;BP:protein secretion;CC:bacterial-type flagellum basal body;CC:plasma membrane;	K02419	fliP	map02040	Flagellar assembly
NI35_3104	galU	UTP--glucose-1-phosphate uridylyltransferase subunit GalU	0.6	-0.737268	0.000187105316187	0.00118577994133	no	down	ref_gene	mRNA	51.38	48.04	34.06	15.63	15.39	18.38	16.4667	44.4933	GO:0009103;GO:0006011;GO:0030234;GO:0003983	BP:lipopolysaccharide biosynthetic process;BP:UDP-glucose metabolic process;MF:enzyme regulator activity;MF:UT;	K00963	galU	map01250;map00520;map00040;map00541;map00052;map00500	Biosynthesis of nucleotide sugars;Amino sugar and nucleotide sugar metabolism;Pentose and glucuronate interconversions;O-Antigen nucleotide sugar biosynthesis;Galactose metabolism;Starch and sucrose metabolism
NI35_3976	NI35_3976	selenocysteine synthase	0.702	-0.511245	0.000212898670081	0.0013349423677	no	down	ref_gene	mRNA	77.31	81.5	85.41	32.53	36.07	36.6	35.0667	81.4067	GO:0001514;GO:0005737;GO:0004125	BP:selenocysteine incorporation;CC:cytoplasm;MF:L-seryl-tRNASec selenium transferase activity;	K01042	selA	map00450;map00970	Selenocompound metabolism;Aminoacyl-tRNA biosynthesis
NI35_1981	NI35_1981	imidazole glycerol phosphate synthase subunit HisH	0.538	-0.893752	0.00021747385308	0.00135644060559	no	down	ref_gene	mRNA	55.98	46.33	36.77	11.22	15.68	20	15.6333	46.36	GO:0006541;GO:0000105;GO:0005737;GO:0016787;GO:0004359;GO:0016829;GO:0000107	BP:glutamine metabolic process;BP:histidine biosynthetic process;CC:cytoplasm;MF:hydrolase activity;MF:glutaminase activity;MF:lyase activity;MF:imidazoleglycerol-phosphate synthase activity;	K02501	hisH	map00340	Histidine metabolism
NI35_0908	srlR	DNA-binding transcriptional repressor SrlR	0.608	-0.71872	0.000222964536893	0.00138824761655	no	down	ref_gene	mRNA	60.77	48.8	41.22	13.95	18.16	24.41	18.84	50.2633	GO:0006351;GO:0003700;GO:0003677	BP:transcription, DNA-templated;MF:transcription factor activity, sequence-specific DNA binding;MF:DNA binding;	K02468	srlR	------	------
NI35_0907	NI35_0907	arabinose 5-phosphate isomerase	0.664	-0.590441	0.000231832586067	0.0014384158181	no	down	ref_gene	mRNA	29.08	26.68	23.99	9.23	11.58	11.59	10.8	26.5833	GO:0019294;GO:0009103;GO:0019146;GO:0016853;GO:0097367;GO:0046872;GO:0005524	BP:keto-3-deoxy-D-manno-octulosonic acid biosynthetic process;BP:lipopolysaccharide biosynthetic process;MF:arabinose-5-phosphate isomerase activity;MF:isomerase activity;MF:carbohydrate derivative binding;MF:metal ion binding;MF:ATP binding;	K02467	gutQ	------	------
NI35_2941	NI35_2941	phosphogluconate dehydratase	0.718	-0.477732	0.000236734495701	0.00146371206488	no	down	ref_gene	mRNA	898.88	855.86	702.93	305.15	374.75	401.34	360.413	819.223	GO:0046177;GO:0009255;GO:0005829;GO:0051539;GO:0004456;GO:0046872	BP:D-gluconate catabolic process;BP:Entner-Doudoroff pathway through 6-phosphogluconate;CC:cytosol;MF:4 iron, 4 sulfur cluster binding;MF:phosphogluconate dehydratase activity;MF:metal ion binding;	K01690	edd	map00030	Pentose phosphate pathway
NI35_0622	mdtB	multidrug efflux system subunit MdtB	0.68	-0.556169	0.00024431496448	0.00150272757182	no	down	ref_gene	mRNA	16.71	12.05	15.5	5.58	6.38	6.19	6.05	14.7533	GO:0005886;GO:0022857	CC:plasma membrane;MF:transmembrane transporter activity;	K07788	mdtB	map02020	Two-component system
NI35_4417	NI35_4417	rare lipoprotein A	0.644	-0.635384	0.000244999174057	0.00150432883863	no	down	ref_gene	mRNA	52.72	37.9	37.01	13.07	17.24	19.9	16.7367	42.5433	GO:0000270;GO:0071555;GO:0051301;GO:0005886;GO:0008932;GO:0042834	BP:peptidoglycan metabolic process;BP:cell wall organization;BP:cell division;CC:plasma membrane;MF:lytic endotransglycosylase activity;MF:peptidoglycan binding;	K03642	rlpA	------	------
NI35_1226	NI35_1226	adenylate cyclase	0.69	-0.535966	0.000269349534164	0.00164225758659	no	down	ref_gene	mRNA	44.37	42.75	40.87	15.65	18.48	20.02	18.05	42.6633	GO:0050355	MF:triphosphatase activity;	K18446	ygiF	------	------
NI35_1171	NI35_1171	putative hydrogenase 2 b cytochrome subunit	0.696	-0.523692	0.000269776323749	0.00164225758659	no	down	ref_gene	mRNA	64.55	61.36	56.84	23.74	27.15	27.11	26	60.9167	GO:0009061;GO:0005886;GO:0016491	BP:anaerobic respiration;CC:plasma membrane;MF:oxidoreductase activity;	------	------	------	------
NI35_2322	NI35_2322	glucose-1-phosphate thymidylyltransferase	0.693	-0.529713	0.000293594463975	0.00177880708925	no	down	ref_gene	mRNA	110.28	97.21	85.74	39.47	39.86	45.59	41.64	97.7433	GO:0045226;GO:0046872;GO:0008879	BP:extracellular polysaccharide biosynthetic process;MF:metal ion binding;MF:glucose-1-phosphate thymidylyltransferase activity;	K00973	rfbA	map00521;map00525;map00523;map01250;map00541	Streptomycin biosynthesis;Acarbose and validamycin biosynthesis;Polyketide sugar unit biosynthesis;Biosynthesis of nucleotide sugars;O-Antigen nucleotide sugar biosynthesis
NI35_1887	NI35_1887	polyphosphate kinase	0.681	-0.553532	0.000293711173373	0.00177880708925	no	down	ref_gene	mRNA	32.6	28.71	24.98	10.59	11.45	13.8	11.9467	28.7633	GO:0016310;GO:0006799;GO:0009358;GO:0008976;GO:0046872;GO:0005524	BP:phosphorylation;BP:polyphosphate biosynthetic process;CC:polyphosphate kinase complex;MF:polyphosphate kinase activity;MF:metal ion binding;MF:ATP binding;	K00937	ppk1	map03018;map00190	RNA degradation;Oxidative phosphorylation
NI35_0225	NI35_0225	NAD-dependent deacetylase	0.671	-0.575249	0.000294896361619	0.00178152578313	no	down	ref_gene	mRNA	43.13	41.83	35.63	16.33	16.46	16.71	16.5	40.1967	GO:0005737;GO:0017136;GO:0034979;GO:0016740;GO:0016746;GO:0008270;GO:0070403;GO:0036054;GO:0036055;GO:0160013	CC:cytoplasm;MF:NAD-dependent histone deacetylase activity;MF:NAD-dependent protein deacetylase activity;MF:transferase activity;MF:transferase activity, transferring acyl groups;MF:zinc ion binding;MF:NAD+ binding;MF:protein-malonyllysine demalonylase activity;MF:protein-succinyllysine desuccinylase activity;MF:old GO;	K12410	cobB	map00760	Nicotinate and nicotinamide metabolism
NI35_4297	NI35_4297	hypothetical protein	0.72	-0.473422	0.00031254226637	0.00187366976917	no	down	ref_gene	mRNA	152.96	129.86	123.8	54.88	61.62	63.56	60.02	135.54	GO:0046936;GO:0005507;GO:0004000;GO:0016740;GO:0016757;GO:0017061;GO:0046872;GO:0016491	MF:deoxyadenosine deaminase activity;MF:copper ion binding;MF:adenosine deaminase activity;MF:transferase activity;MF:transferase activity, transferring glycosyl groups;MF:S-methyl-5-thioadenosine phosphorylase activity;MF:metal ion binding;MF:oxidoreductase activity;	K05810	yfiH	map00270;map01232;map00230	Cysteine and methionine metabolism;Nucleotide metabolism;Purine metabolism
NI35_4197	NI35_4197	putative DNA-binding protein	0.641	-0.641389	0.000332504663517	0.00197996485037	no	down	ref_gene	mRNA	41.07	36.47	33.28	13.28	14.08	16.31	14.5567	36.94	------	------	------	------	------	------
NI35_2565	cheA	chemotaxis protein CheA	0.701	-0.51163	0.000342613345017	0.00202994117106	no	down	ref_gene	mRNA	35.76	34.7	38.01	14.46	14.59	17.42	15.49	36.1567	GO:0006935;GO:0005737;GO:0000155;GO:0005524	BP:chemotaxis;CC:cytoplasm;MF:phosphorelay sensor kinase activity;MF:ATP binding;	K03407	cheA	map02030;map02020	Bacterial chemotaxis;Two-component system
NI35_3381	sapB	peptide transport system permease SapB	0.559	-0.839877	0.000345133500588	0.00204146465598	no	down	ref_gene	mRNA	23.67	14.07	22.69	6.55	7.6	6.27	6.80667	20.1433	GO:0015031;GO:0015833;GO:0055085;GO:0005886;GO:0071916	BP:protein transport;BP:peptide transport;BP:transmembrane transport;CC:plasma membrane;MF:dipeptide transmembrane transporter activity;	K19227	sapB	map02010;map01503	Cationic antimicrobial peptide (CAMP) resistance
NI35_2859	NI35_2859	regulatory protein	0.697	-0.520192	0.000346757887076	0.00204766013517	no	down	ref_gene	mRNA	98.3	85.29	71.69	31.42	34.86	42.64	36.3067	85.0933	GO:0006355;GO:0043565;GO:0016887;GO:0005524	BP:regulation of transcription, DNA-templated;MF:sequence-specific DNA binding;MF:ATPase activity;MF:ATP binding;	K06714	rocR	------	------
NI35_0458	NI35_0458	S-adenosylmethionine:tRNA ribosyltransferase-isomerase	0.679	-0.55902	0.000347843818719	0.00205066065222	no	down	ref_gene	mRNA	25.43	19.82	22.64	7.17	9.43	11.48	9.36	22.63	GO:0008616;GO:0005737;GO:0016853;GO:0051075;GO:0016740;GO:0016757	BP:queuosine biosynthetic process;CC:cytoplasm;MF:isomerase activity;MF:S-adenosylmethionin;MF:transferase activity;MF:transferase activity, transferring glycosyl groups;	K07568	queA	------	------
NI35_2693	NI35_2693	putative lipid carrier protein	0.698	-0.51875	0.00035566398401	0.00208982032988	no	down	ref_gene	mRNA	267.04	242.25	234.27	114.03	95.09	115.44	108.187	247.853	GO:0006744;GO:0005829	BP:ubiquinone biosynthetic process;CC:cytosol;	K24843	ubiT	------	------
NI35_3111	NI35_3111	putative cytoplasmic protein	0.518	-0.947794	0.00036879422741	0.00215271498861	no	down	ref_gene	mRNA	17.71	12.86	14.52	4.3	5.6	4.39	4.76333	15.03	------	------	------	------	------	------
NI35_2437	mlc	Mlc%2C transcriptional repressor of MalT and manXYZ operon	0.544	-0.87749	0.000388748204365	0.00225486444316	no	down	ref_gene	mRNA	10.34	9.91	9.87	2.95	3.44	3.66	3.35	10.04	GO:0016310;GO:0005975;GO:0016301;GO:0005524	BP:phosphorylation;BP:carbohydrate metabolic process;MF:kinase activity;MF:ATP binding;	K15545	mlc	------	------
NI35_1839	iscR	DNA-binding transcriptional regulator IscR	0.666	-0.587213	0.000412914484432	0.00237895049553	no	down	ref_gene	mRNA	50.73	42.2	50.65	18.72	21.35	18.44	19.5033	47.86	GO:0006355;GO:0005829;GO:0003700;GO:0051537;GO:0005506;GO:0003690	BP:regulation of transcription, DNA-templated;CC:cytosol;MF:transcription factor activity, sequence-specific DNA binding;MF:2 iron, 2 sulfur cluster binding;MF:iron ion binding;MF:double-stranded DNA binding;	K13643	iscR	------	------
NI35_1006	rarD	RarD	0.58	-0.78649	0.000418264193095	0.00240510572154	no	down	ref_gene	mRNA	15.83	11.86	10.27	4.14	4.64	4.57	4.45	12.6533	GO:0005886	CC:plasma membrane;	K05786	rarD	------	------
NI35_0035	NI35_0035	dimethyladenosine transferase	0.63	-0.666542	0.000418809618459	0.00240510572154	no	down	ref_gene	mRNA	69.92	56.14	43.52	18.47	24.26	23.12	21.95	56.5267	GO:0005737;GO:0052908;GO:0000179;GO:0003723	CC:cytoplasm;MF:16S rRN;MF:rRN;MF:RNA binding;	K02528	ksgA	------	------
NI35_2203	NI35_2203	nickel/di-oligopepetide ABC transporter permease	0.641	-0.641188	0.000432899308723	0.00247127574952	no	down	ref_gene	mRNA	40.87	39.49	40.34	14.55	16.07	17.19	15.9367	40.2333	GO:0055085;GO:0005886	BP:transmembrane transport;CC:plasma membrane;	K02034	------	map02024	Quorum sensing
NI35_2355	NI35_2355	trans-activator of metE and metH	0.741	-0.431962	0.000434139698196	0.00247313288747	no	down	ref_gene	mRNA	230.54	223.96	210.07	96.69	101.56	104.28	100.843	221.523	GO:0006355;GO:0006351;GO:0009086;GO:0005737;GO:0003700;GO:0000976;GO:0003677	BP:regulation of transcription, DNA-templated;BP:transcription, DNA-templated;BP:methionine biosynthetic process;CC:cytoplasm;MF:transcription factor activity, sequence-specific DNA binding;MF:transcription regulatory region sequence-specific DNA binding;MF:DNA binding;	K03576	metR	------	------
NI35_3700	NI35_3700	phage integrase	0.633	-0.660214	0.000438159218342	0.00248804330544	no	down	ref_gene	mRNA	35.52	27.91	24.37	10.32	11.68	11.93	11.31	29.2667	------	------	------	------	------	------
NI35_4181	NI35_4181	putative inner membrane protein	0.716	-0.481126	0.000458841044941	0.00258891394037	no	down	ref_gene	mRNA	33.7	22.97	31.14	12.32	12.23	13.27	12.6067	29.27	GO:0016020	CC:membrane;	------	------	------	------
NI35_2367	tatC	twin-arginine protein translocation system subunit TatC	0.716	-0.482916	0.000481452213723	0.00271164473297	no	down	ref_gene	mRNA	138.09	129.42	121.96	49.61	60.06	62.7	57.4567	129.823	GO:0065002;GO:0043953;GO:0033281;GO:0009977;GO:0008320	BP:intracellular protein transmembrane transport;BP:protein transport by the Tat complex;CC:TAT protein transport complex;MF:proton motive force dependent protein transmembrane transporter activity;MF:protein transmembrane transporter activity;	K03118	tatC	map03070;map03060	Bacterial secretion system;Protein export
NI35_3163	NI35_3163	ATP-dependent endonuclease	0.71	-0.493284	0.000490287792722	0.00275321420312	no	down	ref_gene	mRNA	36.87	34.79	34.35	15.14	14.74	15.96	15.28	35.3367	GO:0004519	MF:endonuclease activity;	K07459	ybjD	------	------
NI35_0288	NI35_0288	N-methyltryptophan oxidase	0.673	-0.571348	0.000518841315057	0.00289979185376	no	down	ref_gene	mRNA	38.54	36.04	32.6	12.55	15.67	16.1	14.7733	35.7267	GO:0050131;GO:0050660	MF:N-methyl-L-amino-acid oxidase activity;MF:flavin adenine dinucleotide binding;	K02846	solA	------	------
NI35_4275	smpA	outer membrane lipoprotein SmpA	0.593	-0.75469	0.000523274201329	0.0029199687744	no	down	ref_gene	mRNA	36.02	28.97	25.26	12.63	9.2	10.76	10.8633	30.0833	GO:0051205;GO:0043165;GO:1990063;GO:0009279;GO:0030674	BP:protein insertion into membrane;BP:Gram-negative-bacterium-type cell outer membrane assembly;CC:Bam protein complex;CC:cell outer membrane;MF:protein binding, bridging;	K06186	bamE	------	------
NI35_4406	NI35_4406	phospholipid:lipid A palmitoyltransferase	0.642	-0.639004	0.000525147407002	0.00292582126758	no	down	ref_gene	mRNA	60.62	67.75	56.83	20.65	25.67	27.95	24.7567	61.7333	GO:0009245;GO:0009279;GO:0016746	BP:lipid A biosynthetic process;CC:cell outer membrane;MF:transferase activity, transferring acyl groups;	K12973	pagP	map00540;map05133;map01503	Cationic antimicrobial peptide (CAMP) resistance
NI35_0247	NI35_0247	DNA polymerase III subunit delta	0.662	-0.59548	0.000531001475356	0.0029537456411	no	down	ref_gene	mRNA	43.15	45.33	39.39	16.46	17.48	18.25	17.3967	42.6233	GO:0006260;GO:0009360;GO:0003887;GO:0008408;GO:0003677	BP:DNA replication;CC:DNA polymerase III complex;MF:DNA-directed DNA polymerase activity;MF:3'-5' exonuclease activity;MF:DNA binding;	K02341	holB	map03430;map03440;map03030	Mismatch repair;Homologous recombination;DNA replication
NI35_2362	NI35_2362	ubiquinone/menaquinone biosynthesis methyltransferase	0.679	-0.559538	0.000532185010071	0.0029537456411	no	down	ref_gene	mRNA	86.81	94.06	82.45	37.26	36.76	36.67	36.8967	87.7733	GO:0032259;GO:0009234;GO:0009060;GO:0006744;GO:0102027;GO:0102094;GO:0043770;GO:0008425;GO:0102955;GO:0043333;GO:0008168	BP:methylation;BP:menaquinone biosynthetic process;BP:aerobic respiration;BP:ubiquinone biosynthetic process;MF:S-adenosylmethionin;MF:S-adenosylmethionin;MF:demethylmenaquinone methyltransferase activity;MF:2-polyprenyl-6-methoxy-1,4-benzoquinone methyltransferase activity;MF:S-adenosylmethionin;MF:2-octaprenyl-6-methoxy-1,4-benzoquinone methyltransferase activity;MF:methyltransferase activity;	K03183	ubiE	map00130	Ubiquinone and other terpenoid-quinone biosynthesis
NI35_2387	NI35_2387	stringent starvation protein A like protein	0.674	-0.569634	0.000537578334022	0.00297638924718	no	down	ref_gene	mRNA	175.07	155.07	120.52	54.13	65.26	69.66	63.0167	150.22	GO:0005737	CC:cytoplasm;	K03599	sspA	------	------
NI35_2376	NI35_2376	hypothetical protein	0.649	-0.623391	0.000567347799785	0.00312657972273	no	down	ref_gene	mRNA	66.37	58.54	57.61	23.67	24.18	25.74	24.53	60.84	------	------	------	------	------	------
NI35_1450	dcuS	sensory histidine kinase DcuS	0.649	-0.623812	0.000579487990022	0.00318359578419	no	down	ref_gene	mRNA	18.32	15.55	16.86	6.82	6.2	6.94	6.65333	16.91	GO:0006355;GO:0005886;GO:0000155	BP:regulation of transcription, DNA-templated;CC:plasma membrane;MF:phosphorelay sensor kinase activity;	K07701	dcuS	map02020	Two-component system
NI35_0537	NI35_0537	permease	0.533	-0.907271	0.000582415673417	0.00319473450534	no	down	ref_gene	mRNA	12.02	9.81	8.48	3.11	2.56	4.17	3.28	10.1033	GO:0005886;GO:0022857	CC:plasma membrane;MF:transmembrane transporter activity;	------	------	------	------
NI35_2802	NI35_2802	2-succinyl-6-hydroxy-2%2C4-cyclohexadiene-1-carboxylate synthase	0.671	-0.575204	0.000608824078415	0.00331907320168	no	down	ref_gene	mRNA	62.62	54.23	52.91	21.34	23.06	25.93	23.4433	56.5867	GO:0009234;GO:0016787;GO:0070205	BP:menaquinone biosynthetic process;MF:hydrolase activity;MF:2-succinyl-6-hydroxy-2,4-cyclohexadiene-1-carboxylate synthase activity;	K08680	menH	map00130	Ubiquinone and other terpenoid-quinone biosynthesis
NI35_0256	plsX	putative glycerol-3-phosphate acyltransferase PlsX	0.688	-0.538516	0.000623042980761	0.00339137966061	no	down	ref_gene	mRNA	48.15	49.73	54.79	19.67	22.64	22.37	21.56	50.89	------	------	K03621	plsX	map00561	Glycerolipid metabolism
NI35_1090	NI35_1090	oxidative stress defense protein	0.621	-0.686271	0.000627960192714	0.00341291075642	no	down	ref_gene	mRNA	40.72	33.52	31.75	12.11	14.39	14.12	13.54	35.33	GO:0006974	BP:cellular response to DNA damage stimulus;	K09807	------	------	------
NI35_4075	NI35_4075	DcrB protein precursor	0.698	-0.519323	0.000646700673444	0.0034986900763	no	down	ref_gene	mRNA	95.43	78.68	90.25	37.36	36.12	40.31	37.93	88.12	GO:0005886	CC:plasma membrane;	------	------	------	------
NI35_1224	NI35_1224	ADP-heptose synthase	0.744	-0.426128	0.000669248494056	0.00361516423958	no	down	ref_gene	mRNA	80.36	68.52	73.53	33.52	33.41	33.63	33.52	74.1367	GO:0097171;GO:0009058;GO:0009244;GO:0005829;GO:0033786;GO:0033785;GO:0016773;GO:0005524	BP:ADP-L-glycero-beta-D-manno-heptose biosynthetic process;BP:biosynthetic process;BP:lipopolysaccharide core region biosynthetic process;CC:cytosol;MF:heptose-1-phosphate adenylyltransferase activity;MF:heptose 7-phosphate kinase activity;MF:phosphotransferase activity, alcohol group as acceptor;MF:ATP binding;	K03272	gmhC	map01250;map00540	Biosynthesis of nucleotide sugars;Lipopolysaccharide biosynthesis
NI35_2302	NI35_2302	threonine dehydratase	0.747	-0.420603	0.000673237441357	0.00363118492306	no	down	ref_gene	mRNA	95.01	84.15	82.17	35.04	40.52	43.75	39.77	87.11	GO:0006567;GO:0006566;GO:0006565;GO:0009097;GO:0030170;GO:0004794;GO:0003941	BP:threonine catabolic process;BP:threonine metabolic process;BP:L-serine catabolic process;BP:isoleucine biosynthetic process;MF:pyridoxal phosphate binding;MF:L-threonine ammonia-lyase activity;MF:L-serine ammonia-lyase activity;	K01754	ilvA	map00260;map00290	Glycine, serine and threonine metabolism;Valine, leucine and isoleucine biosynthesis
NI35_3212	NI35_3212	glutathione transporter ATP-binding protein	0.696	-0.522166	0.0006942372385	0.00372745530929	no	down	ref_gene	mRNA	25.76	21.95	21.46	9.09	9.69	10.5	9.76	23.0567	GO:0015833;GO:0016887;GO:0005524	BP:peptide transport;MF:ATPase activity;MF:ATP binding;	K13892	gsiA	map02010	ABC transporters
NI35_0301	NI35_0301	cardiolipin synthetase cardiolipin synthase/ CL synthase	0.638	-0.649375	0.00071931042063	0.00384462753436	no	down	ref_gene	mRNA	18.29	14.04	16.88	5.61	6.41	7.06	6.36	16.4033	GO:0032049;GO:0090483	BP:cardiolipin biosynthetic process;MF:phosphatidylglycerol-phosphatidylethanolamine phosphatidyltransferase activity;	K06132	clsC	map00564	Glycerophospholipid metabolism
NI35_3717	NI35_3717	hypothetical protein	0.637	-0.650294	0.000721370905486	0.00384984262191	no	down	ref_gene	mRNA	92.91	74.58	71.53	20.42	35.02	39.08	31.5067	79.6733	GO:0006355;GO:0005737;GO:0003677	BP:regulation of transcription, DNA-templated;CC:cytoplasm;MF:DNA binding;	------	------	------	------
NI35_1858	NI35_1858	polyferredoxin	0.589	-0.76441	0.000727245488335	0.00386955657886	no	down	ref_gene	mRNA	25.25	19.37	19.87	8	7.51	7.66	7.72333	21.4967	GO:0051536;GO:0046872	MF:iron-sulfur cluster binding;MF:metal ion binding;	------	------	------	------
NI35_1210	NI35_1210	lipoprotein	0.684	-0.54744	0.000754885214664	0.00399863824902	no	down	ref_gene	mRNA	79.01	72.06	72.16	29.08	34	31.62	31.5667	74.41	------	------	------	------	------	------
NI35_2978	NI35_2978	bacteriophage integrase	0.687	-0.541985	0.000759963298877	0.00401954	no	down	ref_gene	mRNA	71.32	60.34	49.64	20.9	30	25.2	25.3667	60.4333	GO:0006310;GO:0046718;GO:0075713;GO:0044826;GO:0015074;GO:0003677	BP:DNA recombination;BP:viral entry into host cell;BP:establishment of integrated proviral latency;BP:viral genome integration into host DNA;BP:DNA integration;MF:DNA binding;	------	------	------	------
NI35_3320	NI35_3320	acetaldehyde dehydrogenase	0.742	-0.429788	0.000768740168598	0.00405990901541	no	down	ref_gene	mRNA	3158.37	2911.89	2432.06	1064.08	1371.86	1416.68	1284.21	2834.11	GO:0006066;GO:0015976;GO:0046872;GO:0008774;GO:0004022	BP:alcohol metabolic process;BP:carbon utilization;MF:metal ion binding;MF:acetaldehyde dehydrogenas;MF:alcohol dehydrogenas;	K04072	adhE	map00350;map05146;map00650;map00626;map00625;map00620;map00010;map00071	Tyrosine metabolism;Amoebiasis;Butanoate metabolism;Naphthalene degradation;Chloroalkane and chloroalkene degradation;Pyruvate metabolism;Glycolysis / Gluconeogenesis;Fatty acid degradation
NI35_2328	NI35_2328	UDP-N-acetyl-D-mannosaminuronic acid transferase	0.604	-0.726375	0.000796324599146	0.0041931097958	no	down	ref_gene	mRNA	31.23	24.49	33.52	11.29	10.89	10.83	11.0033	29.7467	GO:0009246;GO:0047241;GO:0016758	BP:enterobacterial common antigen biosynthetic process;MF:lipopolysaccharide N-acetylmannosaminouronosyltransferase activity;MF:transferase activity, transferring hexosyl groups;	K02852	wecG	map00543	Exopolysaccharide biosynthesis
NI35_1895	NI35_1895	tetratricopeptide repeat protein	0.693	-0.528979	0.000809163907798	0.00424811051594	no	down	ref_gene	mRNA	52.59	43.37	35.58	15.73	20.13	19.74	18.5333	43.8467	GO:0051603;GO:0006508;GO:0061077;GO:0016020;GO:0042597;GO:0004222;GO:0008270	BP:proteolysis involved in cellular protein catabolic process;BP:proteolysis;BP:chaperone-mediated protein folding;CC:membrane;CC:periplasmic space;MF:metalloendopeptidase activity;MF:zinc ion binding;	K01423	bepA	------	------
NI35_2368	tatD	DNase TatD	0.709	-0.495667	0.000877221696713	0.00456489706984	no	down	ref_gene	mRNA	46.95	38.86	37.65	17.52	16.07	19.62	17.7367	41.1533	GO:0090305;GO:0005737;GO:0000287;GO:0008310;GO:0000175	BP:nucleic acid phosphodiester bond hydrolysis;CC:cytoplasm;MF:magnesium ion binding;MF:single-stranded DNA 3'-5' exodeoxyribonuclease activity;MF:3'-5'-exoribonuclease activity;	K03424	tatD	------	------
NI35_2566	motB	flagellar motor protein MotB	0.608	-0.717686	0.00088646786001	0.00459280939442	no	down	ref_gene	mRNA	23.06	23.06	21.01	8.38	7.95	8.78	8.37	22.3767	GO:0097588;GO:0006935;GO:0005886	BP:archaeal or bacterial-type flagellum-dependent cell motility;BP:chemotaxis;CC:plasma membrane;	K02557	motB	map02030;map02040	Bacterial chemotaxis;Flagellar assembly
NI35_3689	NI35_3689	valyl-tRNA synthetase	0.761	-0.393424	0.000891110690093	0.00460755815671	no	down	ref_gene	mRNA	109.79	105.8	98.06	44.34	48.74	52.52	48.5333	104.55	GO:0006438;GO:0005737;GO:0004832;GO:0005524;GO:0002161	BP:valyl-tRNA aminoacylation;CC:cytoplasm;MF:valine-tRNA ligase activity;MF:ATP binding;MF:aminoacyl-tRNA editing activity;	K01873	valS	map00970	Aminoacyl-tRNA biosynthesis
NI35_1492	fliN	flagellar motor switch protein FliN	0.534	-0.905272	0.000891911088661	0.00460755815671	no	down	ref_gene	mRNA	34.12	40.71	43.33	14.12	12.09	13.68	13.2967	39.3867	GO:0006935;GO:0071973;GO:0005886;GO:0009425;GO:0003774	BP:chemotaxis;BP:bacterial-type flagellum-dependent cell motility;CC:plasma membrane;CC:bacterial-type flagellum basal body;MF:motor activity;	K02417	fliN	map02030;map02040	Bacterial chemotaxis;Flagellar assembly
NI35_3215	moeB	molybdopterin biosynthesis protein MoeB	0.669	-0.57978	0.000919983985569	0.00474567320463	no	down	ref_gene	mRNA	59.53	55.7	49.24	20.71	22.96	24.47	22.7133	54.8233	GO:0006777;GO:0005737;GO:0005829;GO:0016779;GO:0061605;GO:0008641;GO:0008146;GO:0046872;GO:0004792;GO:0005524	BP:Mo-molybdopterin cofactor biosynthetic process;CC:cytoplasm;CC:cytosol;MF:nucleotidyltransferase activity;MF:molybdopterin-synthase adenylyltransferase activity;MF:small protein activating enzyme activity;MF:sulfotransferase activity;MF:metal ion binding;MF:thiosulfate sulfurtransferase activity;MF:ATP binding;	K21029	moeB	map04122	Sulfur relay system
NI35_0777	NI35_0777	bifunctional N-acetylglucosamine-1-phosphate uridyltransferase/glucosamine-1-phosphate acetyltransferase	0.712	-0.489766	0.000925153833054	0.00476541502686	no	down	ref_gene	mRNA	110.19	104.54	86	35.25	46.58	49.92	43.9167	100.243	GO:0006048;GO:0000902;GO:0009245;GO:0071555;GO:0008360;GO:0009252;GO:0005737;GO:0019134;GO:0000287;GO:0003977	BP:UDP-N-acetylglucosamine biosynthetic process;BP:cell morphogenesis;BP:lipid A biosynthetic process;BP:cell wall organization;BP:regulation of cell shape;BP:peptidoglycan biosynthetic process;CC:cytoplasm;MF:glucosamine-1-phosphate N-acetyltransferase activity;MF:magnesium ion binding;MF:UDP-N-acetylglucosamine diphosphorylase activity;	K04042	glmU	map00520;map01250;map00541	Amino sugar and nucleotide sugar metabolism;Biosynthesis of nucleotide sugars;O-Antigen nucleotide sugar biosynthesis
NI35_4061	NI35_4061	rRNA small subunit methyltransferase J	0.714	-0.485904	0.000959677877993	0.00492181616907	no	down	ref_gene	mRNA	39.66	31.66	30.11	12.16	16.33	15.58	14.69	33.81	GO:0005737;GO:0008990	CC:cytoplasm;MF:rRN;	K15984	rsmJ	------	------
NI35_2025	NI35_2025	cobalt-precorrin-6A synthase	0.594	-0.750648	0.000973461336946	0.00497811856602	no	down	ref_gene	mRNA	17.07	12.69	15.46	5.82	5.37	5.08	5.42333	15.0733	GO:0009236;GO:0032259;GO:0046140;GO:0008168;GO:0043780	BP:cobalamin biosynthetic process;BP:methylation;BP:corrin biosynthetic process;MF:methyltransferase activity;MF:cobalt-precorrin-5B C1-methyltransferase activity;	K02188	cbiD	map00860	Porphyrin metabolism
NI35_3705	NI35_3705	hypothetical protein	0.694	-0.527852	0.000982747037493	0.00501837300153	no	down	ref_gene	mRNA	31.43	24.22	33.51	11	11.3	15.28	12.5267	29.72	------	------	------	------	------	------
NI35_1742	NI35_1742	chorismate--pyruvate lyase	0.61	-0.712386	0.000993355973297	0.00505799189273	no	down	ref_gene	mRNA	100.66	85.6	68.84	24.19	33.25	40.94	32.7933	85.0333	GO:0042866;GO:0006744;GO:0005737;GO:0005829;GO:0008813	BP:pyruvate biosynthetic process;BP:ubiquinone biosynthetic process;CC:cytoplasm;CC:cytosol;MF:chorismate lyase activity;	K03181	ubiC	map00130	Ubiquinone and other terpenoid-quinone biosynthesis
NI35_4196	NI35_4196	FKBP-type peptidyl-prolyl cis-trans isomerase	0.743	-0.427623	0.00102971950298	0.00523046827277	no	down	ref_gene	mRNA	397.64	416.85	393.02	169.4	176.59	210.32	185.437	402.503	------	------	K03772	fkpA	------	------
NI35_4120	NI35_4120	glycogen branching protein	0.746	-0.422666	0.00103762846327	0.00526077630879	no	down	ref_gene	mRNA	83.93	69.94	62.9	27.76	34.83	35.79	32.7933	72.2567	GO:0005978;GO:0102752;GO:0003844;GO:0043169;GO:0004553	BP:glycogen biosynthetic process;MF:1,4-alpha-glucan branching enzyme activit;MF:1,4-alpha-glucan branching enzyme activity;MF:cation binding;MF:hydrolase activity, hydrolyzing O-glycosyl compounds;	K00700	glgB	map00500	Starch and sucrose metabolism
NI35_2800	NI35_2800	O-succinylbenzoate synthase	0.762	-0.392735	0.00106063191442	0.00536973275929	no	down	ref_gene	mRNA	227.53	211.63	212.13	90.76	108.21	106.27	101.747	217.097	GO:0009234;GO:0043748;GO:0000287;GO:0016836	BP:menaquinone biosynthetic process;MF:O-succinylbenzoate synthase activity;MF:magnesium ion binding;MF:hydro-lyase activity;	K02549	menC	map00130	Ubiquinone and other terpenoid-quinone biosynthesis
NI35_2251	seqA	replication initiation regulator SeqA	0.647	-0.629037	0.00112088542204	0.00565059994719	no	down	ref_gene	mRNA	83.69	76.56	57.13	23.81	29.05	34.79	29.2167	72.46	GO:0032297;GO:0006355;GO:0005737;GO:0043565	BP:negative regulation of DNA-dependent DNA replication initiation;BP:regulation of transcription, DNA-templated;CC:cytoplasm;MF:sequence-specific DNA binding;	K03645	seqA	------	------
NI35_1820	NI35_1820	transcriptional regulator	0.684	-0.547565	0.0011251651065	0.0056641290255	no	down	ref_gene	mRNA	30.08	23.09	26.39	9.29	11.31	12.6	11.0667	26.52	GO:0000160;GO:0006355;GO:0016887;GO:0005524;GO:0003677	BP:phosphorelay signal transduction system;BP:regulation of transcription, DNA-templated;MF:ATPase activity;MF:ATP binding;MF:DNA binding;	K07715	glrR	map02024;map02020	Quorum sensing;Two-component system
NI35_3274	NI35_3274	histidine utilization repressor	0.563	-0.828427	0.0011476896037	0.00576933484922	no	down	ref_gene	mRNA	34.6	25.14	18.88	7.81	9.06	10.44	9.10333	26.2067	GO:0006547;GO:0045892;GO:0006351;GO:0003700;GO:0003677	BP:histidine metabolic process;BP:negative regulation of transcription, DNA-templated;BP:transcription, DNA-templated;MF:transcription factor activity, sequence-specific DNA binding;MF:DNA binding;	K05836	hutC	------	------
NI35_3584	NI35_3584	anaerobic dimethyl sulfoxide reductase subunit A	0.674	-0.568629	0.00115452137508	0.00579045000434	no	down	ref_gene	mRNA	14.18	11.31	10.85	4.07	5.12	5.7	4.96333	12.1133	GO:0043546;GO:0051539;GO:0030151;GO:0009389	MF:molybdopterin cofactor binding;MF:4 iron, 4 sulfur cluster binding;MF:molybdenum ion binding;MF:dimethyl sulfoxide reductase activity;	K07309	ynfE	map00450	Selenocompound metabolism
NI35_3078	NI35_3078	Sua5/YciO/YrdC/YwlC family protein	0.643	-0.636409	0.00115515317077	0.00579045000434	no	down	ref_gene	mRNA	70.99	60.51	54.1	22.39	24.06	28.11	24.8533	61.8667	GO:0002949;GO:0005737;GO:0003725;GO:0005524;GO:0061710	BP:tRNA threonylcarbamoyladenosine modification;CC:cytoplasm;MF:double-stranded RNA binding;MF:ATP binding;MF:L-threonylcarbamoyladenylate synthase;	K07566	tsaC	------	------
NI35_1825	NI35_1825	transcriptional activator of cad operon	0.654	-0.612701	0.0011960513952	0.00597857239655	no	down	ref_gene	mRNA	20.68	19.49	18.82	6.28	7.39	10.03	7.9	19.6633	GO:0000160;GO:0006355;GO:0016020;GO:0003677	BP:phosphorelay signal transduction system;BP:regulation of transcription, DNA-templated;CC:membrane;MF:DNA binding;	K03765	cadC	------	------
NI35_2370	NI35_2370	3-octaprenyl-4-hydroxybenzoate carboxy-lyase	0.747	-0.420344	0.00120358140673	0.00600775022851	no	down	ref_gene	mRNA	60.99	50.77	53.48	23.83	25.37	25.89	25.03	55.08	GO:0006744;GO:0005737;GO:0005829;GO:0005886;GO:0008694;GO:0046872	BP:ubiquinone biosynthetic process;CC:cytoplasm;CC:cytosol;CC:plasma membrane;MF:3-octaprenyl-4-hydroxybenzoate carboxy-lyase activity;MF:metal ion binding;	K03182	ubiD	map00130	Ubiquinone and other terpenoid-quinone biosynthesis
NI35_1983	NI35_1983	histidinol-phosphate aminotransferase	0.698	-0.51872	0.00124656189038	0.00620483611356	no	down	ref_gene	mRNA	56.28	45.6	43.02	17.14	23.17	21.65	20.6533	48.3	GO:0000105;GO:0030170;GO:0004400	BP:histidine biosynthetic process;MF:pyridoxal phosphate binding;MF:histidinol-phosphate transaminase activity;	K00817	hisC	map00340;map00360;map00350;map00960;map00400;map00401	Histidine metabolism;Phenylalanine metabolism;Tyrosine metabolism;Tropane, piperidine and pyridine alkaloid biosynthesis;Phenylalanine, tyrosine and tryptophan biosynthesis;Novobiocin biosynthesis
NI35_3721	NI35_3721	hypothetical protein	0.51	-0.972431	0.00127883018026	0.00632112577959	no	down	ref_gene	mRNA	19.01	17.85	12.29	3.37	5.38	6.89	5.21333	16.3833	------	------	------	------	------	------
NI35_4190	NI35_4190	ABC transporter ATP-binding protein	0.745	-0.42468	0.00129733048712	0.00640296518572	no	down	ref_gene	mRNA	61.43	47.38	48.04	20.43	26.3	24.18	23.6367	52.2833	GO:0005524;GO:0016887	MF:ATP binding;MF:ATPase activity;	K06158	------	------	------
NI35_0101	NI35_0101	aromatic amino acid transporter	0.705	-0.50519	0.00129899547301	0.00640296518572	no	down	ref_gene	mRNA	32.58	23.39	27.86	11.92	12.07	11.66	11.8833	27.9433	GO:0006865;GO:0055085;GO:0005886	BP:amino acid transport;BP:transmembrane transport;CC:plasma membrane;	K11734	aroP	------	------
NI35_1856	NI35_1856	dimethylsulfoxide reductase subunit B	0.526	-0.92706	0.00131311290458	0.00646357517107	no	down	ref_gene	mRNA	26.05	22.96	19.66	9.37	6.1	6.83	7.43333	22.89	GO:0046872;GO:0051539;GO:0016491	MF:metal ion binding;MF:4 iron, 4 sulfur cluster binding;MF:oxidoreductase activity;	------	------	------	------
NI35_4148	NI35_4148	Hsp33-like chaperonin	0.766	-0.385461	0.00136262145095	0.00668871857456	no	down	ref_gene	mRNA	43.07	34.7	38.95	16.64	18.29	19.21	18.0467	38.9067	GO:0006457;GO:0005737;GO:0051082	BP:protein folding;CC:cytoplasm;MF:unfolded protein binding;	K04083	hslO	------	------
NI35_2352	NI35_2352	homoserine/homoserine lactone efflux protein	0.758	-0.399105	0.00137531743557	0.00674171488788	no	down	ref_gene	mRNA	29.85	21.75	24.54	10.41	12.33	12.08	11.6067	25.38	GO:0006865;GO:0005886	BP:amino acid transport;CC:plasma membrane;	K05834	rhtB	------	------
NI35_1420	NI35_1420	cytochrome c-type biogenesis protein	0.615	-0.700249	0.00139501514068	0.00681943351829	no	down	ref_gene	mRNA	32.48	29.34	34.3	11.53	13.17	11.88	12.1933	32.04	GO:0051536;GO:0046872;GO:0042279;GO:0016491	MF:iron-sulfur cluster binding;MF:metal ion binding;MF:nitrite reductas;MF:oxidoreductase activity;	K04014	nrfC	------	------
NI35_1418	NI35_1418	cytochrome c552	0.699	-0.516575	0.00141923002678	0.00692826322566	no	down	ref_gene	mRNA	32.34	30.75	28.71	10.67	14.1	14.64	13.1367	30.6	GO:0042128;GO:0009061;GO:0006807;GO:0019645;GO:0030288;GO:0042597;GO:0020037;GO:0042279;GO:0005509;GO:0005506	BP:nitrate assimilation;BP:anaerobic respiration;BP:nitrogen compound metabolic process;BP:anaerobic electron transport chain;CC:outer membrane-bounded periplasmic space;CC:periplasmic space;MF:heme binding;MF:nitrite reductas;MF:calcium ion binding;MF:iron ion binding;	K03385	nrfA	map00910	Nitrogen metabolism
NI35_0623	mdtC	multidrug efflux system subunit MdtC	0.678	-0.561194	0.00143349333487	0.00698828000747	no	down	ref_gene	mRNA	13.73	9.78	12.04	4.64	5.7	4.15	4.83	11.85	GO:0005886;GO:0022857	CC:plasma membrane;MF:transmembrane transporter activity;	K07789	mdtC	map02020	Two-component system
NI35_0730	dsbE	thiol:disulfide interChange protein DsbE	0.648	-0.626664	0.00146152576129	0.00710541770798	no	down	ref_gene	mRNA	57.75	54.59	55.85	21.69	23.96	22.42	22.69	56.0633	GO:0017004;GO:0005886;GO:0030288;GO:0016829;GO:0015036	BP:cytochrome complex assembly;CC:plasma membrane;CC:outer membrane-bounded periplasmic space;MF:lyase activity;MF:disulfide oxidoreductase activity;	K02199	ccmG	------	------
NI35_3816	mogA	molybdenum cofactor biosynthesis protein MogA	0.632	-0.661879	0.00154532297676	0.00750253248224	no	down	ref_gene	mRNA	41.78	36.7	31.52	13.82	13.84	15.37	14.3433	36.6667	GO:0006777;GO:0061598;GO:0016779	BP:Mo-molybdopterin cofactor biosynthetic process;MF:molybdopterin adenylyltransferase activity;MF:nucleotidyltransferase activity;	K03831	mogA	map04122;map00790	Sulfur relay system;Folate biosynthesis
NI35_3789	NI35_3789	nicotinamide-nucleotide adenylyltransferase	0.729	-0.456165	0.00156407508758	0.00758320011726	no	down	ref_gene	mRNA	62.06	55.62	55.13	20.89	27	29.44	25.7767	57.6033	GO:0016310;GO:0009435;GO:0000309;GO:0000166;GO:0050262;GO:0003677	BP:phosphorylation;BP:NAD biosynthetic process;MF:nicotinamide-nucleotide adenylyltransferase activity;MF:nucleotide binding;MF:ribosylnicotinamide kinase activity;MF:DNA binding;	K06211	nadR	map00760	Nicotinate and nicotinamide metabolism
NI35_2731	NI35_2731	uroporphyrinogen decarboxylase	0.76	-0.39522	0.00168326264153	0.00812775389766	no	down	ref_gene	mRNA	115.99	105.55	106.38	46.5	52.8	53.66	50.9867	109.307	GO:0006782;GO:0006779;GO:0005737;GO:0004853	BP:protoporphyrinogen IX biosynthetic process;BP:porphyrin-containing compound biosynthetic process;CC:cytoplasm;MF:uroporphyrinogen decarboxylase activity;	K01599	hemE	map00860	Porphyrin metabolism
NI35_4084	ftsY	cell division protein FtsY	0.742	-0.430521	0.00193532010311	0.00921939737707	no	down	ref_gene	mRNA	60.7	57.87	52.47	23.78	25.62	28.29	25.8967	57.0133	GO:0006614;GO:0005737;GO:0005886;GO:0003924;GO:0016887;GO:0005525	BP:SRP-dependent cotranslational protein targeting to membrane;CC:cytoplasm;CC:plasma membrane;MF:GTPase activity;MF:ATPase activity;MF:GTP binding;	K03110	ftsY	map02024;map03070;map03060	Quorum sensing;Bacterial secretion system;Protein export
NI35_1893	NI35_1893	DNA replication initiation factor	0.621	-0.686358	0.00203954302767	0.0096640029442	no	down	ref_gene	mRNA	24.4	20.81	17.74	7.77	8.85	7.34	7.98667	20.9833	GO:0032297;GO:0006270;GO:0006260;GO:0003743	BP:negative regulation of DNA-dependent DNA replication initiation;BP:DNA replication initiation;BP:DNA replication;MF:translation initiation factor activity;	K10763	hda	------	------
NI35_2350	recQ	ATP-dependent DNA helicase RecQ	0.764	-0.389042	0.00210689457855	0.00996982514568	no	down	ref_gene	mRNA	52.93	45.96	46.78	21.15	23.15	23.35	22.55	48.5567	GO:0006310;GO:0006281;GO:0006260;GO:0009432;GO:0003677;GO:0043138;GO:0005524	BP:DNA recombination;BP:DNA repair;BP:DNA replication;BP:SOS response;MF:DNA binding;MF:3'-5' DNA helicase activity;MF:ATP binding;	K03654	recQ	map03018	RNA degradation
NI35_1063	NI35_1063	ssDNA exonuclease RecJ	0.771	-0.374976	0.00215517739258	0.0101711762849	no	down	ref_gene	mRNA	86.98	78.45	75.04	33.51	37.24	42.39	37.7133	80.1567	GO:0006310;GO:0006281;GO:0008409;GO:0003676	BP:DNA recombination;BP:DNA repair;MF:5'-3' exonuclease activity;MF:nucleic acid binding;	K07462	recJ	map03430;map03440;map03410	Mismatch repair;Homologous recombination;Base excision repair
NI35_2318	wzzE	lipopolysaccharide biosynthesis protein WzzE	0.697	-0.519915	0.00219749027834	0.0103433594136	no	down	ref_gene	mRNA	65.88	59.7	53.64	19.11	25.43	32.6	25.7133	59.74	GO:0009246;GO:0009103;GO:0005886;GO:0004713	BP:enterobacterial common antigen biosynthetic process;BP:lipopolysaccharide biosynthetic process;CC:plasma membrane;MF:protein tyrosine kinase activity;	K05790	wzzE	------	------
NI35_2828	NI35_2828	sodium/sulfate transporter	0.764	-0.387699	0.00221259462325	0.0104006600238	no	down	ref_gene	mRNA	40.1	34.61	35.02	16.5	16.69	17.64	16.9433	36.5767	GO:0006813;GO:0005886;GO:0008324	BP:potassium ion transport;CC:plasma membrane;MF:cation transmembrane transporter activity;	------	------	------	------
NI35_1209	NI35_1209	outer membrane channel protein	0.729	-0.456176	0.00221567668671	0.0104013711126	no	down	ref_gene	mRNA	86.99	74.21	58.31	27.21	34.02	36.4	32.5433	73.17	GO:0009279;GO:0015562	CC:cell outer membrane;MF:efflux transmembrane transporter activity;	K12340	tolC	map03070;map01501;map01503;map02020;map04626;map05133	Cationic antimicrobial peptide (CAMP) resistance;Two-component system;Plant-pathogen interaction;Pertussis
NI35_2414	NI35_2414	D-arabinose 5-phosphate isomerase	0.718	-0.477476	0.00227627995681	0.0106484964374	no	down	ref_gene	mRNA	59.5	49.13	49.57	19.19	24.25	26.35	23.2633	52.7333	GO:0009103;GO:0097367;GO:0046872;GO:0016853;GO:0019146	BP:lipopolysaccharide biosynthetic process;MF:carbohydrate derivative binding;MF:metal ion binding;MF:isomerase activity;MF:arabinose-5-phosphate isomerase activity;	K06041	kdsD	map01250;map00540	Biosynthesis of nucleotide sugars;Lipopolysaccharide biosynthesis
NI35_2885	NI35_2885	3-ketoacyl-CoA thiolase	0.685	-0.545486	0.00228128241951	0.0106484964374	no	down	ref_gene	mRNA	19.88	17.99	18.94	7.05	8.59	8.14	7.92667	18.9367	GO:0006635;GO:0005737;GO:0003988	BP:fatty acid beta-oxidation;CC:cytoplasm;MF:acetyl-CoA C-acyltransferase activity;	K00632	fadA	map00280;map00642;map00907;map00592;map00362;map00071	Valine, leucine and isoleucine degradation;Ethylbenzene degradation;Pinene, camphor and geraniol degradation;alpha-Linolenic acid metabolism;Benzoate degradation;Fatty acid degradation
NI35_4212	mprA	transcriptional repressor MprA	0.72	-0.473598	0.00238186188248	0.0110534593625	no	down	ref_gene	mRNA	244.74	247.91	223.51	87.38	116.91	121.2	108.497	238.72	GO:0003700	MF:transcription factor activity, sequence-specific DNA binding;	K15974	emrR	------	------
NI35_1666	ycgR	flagellar brake protein YcgR	0.61	-0.713433	0.00238261381017	0.0110534593625	no	down	ref_gene	mRNA	26.38	17.98	26.57	8.56	8.25	9.58	8.79667	23.6433	GO:0071945;GO:0071973;GO:0009425;GO:0035438	BP:regulation of bacterial-type flagellum-dependent cell motility by regulation of motor speed;BP:bacterial-type flagellum-dependent cell motility;CC:bacterial-type flagellum basal body;MF:cyclic-di-GMP binding;	K21087	ycgR	map02026	Biofilm formation - Escherichia coli
NI35_4037	NI35_4037	Zn-dependent peptidase	0.743	-0.428838	0.00242346243763	0.0112136482284	no	down	ref_gene	mRNA	46.48	36.77	35.4	17.56	16.84	18.98	17.7933	39.55	GO:0006508;GO:0042597;GO:0008233;GO:0046872;GO:0008237	BP:proteolysis;CC:periplasmic space;MF:peptidase activity;MF:metal ion binding;MF:metallopeptidase activity;	------	------	------	------
NI35_3778	NI35_3778	hypothetical protein	0.742	-0.430538	0.0024348562428	0.0112370673676	no	down	ref_gene	mRNA	57.64	52.23	47.24	22.09	22.11	26.99	23.73	52.37	------	------	------	------	------	------
NI35_2073	NI35_2073	integrase	0.682	-0.551998	0.00247849717899	0.0114058065372	no	down	ref_gene	mRNA	31.43	23.12	20.1	9.4	11.32	10.16	10.2933	24.8833	GO:0006310;GO:0046718;GO:0075713;GO:0044826;GO:0015074;GO:0003677	BP:DNA recombination;BP:viral entry into host cell;BP:establishment of integrated proviral latency;BP:viral genome integration into host DNA;BP:DNA integration;MF:DNA binding;	------	------	------	------
NI35_0677	NI35_0677	hypothetical protein	0.586	-0.771843	0.00251033956488	0.0115254788043	no	down	ref_gene	mRNA	37.84	30.01	22.07	11.54	12.7	8.12	10.7867	29.9733	GO:0005886	CC:plasma membrane;	K03748	sanA	------	------
NI35_1107	NI35_1107	S-adenosylmethionine synthetase	0.764	-0.389139	0.00251536353332	0.0115336242632	no	down	ref_gene	mRNA	120.74	110.57	97.52	46.7	51.5	55.38	51.1933	109.61	GO:0006556;GO:0006730;GO:0005737;GO:0005829;GO:0004478;GO:0000287;GO:0005524	BP:S-adenosylmethionine biosynthetic process;BP:one-carbon metabolic process;CC:cytoplasm;CC:cytosol;MF:methionine adenosyltransferase activity;MF:magnesium ion binding;MF:ATP binding;	K00789	metK	map00270;map00999	Cysteine and methionine metabolism;Biosynthesis of various plant secondary metabolites
NI35_1166	hypG	hydrogenase 2 accessory protein HypG	0.52	-0.943262	0.00254580502593	0.0116431211817	no	down	ref_gene	mRNA	131.31	113.75	125.01	44.9	47.64	33	41.8467	123.357	GO:0051604;GO:1902670;GO:0005506	BP:protein maturation;MF:carbon dioxide binding;MF:iron ion binding;	K04653	hypC	------	------
NI35_2176	NI35_2176	diguanylate cylase	0.534	-0.904297	0.00261227667062	0.0119317501982	no	down	ref_gene	mRNA	7.86	6.9	5.2	1.82	1.68	3.02	2.17333	6.65333	GO:0016020;GO:0052621	CC:membrane;MF:diguanylate cyclase activity;	------	------	------	------
NI35_1324	NI35_1324	ferrous iron efflux protein F	0.742	-0.43076	0.00268019253377	0.0121764674632	no	down	ref_gene	mRNA	71.89	72.85	69.82	31.89	34.01	31.71	32.5367	71.52	GO:0005886;GO:0015297;GO:0005385;GO:0015086;GO:0005381;GO:0046872	CC:plasma membrane;MF:antiporter activity;MF:zinc ion transmembrane transporter activity;MF:cadmium ion transmembrane transporter activity;MF:iron ion transmembrane transporter activity;MF:metal ion binding;	K13283	fieF	------	------
NI35_1064	dsbC	thiol:disulfide interchange protein DsbC	0.696	-0.523535	0.00268643956711	0.0121764674632	no	down	ref_gene	mRNA	87.97	86.54	66.94	31.33	33.96	39.22	34.8367	80.4833	GO:0042597;GO:0016853	CC:periplasmic space;MF:isomerase activity;	K03981	dsbC	------	------
NI35_1912	NI35_1912	oxidoreductase Fe-S binding subunit	0.736	-0.442965	0.00269527075547	0.0121907039324	no	down	ref_gene	mRNA	25.58	19.29	23.03	9.31	9.99	10.95	10.0833	22.6333	GO:0046872;GO:0004355;GO:0051539;GO:0016491	MF:metal ion binding;MF:glutamate synthas;MF:4 iron, 4 sulfur cluster binding;MF:oxidoreductase activity;	------	------	------	------
NI35_1437	NI35_1437	sensor protein BasS/PmrB	0.693	-0.528376	0.00269988540177	0.0121907039324	no	down	ref_gene	mRNA	39.17	31.17	28.92	11.66	13.78	16.7	14.0467	33.0867	GO:0005886;GO:0000155	CC:plasma membrane;MF:phosphorelay sensor kinase activity;	K07643	basS	map02020;map01503	Cationic antimicrobial peptide (CAMP) resistance
NI35_2622	NI35_2622	hypothetical protein	0.553	-0.854631	0.00282315917894	0.0127311206176	no	down	ref_gene	mRNA	58.85	49.13	45.4	12.34	17.57	24.37	18.0933	51.1267	GO:0016020	CC:membrane;	------	------	------	------
NI35_1359	fdhE	formate dehydrogenase accessory protein FdhE	0.759	-0.397243	0.0028352065413	0.0127650066008	no	down	ref_gene	mRNA	118.79	111.64	95.42	43.37	54.32	53.78	50.49	108.617	GO:0051604;GO:0005737;GO:0005829;GO:0008199	BP:protein maturation;CC:cytoplasm;CC:cytosol;MF:ferric iron binding;	K02380	fdhE	------	------
NI35_1466	NI35_1466	hypothetical protein	0.612	-0.70771	0.00283786706341	0.0127650066008	no	down	ref_gene	mRNA	16.3	15.6	10.23	4.53	5.2	6.13	5.28667	14.0433	------	------	------	------	------	------
NI35_2317	NI35_2317	UDP-phosphate alpha-N-acetylglucosaminyl 1-phosphate transferase	0.719	-0.476581	0.00284420409403	0.0127773168731	no	down	ref_gene	mRNA	47.58	50.17	41.72	18.18	22.58	20.92	20.56	46.49	GO:0009243;GO:0009246;GO:0009276;GO:0005886;GO:0036380;GO:0000287;GO:0030145;GO:0016757	BP:O antigen biosynthetic process;BP:enterobacterial common antigen biosynthetic process;CC:Gram-negative-bacterium-type cell wall;CC:plasma membrane;MF:UDP-N-acetylglucosamine-undecaprenyl-phosphate N-acetylglucosaminephosphotransferase activity;MF:magnesium ion binding;MF:manganese ion binding;MF:transferase activity, transferring glycosyl groups;	K02851	wecA	map00572;map00543;map00542;map00552	Arabinogalactan biosynthesis - Mycobacterium;Exopolysaccharide biosynthesis;O-Antigen repeat unit biosynthesis;Teichoic acid biosynthesis
NI35_3756	dnaC	DNA replication protein DnaC	0.667	-0.583344	0.00286844754594	0.0128536872987	no	down	ref_gene	mRNA	41.61	32.47	38.83	16.4	13.89	15.84	15.3767	37.6367	GO:0006260;GO:0005524;GO:0016887	BP:DNA replication;MF:ATP binding;MF:ATPase activity;	K02315	dnaC	------	------
NI35_2599	fliD	flagellar hook-associated protein FliD	0.704	-0.506761	0.00296314276254	0.0132112985732	no	down	ref_gene	mRNA	47.16	49.96	44.72	15.65	20.23	25.87	20.5833	47.28	GO:0007155;GO:0009421;GO:0005576;GO:0009424	BP:cell adhesion;CC:bacterial-type flagellum filament cap;CC:extracellular region;CC:bacterial-type flagellum hook;	K02407	fliD	map02040	Flagellar assembly
NI35_2702	NI35_2702	LppC superfamily protein	0.745	-0.42549	0.00303187533513	0.0134333652489	no	down	ref_gene	mRNA	56.27	46.06	40.5	17.83	23.49	23.44	21.5867	47.61	GO:0008360;GO:0009252;GO:0031241;GO:0030234	BP:regulation of cell shape;BP:peptidoglycan biosynthetic process;CC:periplasmic side of cell outer membrane;MF:enzyme regulator activity;	K07121	------	------	------
NI35_1395	NI35_1395	DNA polymerase I	0.786	-0.348155	0.00311197598141	0.0137141681817	no	down	ref_gene	mRNA	54.9	49.5	49.31	22.61	23.33	27.44	24.46	51.2367	GO:0006302;GO:0006281;GO:0006261;GO:0008408;GO:0003887;GO:0003677	BP:double-strand break repair;BP:DNA repair;BP:DNA-dependent DNA replication;MF:3'-5' exonuclease activity;MF:DNA-directed DNA polymerase activity;MF:DNA binding;	K02335	polA	map03440;map03410;map03420;map03030	Homologous recombination;Base excision repair;Nucleotide excision repair;DNA replication
NI35_0381	NI35_0381	multidrug transporter	0.739	-0.43687	0.00313712343752	0.0137963458237	no	down	ref_gene	mRNA	115.96	104.58	83.54	37.01	48.51	52.2	45.9067	101.36	GO:0015721;GO:0046677;GO:0009636;GO:0016020;GO:0022857	BP:bile acid and bile salt transport;BP:response to antibiotic;BP:response to toxic substance;CC:membrane;MF:transmembrane transporter activity;	K03585	acrA	map01501;map01503	Cationic antimicrobial peptide (CAMP) resistance
NI35_3073	NI35_3073	methionyl-tRNA formyltransferase	0.744	-0.427325	0.00314412705041	0.0138100332944	no	down	ref_gene	mRNA	66.48	59.28	62.77	26.98	28.08	30.98	28.68	62.8433	GO:0071951;GO:0005829;GO:0004479	BP:conversion of methionyl-tRNA to N-formyl-methionyl-tRNA;CC:cytosol;MF:methionyl-tRNA formyltransferase activity;	K00604	fmt	map00670;map00970	One carbon pool by folate;Aminoacyl-tRNA biosynthesis
NI35_4085	ftsE	cell division protein FtsE	0.714	-0.486654	0.00321121726558	0.0140872806867	no	down	ref_gene	mRNA	83.87	68.86	76.77	27.52	38.71	35.21	33.8133	76.5	GO:0007049;GO:0051301;GO:0055085;GO:0005886;GO:0022857;GO:0016887;GO:0005524	BP:cell cycle;BP:cell division;BP:transmembrane transport;CC:plasma membrane;MF:transmembrane transporter activity;MF:ATPase activity;MF:ATP binding;	K09812	ftsE	map02010	ABC transporters
NI35_3276	NI35_3276	imidazolonepropionase	0.719	-0.476247	0.00325798054451	0.0142747814228	no	down	ref_gene	mRNA	34.61	27.82	31.64	12.3	13.04	15.91	13.75	31.3567	GO:0019556;GO:0019557;GO:0005737;GO:0050480;GO:0008270;GO:0005506	BP:histidine catabolic process to glutamate and formamide;BP:histidine catabolic process to glutamate and formate;CC:cytoplasm;MF:imidazolonepropionase activity;MF:zinc ion binding;MF:iron ion binding;	K01468	hutI	map00340	Histidine metabolism
NI35_2363	NI35_2363	hypothetical protein	0.705	-0.504692	0.00326313762271	0.0142797477472	no	down	ref_gene	mRNA	76.04	73.14	77.5	30.53	30.95	38.05	33.1767	75.56	GO:0032150;GO:0005737	BP:ubiquinone biosynthetic process from chorismate;CC:cytoplasm;	K03690	ubiJ	------	------
NI35_0043	NI35_0043	DNA polymerase II	0.742	-0.429822	0.00334415302529	0.0145803428584	no	down	ref_gene	mRNA	24.26	17.93	23.45	9.3	9.57	10.56	9.81	21.88	GO:0006974;GO:0006260;GO:0003887;GO:0003677;GO:0000166	BP:cellular response to DNA damage stimulus;BP:DNA replication;MF:DNA-directed DNA polymerase activity;MF:DNA binding;MF:nucleotide binding;	K02336	polB	------	------
NI35_4086	ftsX	cell division protein FtsX	0.761	-0.394944	0.00341146201615	0.0148373513423	no	down	ref_gene	mRNA	72.92	64.26	67.03	28.9	33.02	33.19	31.7033	68.07	GO:0007049;GO:0051301;GO:0032153;GO:0005886	BP:cell cycle;BP:cell division;CC:cell division site;CC:plasma membrane;	K09811	ftsX	map02010	ABC transporters
NI35_3636	NI35_3636	methionine sulfoxide reductase A	0.666	-0.58614	0.00350065022966	0.0151880289304	no	down	ref_gene	mRNA	26.99	20.98	18.14	7.56	9.29	10.07	8.97333	22.0367	GO:0036211;GO:0008113;GO:0033744	BP:protein modification process;MF:peptide-methionin;MF:L-methionin;	K07304	msrA	------	------
NI35_3260	NI35_3260	molybdenum cofactor biosynthesis protein B	0.627	-0.674442	0.00362307143127	0.0156808298897	no	down	ref_gene	mRNA	72.79	76.07	56.94	18.21	32.04	31.64	27.2967	68.6	GO:0006777;GO:0005829	BP:Mo-molybdopterin cofactor biosynthetic process;CC:cytosol;	K03638	moaB	map04122;map00790	Sulfur relay system;Folate biosynthesis
NI35_4062	NI35_4062	MFS transporter	0.764	-0.388352	0.00362762505947	0.0156814145384	no	down	ref_gene	mRNA	50.16	40.03	40.17	17.79	20.58	22.19	20.1867	43.4533	GO:0015031;GO:0005886;GO:0071916;GO:0042937;GO:0015333	BP:protein transport;CC:plasma membrane;MF:dipeptide transmembrane transporter activity;MF:tripeptide transporter activity;MF:peptid;	K03305	------	------	------
NI35_1857	NI35_1857	anaerobic reductase subunit	0.619	-0.691658	0.00367680225814	0.0158746608445	no	down	ref_gene	mRNA	23.24	17.58	23.3	8.36	8.96	6.91	8.07667	21.3733	GO:0019645;GO:0016020	BP:anaerobic electron transport chain;CC:membrane;	------	------	------	------
NI35_2371	NI35_2371	FMN reductase	0.725	-0.463678	0.00369177053542	0.0159199193563	no	down	ref_gene	mRNA	94.64	95.01	86.83	40.74	35.3	47.86	41.3	92.16	GO:0052875;GO:0016491	MF:riboflavin reductas;MF:oxidoreductase activity;	K05368	fre	map00740	Riboflavin metabolism
NI35_2757	NI35_2757	periplasmic nitrate reductase	0.52	-0.942355	0.00379107183636	0.0162887578054	no	down	ref_gene	mRNA	138.22	150.57	120.62	38.6	41.33	59.66	46.53	136.47	GO:0051224;GO:0005737;GO:0005048	BP:negative regulation of protein transport;CC:cytoplasm;MF:signal sequence binding;	K02570	napD	------	------
NI35_2452	rstA	DNA-binding transcriptional regulator RstA	0.691	-0.53393	0.00383745628217	0.0164393301073	no	down	ref_gene	mRNA	43.8	40.25	42.58	16.1	18.81	19.18	18.03	42.21	GO:0000160;GO:0006355;GO:0032993;GO:0005829;GO:0000156;GO:0000976;GO:0003677	BP:phosphorelay signal transduction system;BP:regulation of transcription, DNA-templated;CC:protein-DNA complex;CC:cytosol;MF:phosphorelay response regulator activity;MF:transcription regulatory region sequence-specific DNA binding;MF:DNA binding;	K07661	rstA	map02020	Two-component system
NI35_1315	NI35_1315	triosephosphate isomerase	0.767	-0.38204	0.00389291565228	0.0166457321084	no	down	ref_gene	mRNA	272.49	253.31	208.22	99.62	112.24	132.53	114.797	244.673	GO:0006096;GO:0006094;GO:0005737;GO:0004807	BP:glycolytic process;BP:gluconeogenesis;CC:cytoplasm;MF:triose-phosphate isomerase activity;	K01803	tpiA	map00010;map00051;map00710;map00562	Glycolysis / Gluconeogenesis;Fructose and mannose metabolism;Carbon fixation in photosynthetic organisms;Inositol phosphate metabolism
NI35_0509	NI35_0509	type III restriction endonuclease StyLTI	0.733	-0.44792	0.00390150803663	0.0166623971384	no	down	ref_gene	mRNA	46.14	40.75	33.34	14.45	19.38	20.08	17.97	40.0767	GO:0006306;GO:0008757;GO:0003677;GO:0009007;GO:0008170;GO:0004519	BP:DNA methylation;MF:S-adenosylmethionine-dependent methyltransferase activity;MF:DNA binding;MF:site-specific DNA-methyltransferas;MF:N-methyltransferase activity;MF:endonuclease activity;	K07316	mod	------	------
NI35_2030	NI35_2030	precorrin-3B C(17)-methyltransferase	0.557	-0.844536	0.00391375070678	0.0166945928586	no	down	ref_gene	mRNA	14.16	18.86	18.14	6.49	5.39	5.82	5.9	17.0533	GO:0009236;GO:0032259;GO:0008168;GO:0030789	BP:cobalamin biosynthetic process;BP:methylation;MF:methyltransferase activity;MF:precorrin-3B C17-methyltransferase activity;	K05934	cobJ	map00860	Porphyrin metabolism
NI35_2699	NI35_2699	21 kDa hemolysin precursor	0.69	-0.534876	0.00396054728793	0.0168739283612	no	down	ref_gene	mRNA	91.78	90.03	71.85	31.18	40.74	37.97	36.63	84.5533	GO:0006970;GO:0009279;GO:0030288	BP:response to osmotic stress;CC:cell outer membrane;CC:outer membrane-bounded periplasmic space;	------	------	------	------
NI35_0083	secM	SecA regulator SecM	0.74	-0.433983	0.00398847137805	0.0169725238857	no	down	ref_gene	mRNA	304.78	280.12	217.78	104.63	137.5	125.27	122.467	267.56	GO:0005829;GO:0042597;GO:0045182	CC:cytosol;CC:periplasmic space;MF:translation regulator activity;	K13301	secM	map03070;map03060	Bacterial secretion system;Protein export
NI35_4123	NI35_4123	glycogen synthase	0.736	-0.441898	0.00399506978661	0.0169802427218	no	down	ref_gene	mRNA	33.36	26.85	31.41	12.36	13.26	15.45	13.69	30.54	GO:0005978;GO:0005829;GO:0033201;GO:0004373;GO:0009011	BP:glycogen biosynthetic process;CC:cytosol;MF:alpha-1,4-glucan synthase activity;MF:glycoge;MF:starch synthase activity;	K00703	glgA	map02026;map00500	Biofilm formation - Escherichia coli;Starch and sucrose metabolism
NI35_3103	NI35_3103	UDP-glucose 4-epimerase	0.732	-0.451008	0.00401055275882	0.0170172677571	no	down	ref_gene	mRNA	36.99	34.74	35.07	14.43	15.73	17.74	15.9667	35.6	GO:0016853	MF:isomerase activity;	K19997	gnu	------	------
NI35_3289	NI35_3289	galactokinase	0.769	-0.379279	0.00411860366529	0.0174011004858	no	down	ref_gene	mRNA	127.14	116.12	103.38	50.36	57.53	55.4	54.43	115.547	GO:0006012;GO:0005737;GO:0004335;GO:0000287;GO:0005524	BP:galactose metabolic process;CC:cytoplasm;MF:galactokinase activity;MF:magnesium ion binding;MF:ATP binding;	K00849	galK	map00520;map01250;map00052	Amino sugar and nucleotide sugar metabolism;Biosynthesis of nucleotide sugars;Galactose metabolism
NI35_1984	NI35_1984	histidinol dehydrogenase	0.719	-0.475272	0.00427390084436	0.0179929704586	no	down	ref_gene	mRNA	30.12	22.61	25.89	10.23	11.95	12.22	11.4667	26.2067	GO:0000105;GO:0051287;GO:0004399;GO:0008270	BP:histidine biosynthetic process;MF:NAD binding;MF:histidinol dehydrogenase activity;MF:zinc ion binding;	K00013	hisD	map00340	Histidine metabolism
NI35_2063	NI35_2063	hypothetical protein	0.574	-0.800909	0.00444785039816	0.0186148833291	no	down	ref_gene	mRNA	4.54	3.98	3.58	1.2	1.39	1.65	1.41333	4.03333	------	------	------	------	------	------
NI35_3752	NI35_3752	methyl-accepting chemotaxis protein I%2C serine sensor receptor	0.748	-0.419192	0.00469699842129	0.0194966636224	no	down	ref_gene	mRNA	38.04	28.14	30.27	13.68	15.83	14.13	14.5467	32.15	GO:0007165;GO:0006935;GO:0005886;GO:0004888	BP:signal transduction;BP:chemotaxis;CC:plasma membrane;MF:transmembrane signaling receptor activity;	K05874	tsr	map02030;map02020	Bacterial chemotaxis;Two-component system
NI35_1452	NI35_1452	anaerobic dimethylsulfoxide reductase subunit B	0.606	-0.721525	0.00479736196529	0.0198436335837	no	down	ref_gene	mRNA	37.39	28.23	22.04	10.01	9.98	12.97	10.9867	29.22	GO:0046872;GO:0051539;GO:0016491	MF:metal ion binding;MF:4 iron, 4 sulfur cluster binding;MF:oxidoreductase activity;	K07307	dmsB	map00920	Sulfur metabolism
NI35_3640	NI35_3640	AIG2 family protein	0.691	-0.533396	0.00488430162506	0.0201562633341	no	down	ref_gene	mRNA	77.64	66.17	45.56	21.43	28.04	31.18	26.8833	63.1233	GO:0005829;GO:0061929;GO:0016740	CC:cytosol;MF:gamma-glutamylaminecyclotransferase activity;MF:transferase activity;	------	------	------	------
NI35_2405	NI35_2405	phosphohistidinoprotein-hexose phosphotransferase	0.327	-1.6112	0.00506226582036	1	no	down	ref_gene	mRNA	62.91	38.76	21.18	8.75	10.27	8.21	9.07667	40.95	GO:0009401;GO:0005737;GO:0016740	BP:phosphoenolpyruvate-dependent sugar phosphotransferase system;CC:cytoplasm;MF:transferase activity;	K08485	ptsO	map02060	Phosphotransferase system (PTS)
NI35_1323	NI35_1323	6-phosphofructokinase	0.761	-0.394766	0.00507183118096	0.0208332509968	no	down	ref_gene	mRNA	329.24	321.84	261.41	124.81	138.62	165.55	142.993	304.163	GO:0030388;GO:0061621;GO:0006002;GO:0005737;GO:0005945;GO:0047334;GO:0016208;GO:0070095;GO:0042802;GO:0005524;GO:0003872;GO:0046872;GO:0048029	BP:fructose 1,6-bisphosphate metabolic process;BP:canonical glycolysis;BP:fructose 6-phosphate metabolic process;CC:cytoplasm;CC:6-phosphofructokinase complex;MF:diphosphate-fructose-6-phosphate 1-phosphotransferase activity;MF:AMP binding;MF:fructose-6-phosphate binding;MF:identical protein binding;MF:ATP binding;MF:6-phosphofructokinase activity;MF:metal ion binding;MF:monosaccharide binding;	K00850	pfkA	map04919;map00051;map00052;map00680;map00010;map04922;map04152;map03018;map05230;map00030;map04066	Thyroid hormone signaling pathway;Fructose and mannose metabolism;Galactose metabolism;Methane metabolism;Glycolysis / Gluconeogenesis;Glucagon signaling pathway;AMPK signaling pathway;RNA degradation;Central carbon metabolism in cancer;Pentose phosphate pathway;HIF-1 signaling pathway
NI35_0201	NI35_0201	hypothetical protein	0.639	-0.646532	0.00527986678534	0.0216376988697	no	down	ref_gene	mRNA	22.61	16.81	20.07	8.14	7.48	7.54	7.72	19.83	------	------	K22900	trmO	------	------
NI35_4164	NI35_4164	phosphoglycolate phosphatase	0.758	-0.40027	0.00534497569506	0.0218541	no	down	ref_gene	mRNA	103.29	82.97	91.06	37.54	43.15	48.77	43.1533	92.44	GO:0046295;GO:0005975;GO:0046872;GO:0008967	BP:glycolate biosynthetic process;BP:carbohydrate metabolic process;MF:metal ion binding;MF:phosphoglycolate phosphatase activity;	K01091	gph	map00630	Glyoxylate and dicarboxylate metabolism
NI35_4040	yhjH	GGDEF/EAL domain-containing protein YhjH	0.654	-0.612038	0.00537460354681	0.0219499056244	no	down	ref_gene	mRNA	30.21	22.21	26.14	10.44	11.94	9.03	10.47	26.1867	GO:0016787	MF:hydrolase activity;	K21086	pdeH	map02026	Biofilm formation - Escherichia coli
NI35_4420	NI35_4420	rRNA large subunit methyltransferase	0.604	-0.727764	0.00545122342638	0.0222113166133	no	down	ref_gene	mRNA	68.75	57.36	40.55	15.65	23.53	24.93	21.37	55.5533	GO:0032259;GO:0005737;GO:0008168;GO:0070038	BP:methylation;CC:cytoplasm;MF:methyltransferase activity;MF:rRN;	K00783	rlmH	------	------
NI35_3072	gidB	16S rRNA methyltransferase GidB	0.739	-0.435867	0.00545738745754	0.0222113166133	no	down	ref_gene	mRNA	43.67	43.06	38.62	16.99	17.81	22.12	18.9733	41.7833	GO:0006355;GO:0005737;GO:0016434;GO:0003723	BP:regulation of transcription, DNA-templated;CC:cytoplasm;MF:rRN;MF:RNA binding;	K03500	rsmB	------	------
NI35_1609	smtA	metallothionein SmtA	0.683	-0.549469	0.00561012009864	0.0227806821855	no	down	ref_gene	mRNA	39.46	27.66	32.26	11.47	16.04	14.11	13.8733	33.1267	GO:0008757;GO:0097697;GO:0008168	MF:S-adenosylmethionine-dependent methyltransferase activity;MF:tRNA 5-carboxymethoxyuridine methyltransferase activity;MF:methyltransferase activity;	K06219	smtA	------	------
NI35_0917	recX	recombination regulator RecX	0.603	-0.729474	0.00563591186404	0.0228592585205	no	down	ref_gene	mRNA	20.48	21.94	21.2	7.92	9.03	6.89	7.94667	21.2067	GO:0006282;GO:0005737	BP:regulation of DNA repair;CC:cytoplasm;	K03565	recX	------	------
NI35_1211	NI35_1211	hypothetical protein	0.721	-0.472639	0.00572485617972	0.0231143510601	no	down	ref_gene	mRNA	38.9	37.4	30.92	14.97	16.78	15.64	15.7967	35.74	GO:0016874	MF:ligase activity;	------	------	------	------
NI35_2378	NI35_2378	protoporphyrinogen oxidase	0.634	-0.656631	0.0057586898362	0.0232245343508	no	down	ref_gene	mRNA	38.2	29.27	30.83	13.94	10.27	14.25	12.82	32.7667	GO:0006783;GO:0006782;GO:0005886;GO:0070819;GO:0004729;GO:0010181;GO:0009055	BP:heme biosynthetic process;BP:protoporphyrinogen IX biosynthetic process;CC:plasma membrane;MF:menaquinone-dependent protoporphyrinogen oxidase activity;MF:oxygen-dependent protoporphyrinogen oxidase activity;MF:FMN binding;MF:electron carrier activity;	K00230	hemG	map00860	Porphyrin metabolism
NI35_2257	kdpE	DNA-binding transcriptional activator KdpE	0.569	-0.812944	0.00590136869868	0.0237190911796	no	down	ref_gene	mRNA	17.62	16.26	14.88	5.61	6.15	5.45	5.73667	16.2533	GO:0000160;GO:0006355;GO:0003677	BP:phosphorelay signal transduction system;BP:regulation of transcription, DNA-templated;MF:DNA binding;	K07667	kdpE	map02024;map02020	Quorum sensing;Two-component system
NI35_4162	NI35_4162	DNA adenine methylase	0.748	-0.419397	0.00594101921118	0.0238242106784	no	down	ref_gene	mRNA	80.48	78.03	65.74	29.61	36.74	37.08	34.4767	74.75	GO:0006298;GO:0006260;GO:0043565;GO:1904047;GO:0009007;GO:0003676;GO:0003677	BP:mismatch repair;BP:DNA replication;MF:sequence-specific DNA binding;MF:S-adenosyl-L-methionine binding;MF:site-specific DNA-methyltransferas;MF:nucleic acid binding;MF:DNA binding;	K06223	dam	map03430	Mismatch repair
NI35_1768	NI35_1768	peptidase E	0.791	-0.338997	0.00595091451162	0.0238242106784	no	down	ref_gene	mRNA	74.1	67.36	62.6	28.91	34.88	34.54	32.7767	68.02	GO:0006508;GO:0005737;GO:0016805;GO:0008236	BP:proteolysis;CC:cytoplasm;MF:dipeptidase activity;MF:serine-type peptidase activity;	K05995	pepE	------	------
NI35_1451	NI35_1451	anaerobic dimethylsulfoxide reductase subunit A	0.779	-0.360282	0.00595157229088	0.0238242106784	no	down	ref_gene	mRNA	33.91	29.52	30.65	13.75	14.38	16.42	14.85	31.36	GO:0043546;GO:0051539;GO:0030151;GO:0009389	MF:molybdopterin cofactor binding;MF:4 iron, 4 sulfur cluster binding;MF:molybdenum ion binding;MF:dimethyl sulfoxide reductase activity;	K07306	dmsA	map00920	Sulfur metabolism
NI35_2730	NI35_2730	endonuclease V	0.737	-0.440108	0.00618831724756	0.0246767841703	no	down	ref_gene	mRNA	80.95	70.16	74.74	29.91	38.73	34.44	34.36	75.2833	GO:0006281;GO:0005737;GO:0000287;GO:0043737;GO:0003727;GO:0016891	BP:DNA repair;CC:cytoplasm;MF:magnesium ion binding;MF:deoxyribonuclease V activity;MF:single-stranded RNA binding;MF:endoribonuclease activity, producing 5'-phosphomonoesters;	K05982	nfi	------	------
NI35_3947	NI35_3947	ADP-L-glycero-D-manno-heptose-6-epimerase	0.773	-0.371183	0.00622607998898	0.0247995037945	no	down	ref_gene	mRNA	115.43	109.82	103.07	50.91	49.32	55.73	51.9867	109.44	GO:0097171;GO:0005975;GO:0009244;GO:0008712;GO:0050661	BP:ADP-L-glycero-beta-D-manno-heptose biosynthetic process;BP:carbohydrate metabolic process;BP:lipopolysaccharide core region biosynthetic process;MF:ADP-glyceromanno-heptose 6-epimerase activity;MF:NADP binding;	K03274	gmhD	map01250;map00540	Biosynthesis of nucleotide sugars;Lipopolysaccharide biosynthesis
NI35_0145	NI35_0145	bifunctional glycosyl transferase/transpeptidase	0.798	-0.325058	0.00628734252412	0.0249739846827	no	down	ref_gene	mRNA	61.25	53.42	55.24	25.44	26.25	30.74	27.4767	56.6367	GO:0071555;GO:0008360;GO:0046677;GO:0009252;GO:0006508;GO:0009274;GO:0016020;GO:0008658;GO:0008955;GO:0004180;GO:0009002	BP:cell wall organization;BP:regulation of cell shape;BP:response to antibiotic;BP:peptidoglycan biosynthetic process;BP:proteolysis;CC:peptidoglycan-based cell wall;CC:membrane;MF:penicillin binding;MF:peptidoglycan glycosyltransferase activity;MF:carboxypeptidase activity;MF:serine-type D-Ala-D-Ala carboxypeptidase activity;	K05365	mrcB	map00550	Peptidoglycan biosynthesis
NI35_0345	NI35_0345	ABC transporter ATP-binding protein	0.65	-0.621839	0.00629099529623	0.0249739846827	no	down	ref_gene	mRNA	21.7	14.5	15.94	5.94	8.16	6.52	6.87333	17.38	GO:0006865;GO:0005886;GO:0033232;GO:0005524;GO:0016887	BP:amino acid transport;CC:plasma membrane;MF:D-methionine-transporting ATPase activity;MF:ATP binding;MF:ATPase activity;	K02071	metN	map02010	ABC transporters
NI35_1706	NI35_1706	hypothetical protein	0.598	-0.741603	0.00635335309225	0.0251870012453	no	down	ref_gene	mRNA	52.39	64.08	70.97	27.37	18.33	26.24	23.98	62.48	GO:0005886	CC:plasma membrane;	------	------	------	------
NI35_2944	yebG	DNA damage-inducible protein YebG	0.655	-0.609894	0.00647291408834	0.0255817061242	no	down	ref_gene	mRNA	199.57	240.88	192.31	102.78	83.02	89.49	91.7633	210.92	------	------	K09918	------	------	------
NI35_3900	NI35_3900	2-hydroxyacid dehydrogenase	0.715	-0.48328	0.00648091314205	0.0255848284106	no	down	ref_gene	mRNA	33.47	25.39	26.91	11.41	13.27	12.73	12.47	28.59	------	------	------	------	------	------
NI35_2832	NI35_2832	hypothetical protein	0.718	-0.47832	0.00658035452432	0.0259197316391	no	down	ref_gene	mRNA	2173.53	2236.59	2057.9	754	1018.82	1072.41	948.41	2156.01	------	------	------	------	------	------
NI35_3262	ybhK	protein YbhK	0.666	-0.5855	0.00659025703138	0.02593	no	down	ref_gene	mRNA	21.55	17.75	16.94	7.37	7.99	7.55	7.63667	18.7467	GO:0008360;GO:0005737;GO:0043743	BP:regulation of cell shape;CC:cytoplasm;MF:LPP;	------	------	------	------
NI35_1894	NI35_1894	arsenate reductase	0.653	-0.615718	0.00664291664829	0.0260523858576	no	down	ref_gene	mRNA	20.51	23.32	16.18	8.62	7.83	7.65	8.03333	20.0033	GO:0008794	MF:arsenate reductas;	K00537	arsC	------	------
NI35_3935	NI35_3935	glucosyltransferase	0.62	-0.689394	0.00681657454553	0.0266725722846	no	down	ref_gene	mRNA	13.79	16.25	12.41	6.32	4.75	5.08	5.38333	14.15	GO:0016757	MF:transferase activity, transferring glycosyl groups;	K02844	waaG	map00540	Lipopolysaccharide biosynthesis
NI35_0266	NI35_0266	flagellar basal body L-ring protein	0.673	-0.570957	0.00700196968942	0.0273558001645	no	down	ref_gene	mRNA	39.08	45.06	51.16	21.04	16.02	19.36	18.8067	45.1	GO:0071973;GO:0009279;GO:0009427;GO:0003774	BP:bacterial-type flagellum-dependent cell motility;CC:cell outer membrane;CC:bacterial-type flagellum basal body, distal rod, L ring;MF:motor activity;	K02393	flgH	map02040	Flagellar assembly
NI35_2245	tcuR	TcuR	0.674	-0.569708	0.00738681958973	0.0287139350755	no	down	ref_gene	mRNA	33.05	22.31	20.21	8.78	11.56	10.72	10.3533	25.19	GO:2000142;GO:0006351;GO:0003700;GO:0003677	BP:regulation of DNA-templated transcription, initiation;BP:transcription, DNA-templated;MF:transcription factor activity, sequence-specific DNA binding;MF:DNA binding;	K13794	tcuR	------	------
NI35_3092	NI35_3092	leucyl/phenylalanyl-tRNA--protein transferase	0.624	-0.679452	0.00740543281754	0.0287547932926	no	down	ref_gene	mRNA	23.77	21.36	19.51	8.45	7.29	9.19	8.31	21.5467	GO:0030163;GO:0005737;GO:0008914	BP:protein catabolic process;CC:cytoplasm;MF:leucyltransferase activity;	K00684	aat	------	------
NI35_2987	NI35_2987	chaperonin GroEL like protein	0.809	-0.306233	0.00743412444636	0.0288276630484	no	down	ref_gene	mRNA	988.4	948.12	877.44	417.12	463.49	512.02	464.21	937.987	GO:0051085;GO:0042026;GO:0009408;GO:0005737;GO:1990220;GO:0140662;GO:0016853;GO:0051082;GO:0005524	BP:chaperone mediated protein folding requiring cofactor;BP:protein refolding;BP:response to heat;CC:cytoplasm;CC:GroEL-GroES complex;CC:old GO;MF:isomerase activity;MF:unfolded protein binding;MF:ATP binding;	K04077	groEL	map05152;map04940;map05134;map04212;map03018;map05417	Tuberculosis;Type I diabetes mellitus;Legionellosis;Longevity regulating pathway - worm;RNA degradation;Lipid and atherosclerosis
NI35_1419	NI35_1419	cytochrome c nitrite reductase pentaheme subunit	0.601	-0.734777	0.00762724644231	0.0294870344485	no	down	ref_gene	mRNA	25.42	19.3	16.63	7.21	8.78	6.77	7.58667	20.45	GO:0009061;GO:0006807;GO:0042597;GO:0020037;GO:0042279;GO:0016491	BP:anaerobic respiration;BP:nitrogen compound metabolic process;CC:periplasmic space;MF:heme binding;MF:nitrite reductas;MF:oxidoreductase activity;	K04013	nrfB	------	------
NI35_2884	NI35_2884	multifunctional fatty acid oxidation complex subunit alpha	0.74	-0.434559	0.0076770047232	0.0296471052912	no	down	ref_gene	mRNA	17.95	15.95	16.47	7.41	8.06	7.15	7.54	16.79	GO:0006635;GO:0005737;GO:0008692;GO:0004300;GO:0070403;GO:0003857	BP:fatty acid beta-oxidation;CC:cytoplasm;MF:3-hydroxybutyryl-CoA epimerase activity;MF:enoyl-CoA hydratase activity;MF:NAD+ binding;MF:3-hydroxyacyl-CoA dehydrogenase activity;	K01782	fadJ	map00310;map00640;map00650;map00907;map00930;map00380;map00362;map00071;map00280;map00410	Lysine degradation;Propanoate metabolism;Butanoate metabolism;Pinene, camphor and geraniol degradation;Caprolactam degradation;Tryptophan metabolism;Benzoate degradation;Fatty acid degradation;Valine, leucine and isoleucine degradation;beta-Alanine metabolism
NI35_0924	surE	5-nucleotidase SurE	0.755	-0.404593	0.00771914560943	0.0297760349651	no	down	ref_gene	mRNA	85.57	64.89	68.76	31.69	34.03	35.95	33.89	73.0733	GO:0005737;GO:0106411;GO:0005840;GO:0008254;GO:0008253;GO:0000166;GO:0004309;GO:0046872	CC:cytoplasm;CC:old GO;CC:ribosome;MF:3'-nucleotidase activity;MF:5'-nucleotidase activity;MF:nucleotide binding;MF:exopolyphosphatase activity;MF:metal ion binding;	K03787	surE	map00240;map01232;map00230;map00760	Pyrimidine metabolism;Nucleotide metabolism;Purine metabolism;Nicotinate and nicotinamide metabolism
NI35_1611	NI35_1611	hypothetical protein	0.764	-0.387478	0.00774490694793	0.0298120116683	no	down	ref_gene	mRNA	29.86	23.4	25.39	11.29	12.44	12.73	12.1533	26.2167	GO:0016310;GO:0016740;GO:0016301	BP:phosphorylation;MF:transferase activity;MF:kinase activity;	------	------	------	------
NI35_2413	NI35_2413	3-deoxy-D-manno-octulosonate 8-phosphate phosphatase	0.678	-0.561677	0.00783000590056	0.0299577447918	no	down	ref_gene	mRNA	61.2	52.18	42.21	21.98	22.49	21.28	21.9167	51.8633	GO:0009103;GO:0046872;GO:0019143	BP:lipopolysaccharide biosynthetic process;MF:metal ion binding;MF:3-deoxy-manno-octulosonate-8-phosphatase activity;	K03270	kdsC	map01250;map00540	Biosynthesis of nucleotide sugars;Lipopolysaccharide biosynthesis
NI35_2770	NI35_2770	DNA gyrase subunit A	0.784	-0.351509	0.00783987190124	0.0299577447918	no	down	ref_gene	mRNA	283.51	275.76	218.24	110.41	125.64	136.2	124.083	259.17	GO:0006265;GO:0006261;GO:0005737;GO:0009330;GO:0005694;GO:0034335;GO:0003677;GO:0005524	BP:DNA topological change;BP:DNA-dependent DNA replication;CC:cytoplasm;CC:DNA topoisomerase comple;CC:chromosome;MF:DNA supercoiling activity;MF:DNA binding;MF:ATP binding;	K02469	gyrA	------	------
NI35_3951	NI35_3951	putative periplasmic protein	0.74	-0.434379	0.00801927146455	0.0306025746534	no	down	ref_gene	mRNA	35.47	30.95	32.05	14.82	15.74	13.84	14.8	32.8233	GO:0005975;GO:0016787	BP:carbohydrate metabolic process;MF:hydrolase activity;	K09798	------	------	------
NI35_1235	NI35_1235	RNA polymerase sigma-70 factor	0.795	-0.331408	0.00817072418643	0.0310802788185	no	down	ref_gene	mRNA	261.71	243.5	209.14	99.55	119.61	128.02	115.727	238.117	GO:0006352;GO:0005737;GO:0003677;GO:0016987	BP:DNA-templated transcription, initiation;CC:cytoplasm;MF:DNA binding;MF:sigma factor activity;	K03086	rpoD	map02040	Flagellar assembly
NI35_3447	NI35_3447	secreted effector protein	0.226	-2.14591	0.00820066002942	1	no	down	ref_gene	mRNA	1.33	1.74	1.16	0.07	0.16	0.37	0.2	1.41	GO:0052025;GO:0020002;GO:0044184;GO:0033644;GO:0005576;GO:0044174;GO:0034736;GO:0031267;GO:0016746;GO:0016788;GO:0047178;GO:0016298	BP:modification by symbiont of host cell membrane;CC:host cell plasma membrane;CC:host cell late endosome;CC:host cell membrane;CC:extracellular region;CC:host cell endosome;MF:cholesterol O-acyltransferase activity;MF:small GTPase binding;MF:transferase activity, transferring acyl groups;MF:hydrolase activity, acting on ester bonds;MF:glycerophospholipid acyltransferas;MF:lipase activity;	K15349	sseJ	map05132	Salmonella infection
NI35_2301	NI35_2301	dihydroxy-acid dehydratase	0.807	-0.308545	0.0083403088213	0.0315899210318	no	down	ref_gene	mRNA	89.55	77.11	79.85	36.72	42.89	41.52	40.3767	82.17	GO:0009099;GO:0009097;GO:0005829;GO:0051537;GO:0004160;GO:0016836;GO:0000287	BP:valine biosynthetic process;BP:isoleucine biosynthetic process;CC:cytosol;MF:2 iron, 2 sulfur cluster binding;MF:dihydroxy-acid dehydratase activity;MF:hydro-lyase activity;MF:magnesium ion binding;	K01687	ilvD	map00770;map00290	Pantothenate and CoA biosynthesis;Valine, leucine and isoleucine biosynthesis
NI35_2271	NI35_2271	endonuclease VIII	0.723	-0.468238	0.00868158049672	0.0327775842371	no	down	ref_gene	mRNA	21.67	17.97	14.7	7.46	8.08	8.32	7.95333	18.1133	GO:0006284;GO:0140078;GO:0004519;GO:0000703;GO:0008270;GO:0003684	BP:base-excision repair;MF:class I DNA;MF:endonuclease activity;MF:oxidized pyrimidine nucleobase lesion DNA N-glycosylase activity;MF:zinc ion binding;MF:damaged DNA binding;	K05522	nei	map03410	Base excision repair
NI35_1569	tusE	sulfur transfer protein TusE	0.66	-0.599193	0.00879346431906	0.0331647235583	no	down	ref_gene	mRNA	52.27	38.52	34.78	13.28	20.19	18.13	17.2	41.8567	GO:0008033;GO:0002143;GO:0005737;GO:0016740;GO:0097163	BP:tRNA processing;BP:tRNA wobble position uridine thiolation;CC:cytoplasm;MF:transferase activity;MF:sulfur carrier activity;	K11179	tusE	map04122	Sulfur relay system
NI35_3562	marA	DNA-binding transcriptional activator MarA	0.585	-0.774155	0.00894133296509	0.0336508915091	no	down	ref_gene	mRNA	113.39	112.71	74.02	20.4	40.98	53.55	38.31	100.04	GO:0046677;GO:0006351;GO:0003700;GO:0043565	BP:response to antibiotic;BP:transcription, DNA-templated;MF:transcription factor activity, sequence-specific DNA binding;MF:sequence-specific DNA binding;	K13632	marA	map01503	Cationic antimicrobial peptide (CAMP) resistance
NI35_0279	NI35_0279	virulence factor MviM-like protein	0.684	-0.547819	0.00913754623205	0.0342079657991	no	down	ref_gene	mRNA	24.92	17.51	21.99	7.61	8.78	10.51	8.96667	21.4733	GO:0000166	MF:nucleotide binding;	K03810	mviM	------	------
NI35_2164	NI35_2164	cytoplasmic asparaginase I	0.678	-0.560173	0.00930515059933	0.0346163306887	no	down	ref_gene	mRNA	25.38	21.16	17.21	9.58	9.06	7.64	8.76	21.25	GO:0006520;GO:0005829;GO:0004067	BP:cellular amino acid metabolic process;CC:cytosol;MF:asparaginase activity;	K01424	ansA	map00460;map00250	Cyanoamino acid metabolism;Alanine, aspartate and glutamate metabolism
NI35_2899	NI35_2899	hypothetical protein	0.179	-2.48379	0.00933906530905	1	no	down	ref_gene	mRNA	11.05	11.43	8.18	0.74	0.76	2.09	1.19667	10.22	------	------	------	------	------	------
NI35_2584	NI35_2584	putative exported protein	0.649	-0.622979	0.00948862978897	0.0352619341582	no	down	ref_gene	mRNA	9.71	8.42	8.47	3.09	4.23	3.22	3.51333	8.86667	------	------	------	------	------	------
NI35_1505	NI35_1505	DNA mismatch endonuclease	0.676	-0.564139	0.00998241167244	0.0367878315694	no	down	ref_gene	mRNA	17.44	13.44	12.32	5.07	6.29	6.47	5.94333	14.4	GO:0006298;GO:0004519	BP:mismatch repair;MF:endonuclease activity;	K07458	vsr	------	------
NI35_3005	NI35_3005	phosphatidylserine decarboxylase	0.719	-0.476693	0.0100674473906	0.0369869262829	no	down	ref_gene	mRNA	35.16	30.64	25.8	12.23	13.8	14.38	13.47	30.5333	GO:0006646;GO:0008654;GO:0005886;GO:0004609	BP:phosphatidylethanolamine biosynthetic process;BP:phospholipid biosynthetic process;CC:plasma membrane;MF:phosphatidylserine decarboxylase activity;	K01613	psd	map00564	Glycerophospholipid metabolism
NI35_2979	NI35_2979	transcriptional regulator	0.655	-0.609506	0.0103540389368	0.0378050248835	no	down	ref_gene	mRNA	44.65	37.8	25.44	11.2	15.04	17.76	14.6667	35.9633	GO:0006355;GO:0003700;GO:0000976;GO:0003677	BP:regulation of transcription, DNA-templated;MF:transcription factor activity, sequence-specific DNA binding;MF:transcription regulatory region sequence-specific DNA binding;MF:DNA binding;	------	------	------	------
NI35_1980	NI35_1980	1-(5-phosphoribosyl)-5-[(5-phosphoribosylamino)methylideneamino] imidazole-4-carboxamide isomerase	0.704	-0.507129	0.0104223290374	0.0379762276733	no	down	ref_gene	mRNA	42.54	42.26	39.24	19.99	17.35	16.48	17.94	41.3467	GO:0000105;GO:0005737;GO:0003949	BP:histidine biosynthetic process;CC:cytoplasm;MF:1;	K01814	hisA	map00340	Histidine metabolism
NI35_1023	NI35_1023	dinucleoside polyphosphate hydrolase	0.743	-0.428678	0.0104398516259	0.0380010599183	no	down	ref_gene	mRNA	128.89	142.38	137.67	69.03	63.6	57.65	63.4267	136.313	GO:0006402;GO:0005737;GO:0016462;GO:0034353	BP:mRNA catabolic process;CC:cytoplasm;MF:pyrophosphatase activity;MF:RNA pyrophosphohydrolase activity;	K08311	nudH	map03018	RNA degradation
NI35_0915	NI35_0915	competence damage-inducible protein A	0.717	-0.480018	0.0104539253155	0.0380133001481	no	down	ref_gene	mRNA	57.07	52.03	60.93	24.39	27.16	24.21	25.2533	56.6767	GO:0016787;GO:0019159	MF:hydrolase activity;MF:nicotinamide-nucleotide amidase activity;	K03743	pncC	map00760	Nicotinate and nicotinamide metabolism
NI35_0744	NI35_0744	sensory histidine kinase	0.802	-0.318754	0.0107362699419	0.0388806347181	no	down	ref_gene	mRNA	24.56	21.26	23.82	10.92	11.16	11.72	11.2667	23.2133	GO:0005886;GO:0000155	CC:plasma membrane;MF:phosphorelay sensor kinase activity;	K07647	torS	map02020	Two-component system
NI35_3393	NI35_3393	L-Ala-D/L-Glu epimerase	0.78	-0.359349	0.0107912358383	0.0390000977495	no	down	ref_gene	mRNA	31.52	26.72	30.57	12.9	14	15.22	14.04	29.6033	GO:0009063;GO:0046872;GO:0016855	BP:cellular amino acid catabolic process;MF:metal ion binding;MF:racemase and epimerase activity, acting on amino acids and derivatives;	K19802	ycjG	map00470	D-Amino acid metabolism
NI35_1840	NI35_1840	cysteine desulfurase	0.795	-0.33154	0.0111323055148	0.0400289283405	no	down	ref_gene	mRNA	95.48	72.22	76.3	36.8	37.23	43.9	39.31	81.3333	GO:0044571;GO:0005737;GO:0031071;GO:0051537;GO:0030170;GO:0046872	BP:[2Fe-2S] cluster assembly;CC:cytoplasm;MF:cysteine desulfurase activity;MF:2 iron, 2 sulfur cluster binding;MF:pyridoxal phosphate binding;MF:metal ion binding;	K04487	iscS	map00730;map04122	Thiamine metabolism;Sulfur relay system
NI35_2760	NI35_2760	ecotin	0.751	-0.41406	0.0113887440478	0.0407857241428	no	down	ref_gene	mRNA	46.17	40.99	38.97	16.63	20.23	21.35	19.4033	42.0433	GO:0042597;GO:0004867	CC:periplasmic space;MF:serine-type endopeptidase inhibitor activity;	K08276	eco	------	------
NI35_3623	NI35_3623	cell envelope opacity-associated protein A	0.734	-0.445789	0.0115576951725	0.0413074120514	no	down	ref_gene	mRNA	54.18	51.28	45.39	18.75	26.37	23.43	22.85	50.2833	GO:0000920;GO:0004222;GO:0042834	BP:cell separation after cytokinesis;MF:metalloendopeptidase activity;MF:peptidoglycan binding;	K07269	ytfB	------	------
NI35_0699	NI35_0699	1-phosphofructokinase	0.779	-0.359765	0.0116657242206	0.0415679269668	no	down	ref_gene	mRNA	106.07	104.1	91.8	45.4	46.28	53.36	48.3467	100.657	GO:0005829;GO:0008662;GO:0008443;GO:0005524	CC:cytosol;MF:1-phosphofructokinase activity;MF:phosphofructokinase activity;MF:ATP binding;	K00882	fruK	map02060;map00051	Phosphotransferase system (PTS);Fructose and mannose metabolism
NI35_0437	NI35_0437	geranyltranstransferase	0.738	-0.437984	0.0116972103696	0.0415906	no	down	ref_gene	mRNA	58.66	45.41	44.11	17.31	24.34	25.63	22.4267	49.3933	GO:0008299;GO:0004337;GO:0016740	BP:isoprenoid biosynthetic process;MF:geranyltranstransferase activity;MF:transferase activity;	K00795	ispA	map00900	Terpenoid backbone biosynthesis
NI35_2339	NI35_2339	lipoprotein	0.713	-0.488994	0.0117072433513	0.0415906	no	down	ref_gene	mRNA	29.59	27.61	19.52	9.71	9.55	14.25	11.17	25.5733	GO:0016020;GO:0005886	CC:membrane;CC:plasma membrane;	------	------	------	------
NI35_2031	NI35_2031	cobalt-precorrin-6x reductase	0.612	-0.708938	0.0119910930474	0.0424427880195	no	down	ref_gene	mRNA	13.68	18.87	15.68	5.31	6.98	6.18	6.15667	16.0767	GO:0009236;GO:0016994	BP:cobalamin biosynthetic process;MF:precorrin-6A reductase activity;	K05895	cobK-cbiJ	map00860	Porphyrin metabolism
NI35_2996	blc	outer membrane lipoprotein Blc	0.674	-0.568172	0.0120090452269	0.0424503003091	no	down	ref_gene	mRNA	19.96	15.76	19.26	6.86	8.52	7.3	7.56	18.3267	GO:0009279;GO:0008289	CC:cell outer membrane;MF:lipid binding;	K03098	------	------	------
NI35_3851	nhaR	transcriptional activator NhaR	0.8	-0.321817	0.0120833327605	0.0426704	no	down	ref_gene	mRNA	53.98	53.06	49.28	22.71	26.77	26.9	25.46	52.1067	GO:2000142;GO:0006351;GO:0003700;GO:0003677	BP:regulation of DNA-templated transcription, initiation;BP:transcription, DNA-templated;MF:transcription factor activity, sequence-specific DNA binding;MF:DNA binding;	K03717	nhaR	------	------
NI35_2799	NI35_2799	O-succinylbenzoic acid--CoA ligase	0.806	-0.310496	0.0122859751133	0.0431712135416	no	down	ref_gene	mRNA	102.24	94.8	93.48	46.56	46.02	50.38	47.6533	96.84	GO:0009234;GO:0008756;GO:0005524	BP:menaquinone biosynthetic process;MF:o-succinylbenzoate-CoA ligase activity;MF:ATP binding;	K01911	menE	map00130	Ubiquinone and other terpenoid-quinone biosynthesis
NI35_2032	NI35_2032	vitamin B12 biosynthetic protein	0.594	-0.752601	0.0123261074604	0.043242	no	down	ref_gene	mRNA	14.81	9.73	11.97	4.29	4.32	4.6	4.40333	12.17	GO:0006779;GO:0019251;GO:0016852;GO:0046906;GO:0050897;GO:0046872	BP:porphyrin-containing compound biosynthetic process;BP:anaerobic cobalamin biosynthetic process;MF:sirohydrochlorin cobaltochelatase activity;MF:tetrapyrrole binding;MF:cobalt ion binding;MF:metal ion binding;	K02190	cbiK	map00860	Porphyrin metabolism
NI35_1642	NI35_1642	glutamyl-tRNA reductase	0.743	-0.428479	0.0123866103211	0.0433959329018	no	down	ref_gene	mRNA	27.42	25.08	23.43	11.2	11.87	11.38	11.4833	25.31	GO:0006782;GO:0019353;GO:0006779;GO:0050661;GO:0008883	BP:protoporphyrinogen IX biosynthetic process;BP:protoporphyrinogen IX biosynthetic process from glutamate;BP:porphyrin-containing compound biosynthetic process;MF:NADP binding;MF:glutamyl-tRNA reductase activity;	K02492	hemA	map00860	Porphyrin metabolism
NI35_1228	NI35_1228	multifunctional tRNA nucleotidyl transferase/2'3'-cyclic phosphodiesterase/2'nucleotidase/phosphatase	0.78	-0.358601	0.0125573529787	0.0439507354254	no	down	ref_gene	mRNA	32.4	23.34	28.51	12.44	13.12	14.16	13.24	28.0833	GO:0042245;GO:0001680;GO:0004810;GO:0000049;GO:0016791;GO:0000287;GO:0004112;GO:0005524	BP:RNA repair;BP:tRNA 3'-terminal CCA addition;MF:tRNA adenylyltransferase activity;MF:tRNA binding;MF:phosphatase activity;MF:magnesium ion binding;MF:cyclic-nucleotide phosphodiesterase activity;MF:ATP binding;	K00974	cca	------	------
NI35_2471	rnfG	electron transport complex protein RnfG	0.66	-0.598824	0.0126515	0.0442367502515	no	down	ref_gene	mRNA	30.02	25.89	28.28	10.24	10.58	13.67	11.4967	28.0633	GO:0005886;GO:0009055;GO:0010181	CC:plasma membrane;MF:electron carrier activity;MF:FMN binding;	K03612	rnfG	------	------
NI35_0514	NI35_0514	cation efflux pump	0.677	-0.563455	0.0129194258378	0.0450846040298	no	down	ref_gene	mRNA	16.86	9.93	12.3	5.54	5.51	4.82	5.29	13.03	GO:0009636;GO:0016020;GO:0022857	BP:response to toxic substance;CC:membrane;MF:transmembrane transporter activity;	K19595	gesA	------	------
NI35_4057	NI35_4057	hypothetical protein	0.766	-0.384878	0.0130853858584	0.0455169299184	no	down	ref_gene	mRNA	58.41	50.51	57.82	23.46	26.97	28.11	26.18	55.58	GO:0070475;GO:0005829;GO:0003723;GO:0036307	BP:rRNA base methylation;CC:cytosol;MF:RNA binding;MF:23S rRN;	K07115	rlmJ	------	------
NI35_4439	hscC	chaperone protein HscC	0.724	-0.466724	0.0132345481758	0.0459260976405	no	down	ref_gene	mRNA	14.87	12.27	13.49	5.42	6.76	5.68	5.95333	13.5433	GO:0140662;GO:0005524	old GO;MF:ATP binding;	K04045	hscC	------	------
NI35_0838	NI35_0838	hypothetical protein	0.623	-0.682336	0.0132882654906	0.0460547404551	no	down	ref_gene	mRNA	17.34	16.43	14.19	4.67	7.3	6.61	6.19333	15.9867	GO:0016740;GO:0016746;GO:0016747	MF:transferase activity;MF:transferase activity, transferring acyl groups;MF:transferase activity, transferring acyl groups other than amino-acyl groups;	------	------	------	------
NI35_2595	fliZ	flagella biosynthesis protein FliZ	0.65	-0.621415	0.0134902279796	0.0465390617858	no	down	ref_gene	mRNA	42.48	39.4	24.06	12.33	15.22	15.57	14.3733	35.3133	GO:0015074;GO:0003677	BP:DNA integration;MF:DNA binding;	K02425	fliZ	map02026;map02040	Biofilm formation - Escherichia coli;Flagellar assembly
NI35_3927	NI35_3927	phosphopantothenoylcysteine decarboxylase/phosphopantothenate/cysteine ligase	0.76	-0.396625	0.0134935741272	0.0465390617858	no	down	ref_gene	mRNA	54.44	41.52	36.61	18.26	21.89	21.17	20.44	44.19	------	------	K13038	coaBC	map00770	Pantothenate and CoA biosynthesis
NI35_4428	NI35_4428	leucyl-tRNA synthetase	0.824	-0.280026	0.0143567317509	0.0488984600555	no	down	ref_gene	mRNA	134.87	123.88	115.8	57.92	64.06	65.73	62.57	124.85	GO:0006429;GO:0005737;GO:0005524;GO:0002161;GO:0004823	BP:leucyl-tRNA aminoacylation;CC:cytoplasm;MF:ATP binding;MF:aminoacyl-tRNA editing activity;MF:leucine-tRNA ligase activity;	K01869	leuS	map00970	Aminoacyl-tRNA biosynthesis
NI35_1634	NI35_1634	dimethyl sulfoxide reductase subunit C	0.768	-0.380824	0.0146092249321	0.0497106	no	down	ref_gene	mRNA	63.15	49.26	59.12	25.49	29.22	25.88	26.8633	57.1767	GO:0019645;GO:0016020	BP:anaerobic electron transport chain;CC:membrane;	K07308	dmsC	map00920	Sulfur metabolism
NI35_2401	arcB	aerobic respiration control sensor protein ArcB	0.81	-0.303663	0.0147793	0.0501931927658	no	down	ref_gene	mRNA	39.75	34.61	35.21	16.55	18.47	18.92	17.98	36.5233	GO:0006355;GO:0005886;GO:0000155;GO:0005524	BP:regulation of transcription, DNA-templated;CC:plasma membrane;MF:phosphorelay sensor kinase activity;MF:ATP binding;	K07648	arcB	map02026;map02020	Biofilm formation - Escherichia coli;Two-component system
NI35_3391	tyrR	DNA-binding transcriptional regulator TyrR	0.785	-0.348976	0.0148036340494	0.0502276264256	no	down	ref_gene	mRNA	28.42	23.66	23.47	10.78	11.54	13.73	12.0167	25.1833	GO:0006355;GO:0019439;GO:0005737;GO:0016887;GO:0003677;GO:0005524	BP:regulation of transcription, DNA-templated;BP:aromatic compound catabolic process;CC:cytoplasm;MF:ATPase activity;MF:DNA binding;MF:ATP binding;	K03721	tyrR	------	------
NI35_2947	NI35_2947	protease 2	0.758	-0.400026	0.0150161076183	0.0507061521765	no	down	ref_gene	mRNA	18.24	14.99	13.08	6.68	7.41	7.17	7.08667	15.4367	GO:0006508;GO:0005737;GO:0004252	BP:proteolysis;CC:cytoplasm;MF:serine-type endopeptidase activity;	K01354	ptrB	map05142;map05143	Chagas disease;African trypanosomiasis
NI35_3071	NI35_3071	potassium transporter peripheral membrane component protein	0.745	-0.425652	0.0150534147976	0.0507838109474	no	down	ref_gene	mRNA	32.87	28.63	23.23	12.4	11.83	14.25	12.8267	28.2433	GO:0006813;GO:0005886;GO:0015079	BP:potassium ion transport;CC:plasma membrane;MF:potassium ion transmembrane transporter activity;	K03499	trkA	------	------
NI35_3531	NI35_3531	putative translation initiation inhibitor	0.28	-1.83694	0.0150674536424	1	no	down	ref_gene	mRNA	8.5	5.23	4.58	0.63	1.68	0.94	1.08333	6.10333	GO:1901565;GO:0005829;GO:0019239	BP:organonitrogen compound catabolic process;CC:cytosol;MF:deaminase activity;	------	------	------	------
NI35_1021	NI35_1021	prolipoprotein diacylglyceryl transferase	0.742	-0.430012	0.0152613564372	0.0513876223868	no	down	ref_gene	mRNA	33.07	26.43	29.18	13.12	13.45	13.59	13.3867	29.56	GO:0042158;GO:0005886;GO:0008961	BP:lipoprotein biosynthetic process;CC:plasma membrane;MF:phosphatidylglycerol-prolipoprotein diacylglyceryl transferase activity;	K13292	lgt	------	------
NI35_1978	NI35_1978	phosphoribosyl-AMP cyclohydrolase	0.74	-0.434934	0.0156634275495	0.0526416	no	down	ref_gene	mRNA	68.53	58.99	61.48	29.66	30.88	26.07	28.87	63	GO:0000105;GO:0005737;GO:0004635;GO:0005524;GO:0004636	BP:histidine biosynthetic process;CC:cytoplasm;MF:phosphoribosyl-AMP cyclohydrolase activity;MF:ATP binding;MF:phosphoribosyl-ATP diphosphatase activity;	K11755	hisIE	map00340	Histidine metabolism
NI35_2184	NI35_2184	hypothetical protein	0.635	-0.654267	0.0164020793261	0.0548126	no	down	ref_gene	mRNA	72.76	79.18	60.67	22.59	34.06	31.79	29.48	70.87	------	------	------	------	------	------
NI35_1673	NI35_1673	fatty acid metabolism regulator	0.727	-0.459172	0.0164555502295	0.0548879208313	no	down	ref_gene	mRNA	35.33	25.18	24.04	12.05	12.25	13.14	12.48	28.1833	GO:0006631;GO:0019217;GO:0006351;GO:0005737;GO:0003700;GO:0000062;GO:0003677	BP:fatty acid metabolic process;BP:regulation of fatty acid metabolic process;BP:transcription, DNA-templated;CC:cytoplasm;MF:transcription factor activity, sequence-specific DNA binding;MF:fatty-acyl-CoA binding;MF:DNA binding;	K03603	fadR	------	------
NI35_1998	yeeX	YeeX	0.796	-0.328531	0.0164715406338	0.0548896692106	no	down	ref_gene	mRNA	55.53	47.25	39.97	21.47	22.09	25.43	22.9967	47.5833	GO:0005829	CC:cytosol;	K09802	------	------	------
NI35_4171	NI35_4171	nitrite reductase small subunit like protein	0.764	-0.388642	0.0166384959206	0.0553898757776	no	down	ref_gene	mRNA	1510.27	1493.99	1216.34	653.83	760.51	717.2	710.513	1406.87	GO:0042128;GO:0008942;GO:0051537	BP:nitrate assimilation;MF:nitrite reductase [NA;MF:2 iron, 2 sulfur cluster binding;	K00363	nirD	map00910	Nitrogen metabolism
NI35_4413	NI35_4413	transcriptional regulator	0.536	-0.90031	0.0167960034024	0.0557921243427	no	down	ref_gene	mRNA	6.8	9.82	5.67	3.11	1.48	2.8	2.46333	7.43	GO:0006355;GO:0006351;GO:0003700;GO:0003677	BP:regulation of transcription, DNA-templated;BP:transcription, DNA-templated;MF:transcription factor activity, sequence-specific DNA binding;MF:DNA binding;	------	------	------	------
NI35_0371	recr	recombination protein RecR	0.765	-0.386081	0.0169533252178	0.0562311693438	no	down	ref_gene	mRNA	107.98	105	86.18	41.39	48.95	52.17	47.5033	99.72	GO:0006310;GO:0006281;GO:0046872;GO:0003677	BP:DNA recombination;BP:DNA repair;MF:metal ion binding;MF:DNA binding;	K06187	recR	map03440	Homologous recombination
NI35_3335	NI35_3335	intracellular septation protein A	0.593	-0.754368	0.0170553377568	0.0564639866595	no	down	ref_gene	mRNA	29.55	29.12	13.73	8.13	8.43	10.48	9.01333	24.1333	GO:0005886	CC:plasma membrane;	K06190	ispZ	------	------
NI35_1305	NI35_1305	1%2C4-dihydroxy-2-naphthoate octaprenyltransferase	0.763	-0.390945	0.0184995913393	0.0604002296809	no	down	ref_gene	mRNA	38.12	31.7	33.98	16.68	15.7	15.81	16.0633	34.6	GO:0009234;GO:0005886;GO:0046428	BP:menaquinone biosynthetic process;CC:plasma membrane;MF:1,4-dihydroxy-2-naphthoate octaprenyltransferase activity;	K02548	menA	map00130	Ubiquinone and other terpenoid-quinone biosynthesis
NI35_1322	NI35_1322	sulfate transporter subunit	0.754	-0.40759	0.0187382238632	0.0609857387275	no	down	ref_gene	mRNA	34.46	35.39	31.99	14.05	18.25	14.92	15.74	33.9467	GO:1902358;GO:0042597;GO:1901681	BP:sulfate transmembrane transport;CC:periplasmic space;MF:sulfur compound binding;	K23163	sbp	map02010;map00920	ABC transporters;Sulfur metabolism
NI35_2027	NI35_2027	cobalt-precorrin-6Y C(15)-methyltransferase	0.572	-0.806301	0.0187595514323	0.0609857387275	no	down	ref_gene	mRNA	15.73	16.49	13.95	6.22	5.63	4.64	5.49667	15.39	GO:0009236;GO:0032259;GO:0043776;GO:0008757;GO:0008276;GO:0016491	BP:cobalamin biosynthetic process;BP:methylation;MF:cobalt-precorrin-6B C5-methyltransferase activity;MF:S-adenosylmethionine-dependent methyltransferase activity;MF:protein methyltransferase activity;MF:oxidoreductase activity;	K02191	cbiT	map00860	Porphyrin metabolism
NI35_1973	wzx	Wzx	0.656	-0.60824	0.0190730122379	0.0617610587886	no	down	ref_gene	mRNA	12.36	9.74	7.52	3.64	3.77	4.43	3.94667	9.87333	GO:0016020	CC:membrane;	------	------	------	------
NI35_1886	NI35_1886	exopolyphosphatase	0.761	-0.39389	0.0191605373665	0.0619314636738	no	down	ref_gene	mRNA	23.14	19.36	19.12	9.06	9.55	9.91	9.50667	20.54	GO:0006793;GO:0006798;GO:0005886;GO:0004309	BP:phosphorus metabolic process;BP:polyphosphate catabolic process;CC:plasma membrane;MF:exopolyphosphatase activity;	K01524	ppx-gppA	map00230	Purine metabolism
NI35_3083	NI35_3083	dimethyl sulfoxide reductase subunit A	0.805	-0.312272	0.0192718593033	0.0622346	no	down	ref_gene	mRNA	69.91	67.05	55.99	28.38	31.4	35.09	31.6233	64.3167	GO:0042597;GO:0009389;GO:0043546;GO:0051539;GO:0030151	CC:periplasmic space;MF:dimethyl sulfoxide reductase activity;MF:molybdopterin cofactor binding;MF:4 iron, 4 sulfur cluster binding;MF:molybdenum ion binding;	K07306	dmsA	map00920	Sulfur metabolism
NI35_2278	NI35_2278	2-oxoglutarate dehydrogenase E1	0.807	-0.309935	0.0194656744152	0.0627463019977	no	down	ref_gene	mRNA	45.91	39.01	33.86	17.01	20.06	21.13	19.4	39.5933	GO:0006099;GO:0004591;GO:0030976	BP:tricarboxylic acid cycle;MF:oxoglutarate dehydrogenas;MF:thiamine pyrophosphate binding;	K00164	sucA	map00020;map00785	Citrate cycle (TCA cycle);Lipoic acid metabolism
NI35_0324	NI35_0324	prophage DLP12 integrase	0.668	-0.582333	0.0197181143153	0.0634447757978	no	down	ref_gene	mRNA	13.71	14.23	12.22	4.61	7.3	4.63	5.51333	13.3867	GO:0006310;GO:0015074;GO:0003677	BP:DNA recombination;BP:DNA integration;MF:DNA binding;	------	------	------	------
NI35_1736	NI35_1736	DNA-damage-inducible SOS response protein	0.765	-0.386718	0.0200708797041	0.0643215450993	no	down	ref_gene	mRNA	24.87	23.85	26.66	11.82	12	11.32	11.7133	25.1267	GO:0006814;GO:0016020;GO:0015297;GO:0042910	BP:sodium ion transport;CC:membrane;MF:antiporter activity;MF:xenobiotic transporter activity;	K03327	------	------	------
NI35_4274	NI35_4274	hypothetical protein	0.737	-0.441018	0.0202293258082	0.0647374907964	no	down	ref_gene	mRNA	17.83	18.28	16.66	7.76	7.63	8.42	7.93667	17.59	------	------	K09801	------	------	------
NI35_1605	NI35_1605	murein L%2CD-transpeptidase	0.801	-0.319684	0.0204458814194	0.0652539866523	no	down	ref_gene	mRNA	48.3	46.65	39.77	20.59	22.03	23.24	21.9533	44.9067	GO:0009252;GO:0016740;GO:0004180	BP:peptidoglycan biosynthetic process;MF:transferase activity;MF:carboxypeptidase activity;	K21470	ycbB	------	------
NI35_4225	NI35_4225	hypothetical protein	0.527	-0.925238	0.0204831	0.0653139336646	no	down	ref_gene	mRNA	28.53	25.57	34.01	9.02	9.33	11.4	9.91667	29.37	------	------	------	------	------	------
NI35_0527	NI35_0527	fimbrial chaperone protein StbB like protein	0.115	-3.12344	0.0207989599681	1	no	down	ref_gene	mRNA	1.64	2.03	1.68	0.18	0.2	0	0.126667	1.78333	GO:0071555;GO:0061077;GO:0030288	BP:cell wall organization;BP:chaperone-mediated protein folding;CC:outer membrane-bounded periplasmic space;	K15540	ecpD	------	------
NI35_1214	NI35_1214	hypothetical protein	0.629	-0.667784	0.0208764365984	0.0664488551459	no	down	ref_gene	mRNA	28.16	21.44	20.2	7.95	10.07	9.42	9.14667	23.2667	GO:0016020	CC:membrane;	------	------	------	------
NI35_0085	NI35_0085	nucleoside triphosphate pyrophosphohydrolase	0.721	-0.471401	0.0209179507626	0.0665213326672	no	down	ref_gene	mRNA	23.25	19.37	20.75	9.62	9.58	8.67	9.29	21.1233	GO:0006281;GO:0008413;GO:0046872;GO:0035539	BP:DNA repair;MF:8-oxo-7,8-dihydroguanosine triphosphate pyrophosphatase activity;MF:metal ion binding;MF:8-oxo-7,8-dihydrodeoxyguanosine triphosphate pyrophosphatase activity;	K03574	mutT	------	------
NI35_3145	NI35_3145	transcriptional regulator	0.813	-0.298658	0.0209722461936	0.0666343	no	down	ref_gene	mRNA	64.26	55.92	53.67	25.22	29.98	31.06	28.7533	57.95	GO:0000160;GO:0006355;GO:0003677	BP:phosphorelay signal transduction system;BP:regulation of transcription, DNA-templated;MF:DNA binding;	K07684	narL	map02020	Two-component system
NI35_0033	NI35_0033	diadenosine tetraphosphatase	0.808	-0.306696	0.0211549808224	0.0670948	no	down	ref_gene	mRNA	22.21	18.01	21.27	9.53	10.2	10.34	10.0233	20.4967	GO:0110154;GO:0005737;GO:0016791;GO:0008803	BP:RNA decapping;CC:cytoplasm;MF:phosphatase activity;MF:bi;	K01525	apaH	map00230	Purine metabolism
NI35_0262	NI35_0262	flagellar hook-associated protein 3	0.809	-0.306624	0.0214298239651	0.0676039513352	no	down	ref_gene	mRNA	144.03	147.04	140.98	62.64	72.13	80.86	71.8767	144.017	GO:0071973;GO:0005576;GO:0009424;GO:0005198	BP:bacterial-type flagellum-dependent cell motility;CC:extracellular region;CC:bacterial-type flagellum hook;MF:structural molecule activity;	K02397	flgL	map02040	Flagellar assembly
NI35_3069	NI35_3069	zinc-responsive transcriptional regulator	0.572	-0.805388	0.0215772959385	0.0679483791356	no	down	ref_gene	mRNA	18.07	15.65	11.17	4.22	4.6	7.26	5.36	14.9633	GO:0006351;GO:0003700;GO:0003677;GO:0008270	BP:transcription, DNA-templated;MF:transcription factor activity, sequence-specific DNA binding;MF:DNA binding;MF:zinc ion binding;	K13638	zntR	------	------
NI35_3638	NI35_3638	OMP85 family outer membrane protein	0.769	-0.378551	0.0216106987172	0.0679932355916	no	down	ref_gene	mRNA	20.05	16.45	18.8	8.27	8.65	8.9	8.60667	18.4333	GO:0009279	CC:cell outer membrane;	K07278	tamA	------	------
NI35_1702	NI35_1702	hypothetical protein	0.805	-0.31378	0.0224396362902	0.0702277506121	no	down	ref_gene	mRNA	31.24	29.56	31.12	13.25	15.72	16.19	15.0533	30.64	GO:0005886;GO:0005384	CC:plasma membrane;MF:manganese ion transmembrane transporter activity;	K23242	mntP	------	------
NI35_1854	NI35_1854	penicillin-binding protein 1C	0.787	-0.346354	0.0224898552813	0.0703229043114	no	down	ref_gene	mRNA	25.61	16.84	19.17	8.41	10.03	10.79	9.74333	20.54	GO:0009252;GO:0006508;GO:0008955;GO:0008658;GO:0004180	BP:peptidoglycan biosynthetic process;BP:proteolysis;MF:peptidoglycan glycosyltransferase activity;MF:penicillin binding;MF:carboxypeptidase activity;	K05367	pbpC	map00550	Peptidoglycan biosynthesis
NI35_0796	ravA	regulatory ATPase RavA	0.789	-0.342397	0.0229292766149	0.0715708027321	no	down	ref_gene	mRNA	30.71	28.67	27.62	13.76	13.77	14.28	13.9367	29	GO:0005737;GO:0016887;GO:0005524	CC:cytoplasm;MF:ATPase activity;MF:ATP binding;	K03924	moxR	------	------
NI35_1114	yqgE	YqgE	0.631	-0.664596	0.0234022	0.0726848415628	no	down	ref_gene	mRNA	20.8	16.76	14.29	7.85	6.32	5.94	6.70333	17.2833	GO:0005829	CC:cytosol;	K07735	algH	------	------
NI35_2801	NI35_2801	naphthoate synthase	0.826	-0.275395	0.0234908770907	0.0728751073381	no	down	ref_gene	mRNA	204.02	190.06	194.8	97.69	96.78	104.74	99.7367	196.293	GO:0009234;GO:0005829;GO:0008935	BP:menaquinone biosynthetic process;CC:cytosol;MF:1,4-dihydroxy-2-naphthoyl-CoA synthase activity;	K01661	menB	map00130	Ubiquinone and other terpenoid-quinone biosynthesis
NI35_2601	fliT	flagellar biosynthesis protein FliT	0.594	-0.750462	0.0235600667811	0.0730259187827	no	down	ref_gene	mRNA	64.4	55.35	40.12	16.68	15.08	30.25	20.67	53.29	GO:0044781;GO:0006457;GO:1902209;GO:0005829;GO:0042802	BP:bacterial-type flagellum organization;BP:protein folding;BP:negative regulation of bacterial-type flagellum assembly;CC:cytosol;MF:identical protein binding;	K02423	fliT	map02040	Flagellar assembly
NI35_1141	NI35_1141	iron reductase	0.585	-0.774042	0.0243125018615	0.0751612	no	down	ref_gene	mRNA	5.26	4.94	3.59	1.44	1.36	2.14	1.64667	4.59667	GO:0016020;GO:0016174;GO:0016491	CC:membrane;MF:NA;MF:oxidoreductase activity;	------	------	------	------
NI35_2177	NI35_2177	hypothetical protein	0.516	-0.953165	0.0245311860519	0.0755848513487	no	down	ref_gene	mRNA	13.56	13.39	10.05	1.99	4.07	6.05	4.03667	12.3333	GO:0004812;GO:0002161	MF:aminoacyl-tRNA ligase activity;MF:aminoacyl-tRNA editing activity;	K19055	prdX	------	------
NI35_3866	NI35_3866	transposase for insertion sequence element IS200	0.695	-0.52468	0.0247679206766	0.0761050653519	no	down	ref_gene	mRNA	98.65	87.22	70	26.51	44.65	42.8	37.9867	85.29	GO:0006313;GO:0004803;GO:0003677	BP:transposition, DNA-mediated;MF:transposase activity;MF:DNA binding;	K07491	rayT	------	------
NI35_3364	NI35_3364	membrane protein	0.701	-0.512035	0.0247948384076	0.0761218698171	no	down	ref_gene	mRNA	135.12	131.44	109.37	51.24	64.43	57.7	57.79	125.31	GO:0008653;GO:0005886	BP:lipopolysaccharide metabolic process;CC:plasma membrane;	K08992	lapA	------	------
NI35_0735	NI35_0735	heme exporter protein	0.775	-0.367832	0.0248228906276	0.0761421251835	no	down	ref_gene	mRNA	84.87	82.25	77.25	35.39	41.4	41.28	39.3567	81.4567	GO:0017004;GO:0005886;GO:0015232	BP:cytochrome complex assembly;CC:plasma membrane;MF:heme transporter activity;	K02194	ccmB	map02010	ABC transporters
NI35_0477	NI35_0477	shikimate kinase	0.674	-0.570089	0.0249040071963	0.076325	no	down	ref_gene	mRNA	38.92	27.04	27.98	11.5	13.92	13.95	13.1233	31.3133	GO:0008652;GO:0009423;GO:0016310;GO:0009073;GO:0005737;GO:0005829;GO:0000287;GO:0004765;GO:0005524	BP:cellular amino acid biosynthetic process;BP:chorismate biosynthetic process;BP:phosphorylation;BP:aromatic amino acid family biosynthetic process;CC:cytoplasm;CC:cytosol;MF:magnesium ion binding;MF:shikimate kinase activity;MF:ATP binding;	K00891	aroK	map00400	Phenylalanine, tyrosine and tryptophan biosynthesis
NI35_1208	NI35_1208	ADP-ribose pyrophosphatase	0.762	-0.392611	0.0250092661416	0.0765814370461	no	down	ref_gene	mRNA	39.71	35.2	37.39	14.67	18.76	19.29	17.5733	37.4333	GO:0006753;GO:0019693;GO:0005829;GO:0019144;GO:0016818;GO:0046872;GO:0047631	BP:nucleoside phosphate metabolic process;BP:ribose phosphate metabolic process;CC:cytosol;MF:ADP-sugar diphosphatase activity;MF:hydrolase activity, acting on acid anhydrides, in phosphorus-containing anhydrides;MF:metal ion binding;MF:ADP-ribose diphosphatase activity;	K01515	nudF	map00740;map00230	Riboflavin metabolism;Purine metabolism
NI35_1821	NI35_1821	nitrogen regulatory protein P-II 1	0.737	-0.43939	0.0250960042108	0.0767807921932	no	down	ref_gene	mRNA	30.02	24.67	20.04	10.49	12.23	10.96	11.2267	24.91	GO:0042304;GO:0006808;GO:0005829;GO:0030234;GO:0000166;GO:0036094;GO:0042802;GO:0008047;GO:0005524	BP:regulation of fatty acid biosynthetic process;BP:regulation of nitrogen utilization;CC:cytosol;MF:enzyme regulator activity;MF:nucleotide binding;MF:small molecule binding;MF:identical protein binding;MF:enzyme activator activity;MF:ATP binding;	K04751	glnB	map02020	Two-component system
NI35_2473	NI35_2473	endonuclease III	0.633	-0.659574	0.0256299891611	0.0782795	no	down	ref_gene	mRNA	17.76	22.63	16.45	7.27	7.17	8.18	7.54	18.9467	GO:0006284;GO:0006285;GO:0051539;GO:0140078;GO:0004519;GO:0016829;GO:0019104;GO:0003906;GO:0003677;GO:0046872	BP:base-excision repair;BP:base-excision repair, AP site formation;MF:4 iron, 4 sulfur cluster binding;MF:class I DNA;MF:endonuclease activity;MF:lyase activity;MF:DNA N-glycosylase activity;MF:DNA;MF:DNA binding;MF:metal ion binding;	K10773	nth	map03410	Base excision repair
NI35_2860	NI35_2860	amidophosphoribosyltransferase	0.781	-0.356413	0.0259757466001	0.0791312658229	no	down	ref_gene	mRNA	33.45	30.28	23.44	13.09	13.72	14.65	13.82	29.0567	GO:0006541;GO:0009113;GO:0006189;GO:0006164;GO:0005737;GO:0004044;GO:0000287	BP:glutamine metabolic process;BP:purine nucleobase biosynthetic process;BP:'de novo' IMP biosynthetic process;BP:purine nucleotide biosynthetic process;CC:cytoplasm;MF:amidophosphoribosyltransferase activity;MF:magnesium ion binding;	K00764	purF	map00250;map00230	Alanine, aspartate and glutamate metabolism;Purine metabolism
NI35_2842	NI35_2842	transcriptional regulator	0.762	-0.391455	0.0268808917447	0.0813995604113	no	down	ref_gene	mRNA	23.14	19.37	20.52	8.17	10.11	11.1	9.79333	21.01	GO:0006355;GO:0003700;GO:0000976;GO:0003677	BP:regulation of transcription, DNA-templated;MF:transcription factor activity, sequence-specific DNA binding;MF:transcription regulatory region sequence-specific DNA binding;MF:DNA binding;	------	------	------	------
NI35_1014	NI35_1014	exonuclease V subunit gamma	0.824	-0.279856	0.0269877950929	0.0816201405873	no	down	ref_gene	mRNA	31.25	27.53	26.93	12.85	14.12	15.95	14.3067	28.57	GO:0000724;GO:0009338;GO:0008854;GO:0003677;GO:0003678;GO:0005524	BP:double-strand break repair via homologous recombination;CC:exodeoxyribonuclease V complex;MF:exodeoxyribonuclease V activity;MF:DNA binding;MF:DNA helicase activity;MF:ATP binding;	K03583	recC	map03440	Homologous recombination
NI35_1137	NI35_1137	bacteriophage integrase	0.745	-0.424891	0.0270775375312	0.0817856857006	no	down	ref_gene	mRNA	44.29	45.44	29.99	15	20.05	20.07	18.3733	39.9067	------	------	------	------	------	------
NI35_4448	NI35_4448	hypothetical protein	0.213	-2.23194	0.0273690505815	1	no	down	ref_gene	mRNA	253.46	259.64	199.77	0	68.13	15.96	28.03	237.623	------	------	------	------	------	------
NI35_4165	NI35_4165	tryptophanyl-tRNA synthetase	0.792	-0.336628	0.0274912765607	0.0826541053746	no	down	ref_gene	mRNA	90.06	79.47	67.07	32.69	37.15	45.34	38.3933	78.8667	GO:0006436;GO:0005737;GO:0005829;GO:0004830;GO:0005524	BP:tryptophanyl-tRNA aminoacylation;CC:cytoplasm;CC:cytosol;MF:tryptophan-tRNA ligase activity;MF:ATP binding;	K01867	trpS	map00970	Aminoacyl-tRNA biosynthesis
NI35_3415	NI35_3415	fumarate/nitrate reduction transcriptional regulator	0.772	-0.373206	0.0277287572949	0.0831862718847	no	down	ref_gene	mRNA	47.21	44.87	41.46	19.83	19.84	23.88	21.1833	44.5133	GO:0006351;GO:0005737;GO:0051539;GO:0003700;GO:0003677;GO:0046872	BP:transcription, DNA-templated;CC:cytoplasm;MF:4 iron, 4 sulfur cluster binding;MF:transcription factor activity, sequence-specific DNA binding;MF:DNA binding;MF:metal ion binding;	K01420	fnr	------	------
NI35_3572	NI35_3572	regulatory protein	0.655	-0.611106	0.0283291284711	0.0847724088902	no	down	ref_gene	mRNA	19.95	17.45	11.87	6.63	5.33	7.91	6.62333	16.4233	GO:0006351;GO:0003700;GO:0003677	BP:transcription, DNA-templated;MF:transcription factor activity, sequence-specific DNA binding;MF:DNA binding;	K22293	rspR	------	------
NI35_4408	crcB	camphor resistance protein CrcB	0.727	-0.459366	0.0284912157681	0.0851856147943	no	down	ref_gene	mRNA	5.71	5.26	4.97	2.29	2.39	2.35	2.34333	5.31333	------	------	K06199	crcB	------	------
NI35_3209	NI35_3209	ABC transporter permease	0.731	-0.451337	0.0285903752912	0.0854101362866	no	down	ref_gene	mRNA	18.63	13.32	18.35	6.53	8.18	7.67	7.46	16.7667	GO:0055085;GO:0005886;GO:0071916	BP:transmembrane transport;CC:plasma membrane;MF:dipeptide transmembrane transporter activity;	K13891	gsiD	map02010	ABC transporters
NI35_0089	NI35_0089	dephospho-CoA kinase	0.727	-0.460658	0.0290544744177	0.086583	no	down	ref_gene	mRNA	40.15	25.79	31.94	12.48	14.53	16.59	14.5333	32.6267	------	------	K00859	coaE	map00770	Pantothenate and CoA biosynthesis
NI35_3856	NI35_3856	isoleucyl-tRNA synthetase	0.844	-0.244733	0.0290687036977	0.086583	no	down	ref_gene	mRNA	317.81	287.05	270.17	130.47	154.31	165.3	150.027	291.677	GO:0006428;GO:0005737;GO:0000049;GO:0004822;GO:0008270;GO:0002161;GO:0005524	BP:isoleucyl-tRNA aminoacylation;CC:cytoplasm;MF:tRNA binding;MF:isoleucine-tRNA ligase activity;MF:zinc ion binding;MF:aminoacyl-tRNA editing activity;MF:ATP binding;	K01870	ileS	map00970	Aminoacyl-tRNA biosynthesis
NI35_0470	sbcC	exonuclease subunit SbcC	0.638	-0.647887	0.0290805734115	0.086583	no	down	ref_gene	mRNA	19.43	19.34	24.73	8.17	8.35	8.73	8.41667	21.1667	GO:0004527	MF:exonuclease activity;	K03546	sbcC	------	------
NI35_0144	NI35_0144	RNA helicase	0.833	-0.264047	0.0292343390018	0.0869186979436	no	down	ref_gene	mRNA	35.93	29.85	31.79	15.49	17.1	16.59	16.3933	32.5233	GO:0016787;GO:0003724;GO:0003676;GO:0005524	MF:hydrolase activity;MF:RNA helicase activity;MF:nucleic acid binding;MF:ATP binding;	K03579	hrpB	------	------
NI35_4247	NI35_4247	hypothetical protein	0.67	-0.57799	0.0292423007452	0.0869186979436	no	down	ref_gene	mRNA	10.85	9.6	7.03	2.66	4.88	3.78	3.77333	9.16	GO:0016020	CC:membrane;	------	------	------	------
NI35_0325	NI35_0325	fimbriae w protein	0.447	-1.16102	0.0294610241979	1	no	down	ref_gene	mRNA	5.17	4	3.14	0.32	1.43	1.69	1.14667	4.10333	GO:0006355;GO:0003677	BP:regulation of transcription, DNA-templated;MF:DNA binding;	K08087	fimW	------	------
NI35_2057	NI35_2057	hypothetical protein	0.782	-0.355639	0.0295702335372	0.0877203374835	no	down	ref_gene	mRNA	15.85	15.89	11.96	6.66	6.39	7.75	6.93333	14.5667	------	------	------	------	------	------
NI35_2809	NI35_2809	NADH dehydrogenase subunit N	0.828	-0.272599	0.0295861493288	0.0877203374835	no	down	ref_gene	mRNA	113.69	111.5	104.82	51.28	57.49	58.59	55.7867	110.003	GO:0042773;GO:0005886;GO:0008137;GO:0048038	BP:ATP synthesis coupled electron transport;CC:plasma membrane;MF:NADH dehydrogenas;MF:quinone binding;	K00343	nuoN	map00190	Oxidative phosphorylation
NI35_2700	diaA	DnaA initiator-associating protein DiaA	0.741	-0.43255	0.0297717238677	0.0881233	no	down	ref_gene	mRNA	59.52	51.03	48.05	23.44	21.12	28.58	24.38	52.8667	GO:1901135;GO:0006260;GO:0097367;GO:0016853	BP:carbohydrate derivative metabolic process;BP:DNA replication;MF:carbohydrate derivative binding;MF:isomerase activity;	K12961	diaA	------	------
NI35_1172	NI35_1172	hydrogenase-2 subunit	0.783	-0.352122	0.0305494	0.0900495681264	no	down	ref_gene	mRNA	110.33	117.42	92.41	40.81	56.98	57.95	51.9133	106.72	GO:0042597;GO:0051536;GO:0046872;GO:0016491	CC:periplasmic space;MF:iron-sulfur cluster binding;MF:metal ion binding;MF:oxidoreductase activity;	------	------	------	------
NI35_1274	NI35_1274	hypothetical protein	0.685	-0.545837	0.0311334652602	0.0916191278676	no	down	ref_gene	mRNA	144.77	151.11	99.29	43.66	76.44	58.21	59.4367	131.723	GO:0016020	CC:membrane;	------	------	------	------
NI35_4160	NI35_4160	3-dehydroquinate synthase	0.822	-0.282475	0.0313107	0.0919880012025	no	down	ref_gene	mRNA	150.69	145.7	130.22	62.82	71.48	81.38	71.8933	142.203	GO:0008652;GO:0009423;GO:0009073;GO:0005737;GO:0000166;GO:0003856;GO:0046872	BP:cellular amino acid biosynthetic process;BP:chorismate biosynthetic process;BP:aromatic amino acid family biosynthetic process;CC:cytoplasm;MF:nucleotide binding;MF:3-dehydroquinate synthase activity;MF:metal ion binding;	K01735	aroB	map00400	Phenylalanine, tyrosine and tryptophan biosynthesis
NI35_2750	nusG	transcription antitermination protein NusG	0.799	-0.32316	0.0317630178938	0.0931627690125	no	down	ref_gene	mRNA	133.81	121.82	105.51	54.03	59.61	65.58	59.74	120.38	GO:0031564;GO:0032784;GO:0006353;GO:0005829;GO:0140673	BP:transcription antitermination;BP:regulation of DNA-templated transcription, elongation;BP:DNA-templated transcription, termination;CC:cytosol;CC:old GO;	K02601	nusG	------	------
NI35_3093	NI35_3093	translation initiation factor IF-1	0.674	-0.568489	0.0327342901179	0.0955295	no	down	ref_gene	mRNA	129.01	168.3	181.23	78.16	77.72	54.14	70.0067	159.513	GO:0005737;GO:0005829;GO:0043022;GO:0003743;GO:0019843	CC:cytoplasm;CC:cytosol;MF:ribosome binding;MF:translation initiation factor activity;MF:rRNA binding;	K02518	infA	------	------
NI35_0234	NI35_0234	TetR family Transcriptional regulator	0.775	-0.366849	0.0334603496448	0.0971773984365	no	down	ref_gene	mRNA	34.12	35.1	29.26	13.17	16.49	17.44	15.7	32.8267	GO:0003677	MF:DNA binding;	K22041	comR	------	------
NI35_2946	NI35_2946	hypothetical protein	0.734	-0.446114	0.0339424546469	0.0984969513835	no	down	ref_gene	mRNA	36.34	33.04	36.81	14.04	18.84	15.47	16.1167	35.3967	GO:0016020	CC:membrane;	------	------	------	------
NI35_1368	NI35_1368	ribonuclease BN	0.719	-0.475687	0.0343210086345	0.0994328650153	no	down	ref_gene	mRNA	34.12	27.14	19.97	9.51	12.98	13.52	12.0033	27.0767	GO:0005886;GO:0016787	CC:plasma membrane;MF:hydrolase activity;	K07058	------	------	------
NI35_1819	NI35_1819	membrane protein	0.728	-0.458155	0.0345251	0.0996174633996	no	down	ref_gene	mRNA	33.81	28.48	27.06	11.79	13.28	15.18	13.4167	29.7833	------	------	------	------	------	------
NI35_2751	secE	preprotein translocase subunit SecE	0.793	-0.334802	0.0349317007194	0.100409	no	down	ref_gene	mRNA	141.29	135.61	148.38	74.53	72.7	64.61	70.6133	141.76	GO:0009306;GO:0006605;GO:0043952;GO:0065002;GO:0005886;GO:0008320	BP:protein secretion;BP:protein targeting;BP:protein transport by the Sec complex;BP:intracellular protein transmembrane transport;CC:plasma membrane;MF:protein transmembrane transporter activity;	K03073	secE	map02024;map03070;map03060	Quorum sensing;Bacterial secretion system;Protein export
NI35_3757	dnaI	primosomal protein DnaI	0.77	-0.376844	0.0349939578037	0.100409	no	down	ref_gene	mRNA	83.37	68.26	67.21	32.68	34.84	37.67	35.0633	72.9467	GO:0006269;GO:1990077	BP:DNA replication, synthesis of RNA primer;CC:primosome complex;	K02317	dnaT	map03440	Homologous recombination
NI35_0227	lolE	outer membrane-specific lipoprotein transporter subunit LolE	0.779	-0.361231	0.0353317621626	0.101286	no	down	ref_gene	mRNA	30.09	25.14	24.79	11.33	11.75	14.99	12.69	26.6733	GO:0042953;GO:0044874;GO:0098797;GO:0005886	BP:lipoprotein transport;BP:lipoprotein localization to outer membrane;CC:plasma membrane protein complex;CC:plasma membrane;	K09808	lolC_E	map02010	ABC transporters
NI35_0865	NI35_0865	invasion protein regulator	0.458	-1.1256	0.0355935517031	1	no	down	ref_gene	mRNA	2.06	2.19	1.08	0.34	0.39	0.78	0.503333	1.77667	GO:0000160;GO:0006355;GO:0032993;GO:0005829;GO:0000156;GO:0000976;GO:0003677	BP:phosphorelay signal transduction system;BP:regulation of transcription, DNA-templated;CC:protein-DNA complex;CC:cytosol;MF:phosphorelay response regulator activity;MF:transcription regulatory region sequence-specific DNA binding;MF:DNA binding;	K22486	hilA	------	------
NI35_2803	NI35_2803	2-succinyl-5-enolpyruvyl-6-hydroxy-3- cyclohexene-1-carboxylic-acid synthase	0.83	-0.269213	0.0356684405955	0.10184	no	down	ref_gene	mRNA	74.37	71.38	71.37	35.26	38.3	36.36	36.64	72.3733	GO:0009234;GO:0030976;GO:0070204;GO:0016829;GO:0000287;GO:0030145	BP:menaquinone biosynthetic process;MF:thiamine pyrophosphate binding;MF:2-succinyl-5-enolpyruvyl-6-hydroxy-3-cyclohexene-1-carboxylic-acid synthase activity;MF:lyase activity;MF:magnesium ion binding;MF:manganese ion binding;	K02551	menD	map00130	Ubiquinone and other terpenoid-quinone biosynthesis
NI35_0390	NI35_0390	methylated-DNA methyltransferase	0.667	-0.583874	0.0357512151483	0.101994	no	down	ref_gene	mRNA	25.66	23.94	27.8	11.37	10.92	9.95	10.7467	25.8	GO:0032259;GO:0006281;GO:0008168;GO:0003824;GO:0003908	BP:methylation;BP:DNA repair;MF:methyltransferase activity;MF:catalytic activity;MF:methylated-DNA-[protein]-cysteine S-methyltransferase activity;	K07443	ybaZ	------	------
NI35_0303	NI35_0303	hypothetical protein	0.493	-1.02088	0.0359426892745	1	no	down	ref_gene	mRNA	13.54	10.72	8.97	2.79	3.3	4.29	3.46	11.0767	------	------	------	------	------	------
NI35_2940	NI35_2940	glucose-6-phosphate 1-dehydrogenase	0.817	-0.292219	0.0361065696876	0.102925	no	down	ref_gene	mRNA	181.22	174.57	140.81	69.98	83.11	95.87	82.9867	165.533	GO:0006098;GO:0006006;GO:0009051;GO:0005829;GO:0050661;GO:0004345	BP:pentose-phosphate shunt;BP:glucose metabolic process;BP:pentose-phosphate shunt, oxidative branch;CC:cytosol;MF:NADP binding;MF:glucose-6-phosphate dehydrogenase activity;	K00036	zwf	map00030;map00480;map05415;map05230	Pentose phosphate pathway;Glutathione metabolism;Diabetic cardiomyopathy;Central carbon metabolism in cancer
NI35_2533	NI35_2533	two-component response regulator	0.386	-1.37362	0.0361214536815	1	no	down	ref_gene	mRNA	3.04	3.49	2.33	0.38	0.71	1.06	0.716667	2.95333	GO:0000160;GO:0006355;GO:0003677	BP:phosphorelay signal transduction system;BP:regulation of transcription, DNA-templated;MF:DNA binding;	K14979	ssrB	map02020	Two-component system
NI35_0985	NI35_0985	7-cyano-7-deazaguanine reductase	0.756	-0.4042	0.0365936	0.103897	no	down	ref_gene	mRNA	28.34	24.56	24.09	11.16	10.88	13.64	11.8933	25.6633	GO:0008616;GO:0005737;GO:0033739	BP:queuosine biosynthetic process;CC:cytoplasm;MF:preQ1 synthase activity;	K06879	queF	map00790	Folate biosynthesis
NI35_2470	rnfD	electron transport complex protein RnfD	0.768	-0.381468	0.0368013286648	0.104403	no	down	ref_gene	mRNA	33.06	25.87	26.04	10.84	13.49	15.63	13.32	28.3233	GO:0022900;GO:0055085;GO:0005886;GO:0016491	BP:electron transport chain;BP:transmembrane transport;CC:plasma membrane;MF:oxidoreductase activity;	K03614	rnfD	------	------
NI35_2572	NI35_2572	trehalose-6-phosphate synthase	0.716	-0.482395	0.0370274085806	0.10496	no	down	ref_gene	mRNA	11.09	9.35	8.1	3.57	4.66	4.25	4.16	9.51333	GO:0005992;GO:0003825	BP:trehalose biosynthetic process;MF:alpha,alpha-trehalose-phosphate synthas;	K00697	otsA	map00500	Starch and sucrose metabolism
NI35_0386	NI35_0386	inner membrane protein	0.727	-0.46017	0.0373791758212	0.105873	no	down	ref_gene	mRNA	74.25	51.57	52.07	23.42	27.21	30.63	27.0867	59.2967	GO:0016020	CC:membrane;	------	------	------	------
NI35_2556	flhA	flagellar biosynthesis protein FlhA	0.801	-0.319641	0.0374456361925	0.105977	no	down	ref_gene	mRNA	22.54	23.15	23.53	10.7	11.3	11.9	11.3	23.0733	GO:0009306;GO:0044780;GO:0005886	BP:protein secretion;BP:bacterial-type flagellum assembly;CC:plasma membrane;	K02400	flhA	map02040	Flagellar assembly
NI35_2147	NI35_2147	nucleotide excision repair endonuclease	0.692	-0.530721	0.0380500967405	0.10743	no	down	ref_gene	mRNA	15.36	15.48	13.97	5.11	7.66	6.45	6.40667	14.9367	GO:0009432;GO:0006289;GO:0004518;GO:0004519;GO:0016787	BP:SOS response;BP:nucleotide-excision repair;MF:nuclease activity;MF:endonuclease activity;MF:hydrolase activity;	K05984	cho	------	------
NI35_2483	NI35_2483	hypothetical protein	0.487	-1.0389	0.0389823131274	1	no	down	ref_gene	mRNA	21.6	16.55	20.23	4.31	7.64	6.41	6.12	19.46	------	------	------	------	------	------
NI35_1497	NI35_1497	colanic acid capsullar biosynthesis activation protein A	0.533	-0.908621	0.0390145099218	0.109717	no	down	ref_gene	mRNA	5.13	3.54	4.33	1.14	1.9	1.2	1.41333	4.33333	GO:0006355;GO:0050896;GO:0003677	BP:regulation of transcription, DNA-templated;BP:response to stimulus;MF:DNA binding;	K07781	rcsA	map02026;map02024;map02020	Biofilm formation - Escherichia coli;Quorum sensing;Two-component system
NI35_3693	NI35_3693	permease	0.819	-0.288887	0.0396797	0.111235	no	down	ref_gene	mRNA	32.69	28.68	32.85	14.53	16.27	16.14	15.6467	31.4067	GO:0055085;GO:0015920;GO:0043190	BP:transmembrane transport;BP:lipopolysaccharide transport;CC:ATP-binding cassett;	K11720	lptG	map02010	ABC transporters
NI35_3747	lysE	amino acid transporter LysE	0.676	-0.565233	0.0400869336103	0.112199	no	down	ref_gene	mRNA	14.77	12.73	10.9	5.19	4.99	5.77	5.31667	12.8	GO:0006865;GO:0016020;GO:0005886	BP:amino acid transport;CC:membrane;CC:plasma membrane;	K05835	rhtC	------	------
NI35_2033	NI35_2033	precorrin-2 C20-methyltransferase	0.627	-0.67387	0.0407952325454	0.113733	no	down	ref_gene	mRNA	11.81	10.6	11.05	4.59	3.74	4.59	4.30667	11.1533	GO:0009236;GO:0032259;GO:0030788;GO:0043781	BP:cobalamin biosynthetic process;BP:methylation;MF:precorrin-2 C20-methyltransferase activity;MF:cobalt-factor II C20-methyltransferase activity;	K03394	cobI-cbiL	map00860	Porphyrin metabolism
NI35_1430	NI35_1430	formate dehydrogenase	0.708	-0.498213	0.0409657128021	0.114119	no	down	ref_gene	mRNA	52.86	38.21	35.76	17.1	22.03	17.13	18.7533	42.2767	GO:0046872;GO:0051539;GO:0016491	MF:metal ion binding;MF:4 iron, 4 sulfur cluster binding;MF:oxidoreductase activity;	K22015	fdhF	map00680;map00720	Methane metabolism;Carbon fixation pathways in prokaryotes
NI35_4355	NI35_4355	hypothetical protein	0.547	-0.86989	0.0412544	0.114743	no	down	ref_gene	mRNA	23.34	19.95	13.82	4.73	4.99	10.32	6.68	19.0367	GO:0003677	MF:DNA binding;	------	------	------	------
NI35_2743	NI35_2743	inner membrane protein	0.284	-1.81434	0.0416652192134	1	no	down	ref_gene	mRNA	14.57	5.53	4.03	1.11	2.87	0.53	1.50333	8.04333	GO:0016020	CC:membrane;	------	------	------	------
NI35_1121	NI35_1121	deoxyribonucleotide triphosphate pyrophosphatase	0.715	-0.484567	0.0417105960243	0.11583	no	down	ref_gene	mRNA	33.49	30.79	27.61	11.49	15.26	14.31	13.6867	30.63	GO:0009143;GO:0009146;GO:0009117;GO:0005737;GO:0005829;GO:0036220;GO:0036222;GO:0017111;GO:0000166;GO:0046872;GO:0047429;GO:0035870	BP:nucleoside triphosphate catabolic process;BP:purine nucleoside triphosphate catabolic process;BP:nucleotide metabolic process;CC:cytoplasm;CC:cytosol;MF:ITP diphosphatase activity;MF:XTP diphosphatase activity;MF:nucleoside-triphosphatase activity;MF:nucleotide binding;MF:metal ion binding;MF:nucleoside-triphosphate diphosphatase activity;MF:dITP diphosphatase activity;	K01519	rdgB	map01232;map00983;map00230	Nucleotide metabolism;Drug metabolism - other enzymes;Purine metabolism
NI35_0652	yehT	two-component response-regulatory protein YehT	0.568	-0.817299	0.0417942277723	0.115881	no	down	ref_gene	mRNA	6.78	9.47	6.78	2.07	2.88	3.28	2.74333	7.67667	GO:0006355;GO:0032993;GO:0005829;GO:0000156;GO:0000976;GO:0003677	BP:regulation of transcription, DNA-templated;CC:protein-DNA complex;CC:cytosol;MF:phosphorelay response regulator activity;MF:transcription regulatory region sequence-specific DNA binding;MF:DNA binding;	K02477	------	------	------
NI35_2698	NI35_2698	NAD dependent epimerase/dehydratase family protein	0.774	-0.36872	0.0425002155441	0.117655	no	down	ref_gene	mRNA	27.06	22.19	26.7	12.1	11.6	12.12	11.94	25.3167	GO:0051287;GO:0016620	MF:NAD binding;MF:oxidoreductase activity, acting on the aldehyde or oxo group of donors, NAD or NADP as acceptor;	------	------	------	------
NI35_1740	NI35_1740	glycerol-3-phosphate acyltransferase	0.84	-0.250838	0.0425336100016	0.117655	no	down	ref_gene	mRNA	46.38	40.67	36.93	19.2	21.48	22.58	21.0867	41.3267	GO:0006631;GO:0008654;GO:0016024;GO:0005886;GO:0102420;GO:0004366	BP:fatty acid metabolic process;BP:phospholipid biosynthetic process;BP:CDP-diacylglycerol biosynthetic process;CC:plasma membrane;MF:sn-1-glycerol-3-phosphate C1;MF:glycerol-3-phosphate O-acyltransferase activity;	K00631	plsB	map00564;map00561	Glycerophospholipid metabolism;Glycerolipid metabolism
NI35_1140	NI35_1140	hypothetical protein	0.425	-1.23514	0.0426203514501	1	no	down	ref_gene	mRNA	20.75	11.68	9.64	2.94	4.26	4.46	3.88667	14.0233	------	------	------	------	------	------
NI35_3839	NI35_3839	hypothetical protein	0.265	-1.91588	0.0426772375559	1	no	down	ref_gene	mRNA	4.12	4.76	3.87	0.36	1.13	0.7	0.73	4.25	------	------	------	------	------	------
NI35_1207	NI35_1207	putative cytoplasmic protein	0.657	-0.606828	0.0427641235036	0.118017	no	down	ref_gene	mRNA	36.47	32.94	31.38	13.87	12.57	15.76	14.0667	33.5967	------	------	K09920	------	------	------
NI35_2600	fliS	flagellar protein FliS	0.627	-0.67357	0.0438976820525	0.120396	no	down	ref_gene	mRNA	40.21	47.15	27.27	11.4	14.53	20.93	15.62	38.21	GO:0044780;GO:0071973;GO:0005829	BP:bacterial-type flagellum assembly;BP:bacterial-type flagellum-dependent cell motility;CC:cytosol;	K02422	fliS	map02040	Flagellar assembly
NI35_1823	cadA	lysine decarboxylase CadA	0.81	-0.304588	0.0442447683271	0.121144	no	down	ref_gene	mRNA	1000.98	930.14	687.82	339.47	456.6	504.25	433.44	872.98	GO:0006520;GO:0005737;GO:0016831;GO:0008923	BP:cellular amino acid metabolic process;CC:cytoplasm;MF:carboxy-lyase activity;MF:lysine decarboxylase activity;	K01582	ldcC	map00960;map00310	Tropane, piperidine and pyridine alkaloid biosynthesis;Lysine degradation
NI35_4290	NI35_4290	phospho-2-dehydro-3-deoxyheptonate aldolase%2C Tyr-sensitive	0.846	-0.24142	0.0443069961653	0.121144	no	down	ref_gene	mRNA	168.69	155.31	150.39	77	80.88	88.06	81.98	158.13	GO:0009423;GO:0008652;GO:0009073;GO:0005737;GO:0003849	BP:chorismate biosynthetic process;BP:cellular amino acid biosynthetic process;BP:aromatic amino acid family biosynthetic process;CC:cytoplasm;MF:3-deoxy-7-phosphoheptulonate synthase activity;	K01626	aroF	map02024;map00400	Quorum sensing;Phenylalanine, tyrosine and tryptophan biosynthesis
NI35_3285	NI35_3285	ATP-binding component of molybdate transport system	0.794	-0.333071	0.0446903280965	0.121835	no	down	ref_gene	mRNA	31.33	23.05	23.65	10.13	12.58	15.01	12.5733	26.01	GO:0016887;GO:0005524	MF:ATPase activity;MF:ATP binding;	K05776	modF	map02010	ABC transporters
NI35_2727	NI35_2727	hypothetical protein	0.764	-0.388756	0.0447859	0.121984	no	down	ref_gene	mRNA	49.84	40.83	36.4	19.96	16.16	23.49	19.87	42.3567	------	------	------	------	------	------
NI35_0972	NI35_0972	transcriptional regulator%2C ArsR family	0.676	-0.565685	0.0450280478177	0.122456	no	down	ref_gene	mRNA	58.32	38.83	31.92	16.24	20.14	19.03	18.47	43.0233	GO:0006355;GO:0003677	BP:regulation of transcription, DNA-templated;MF:DNA binding;	K07746	parD1_3_4	------	------
NI35_0733	ccmD	cytochrome c biogenesis protein CcmD	0.445	-1.16754	0.0452167586077	1	no	down	ref_gene	mRNA	120.08	101.62	98.06	11.45	31.27	43.43	28.7167	106.587	GO:0015886;GO:0017004;GO:0005886	BP:heme transport;BP:cytochrome complex assembly;CC:plasma membrane;	K02196	ccmD	map02010	ABC transporters
NI35_0415	NI35_0415	hypothetical protein	0.184	-2.44566	0.0454739219225	1	no	down	ref_gene	mRNA	4	2.23	1.6	0.3	0.32	0.29	0.303333	2.61	GO:0016020	CC:membrane;	------	------	------	------
NI35_1347	NI35_1347	transcriptional regulator	0.843	-0.245713	0.0455688728185	0.123506	no	down	ref_gene	mRNA	37.47	30.85	34.12	16.31	18.64	17.35	17.4333	34.1467	GO:0006355;GO:0009058;GO:0003700;GO:0003677	BP:regulation of transcription, DNA-templated;BP:biosynthetic process;MF:transcription factor activity, sequence-specific DNA binding;MF:DNA binding;	------	------	------	------
NI35_1439	NI35_1439	putative cell division protein	0.775	-0.368641	0.0455881416645	0.123506	no	down	ref_gene	mRNA	17.11	13.85	18.04	6.31	8.85	7.97	7.71	16.3333	GO:0005886;GO:0016772;GO:0008484	CC:plasma membrane;MF:transferase activity, transferring phosphorus-containing groups;MF:sulfuric ester hydrolase activity;	K03760	eptA	map00540;map01503	Cationic antimicrobial peptide (CAMP) resistance
NI35_3112	NI35_3112	hypothetical protein	0.704	-0.506127	0.0459242534762	0.124132	no	down	ref_gene	mRNA	18.94	15.99	13.97	6.46	6.75	7.99	7.06667	16.3	------	------	K11898	impE	------	------
NI35_4204	yqaB	putative phosphatase YqaB	0.835	-0.260127	0.0460430150263	0.124301	no	down	ref_gene	mRNA	110.06	98.79	97.92	49.35	54.21	53.71	52.4233	102.257	GO:0050308;GO:0016787;GO:0046872;GO:0008801	MF:sugar-phosphatase activity;MF:hydrolase activity;MF:metal ion binding;MF:beta-phosphoglucomutase activity;	------	------	------	------
NI35_3124	NI35_3124	hypothetical protein	0.742	-0.431211	0.0466181572437	0.125055	no	down	ref_gene	mRNA	22.9	25.56	23.99	10.66	10.87	11.74	11.09	24.15	GO:0005737;GO:0003824;GO:0004527;GO:0004519	CC:cytoplasm;MF:catalytic activity;MF:exonuclease activity;MF:endonuclease activity;	------	------	------	------
NI35_4273	yfjG	putative oligoketide cyclase/dehydratase or lipid transport protein YfjG	0.776	-0.366444	0.0467903672978	0.125328	no	down	ref_gene	mRNA	91.35	81.55	109.3	46.84	47.09	43.72	45.8833	94.0667	GO:0006744;GO:0045333;GO:0048039	BP:ubiquinone biosynthetic process;BP:cellular respiration;MF:ubiquinone binding;	------	------	------	------
NI35_1206	NI35_1206	cyclic 3'%2C5'-adenosine monophosphate phosphodiesterase	0.786	-0.3478	0.0468449532016	0.125379	no	down	ref_gene	mRNA	90.51	85.2	64.48	32.03	37.85	47.17	39.0167	80.0633	GO:0004115;GO:0046872;GO:0016853;GO:0000166	MF:3',5'-cyclic-AMP phosphodiesterase activity;MF:metal ion binding;MF:isomerase activity;MF:nucleotide binding;	K03651	cpdA	map02025;map00230	Biofilm formation - Pseudomonas aeruginosa;Purine metabolism
NI35_0297	NI35_0297	lipoprotein like protein	0.562	-0.83068	0.0469796676346	0.125645	no	down	ref_gene	mRNA	13.17	16.52	14.76	3.76	6.01	6.21	5.32667	14.8167	------	------	------	------	------	------
NI35_1366	NI35_1366	GNAT family acetyltransferase	0.779	-0.359864	0.0471180428525	0.12592	no	down	ref_gene	mRNA	26.42	23.43	28.32	13.38	10.7	12.95	12.3433	26.0567	GO:0016747	MF:transferase activity, transferring acyl groups other than amino-acyl groups;	------	------	------	------
NI35_0795	NI35_0795	protoheme IX farnesyltransferase	0.805	-0.313097	0.0478351145725	0.127453	no	down	ref_gene	mRNA	39.54	28.65	34.64	16.77	14.23	19.07	16.69	34.2767	GO:0016740	MF:transferase activity;	------	------	------	------
NI35_1802	NI35_1802	GTP-binding protein	0.76	-0.395204	0.0490816822259	0.129993	no	down	ref_gene	mRNA	31.24	28.11	22.82	12.51	12.04	13.85	12.8	27.39	GO:0042274;GO:0005737;GO:0005886;GO:0070181;GO:0003924;GO:0005525	BP:ribosomal small subunit biogenesis;CC:cytoplasm;CC:plasma membrane;MF:small ribosomal subunit rRNA binding;MF:GTPase activity;MF:GTP binding;	K03595	era	------	------
NI35_2472	NI35_2472	electron transport complex RsxE subunit	0.703	-0.508414	0.0491953583093	0.130003	no	down	ref_gene	mRNA	22.03	19.84	19.37	6.63	9.81	10.34	8.92667	20.4133	GO:0022900;GO:0005886;GO:0003746	BP:electron transport chain;CC:plasma membrane;MF:translation elongation factor activity;	K03613	rnfE	------	------
NI35_4186	NI35_4186	hydrolase	0.814	-0.296363	0.0493430034347	0.130289	no	down	ref_gene	mRNA	62.77	48.13	47.64	24.39	27.62	26.77	26.26	52.8467	------	------	K07019	------	------	------
NI35_2185	NI35_2185	hemolysin	0.654	-0.613704	0.0493767723296	0.130289	no	down	ref_gene	mRNA	58.7	52.13	64.31	27.16	20.78	26.26	24.7333	58.38	------	------	K09712	------	------	------
NI35_1704	NI35_1704	penicillin-binding protein	0.794	-0.333187	0.0494748077073	0.13045	no	down	ref_gene	mRNA	16.6	15.05	18.6	7.18	8.49	8.67	8.11333	16.75	GO:0000917;GO:0043093;GO:0071555;GO:0008360;GO:0009252;GO:0006508;GO:0005886;GO:0008955;GO:0008658;GO:0009002	BP:barrier septum assembly;BP:FtsZ-dependent cytokinesis;BP:cell wall organization;BP:regulation of cell shape;BP:peptidoglycan biosynthetic process;BP:proteolysis;CC:plasma membrane;MF:peptidoglycan glycosyltransferase activity;MF:penicillin binding;MF:serine-type D-Ala-D-Ala carboxypeptidase activity;	K03587	ftsI	map00550;map01501	Peptidoglycan biosynthesis;beta-Lactam resistance
NI35_1428	NI35_1428	formate dehydrogenase H	0.839	-0.252737	0.0499936	0.131623	no	down	ref_gene	mRNA	54.9	45.18	48.79	23.1	24.4	28.53	25.3433	49.6233	------	------	K22015	fdhF	map00680;map00720	Methane metabolism;Carbon fixation pathways in prokaryotes
NI35_2408	NI35_2408	sigma(54) modulation protein	0.47	-1.08915	0.0503142762826	0.132369	no	down	ref_gene	mRNA	795.65	707.82	412.39	98.06	252.41	256.74	202.403	638.62	GO:0006417;GO:0044238;GO:0045900;GO:0022627;GO:0043024	BP:regulation of translation;BP:primary metabolic process;BP:negative regulation of translational elongation;CC:cytosolic small ribosomal subunit;MF:ribosomal small subunit binding;	K05808	hpf	------	------
NI35_2306	NI35_2306	ketol-acid reductoisomerase	0.842	-0.247459	0.0508397958435	0.133257	no	down	ref_gene	mRNA	58.96	50.77	60.85	27.08	28.48	31.91	29.1567	56.86	GO:0009097;GO:0009099;GO:0000287;GO:0004455;GO:0016853	BP:isoleucine biosynthetic process;BP:valine biosynthetic process;MF:magnesium ion binding;MF:ketol-acid reductoisomerase activity;MF:isomerase activity;	K00053	ilvC	map00770;map00290	Pantothenate and CoA biosynthesis;Valine, leucine and isoleucine biosynthesis
NI35_2465	NI35_2465	oriC-binding nucleoid-associated protein	0.654	-0.612026	0.0509711358243	0.133503	no	down	ref_gene	mRNA	25.86	18.16	13.83	7.81	8.93	6.74	7.82667	19.2833	GO:0003677	MF:DNA binding;	------	------	------	------
NI35_2701	NI35_2701	endonuclease-like protein	0.638	-0.647668	0.0514900107523	0.134663	no	down	ref_gene	mRNA	28.45	27.49	31.71	14.33	8.37	12.77	11.8233	29.2167	GO:0004519;GO:0003676	MF:endonuclease activity;MF:nucleic acid binding;	K07460	yraN	------	------
NI35_2590	NI35_2590	transcriptional regulator	0.584	-0.775965	0.0515709846044	0.134691	no	down	ref_gene	mRNA	8.42	5.15	9.45	2.66	2.31	3.2	2.72333	7.67333	GO:0006355;GO:0003677	BP:regulation of transcription, DNA-templated;MF:DNA binding;	K07782	sdiA	map02026;map02024;map02020	Biofilm formation - Escherichia coli;Quorum sensing;Two-component system
NI35_1645	NI35_1645	4-diphosphocytidyl-2-C-methyl-D-erythritol kinase	0.736	-0.442198	0.0520211512396	0.135453	no	down	ref_gene	mRNA	22.04	17.42	19.29	7.24	9.03	10.32	8.86333	19.5833	GO:0016310;GO:0019288;GO:0016114;GO:0050515;GO:0005524	BP:phosphorylation;BP:isopentenyl diphosphate biosynthetic process, methylerythritol 4-phosphate pathway;BP:terpenoid biosynthetic process;MF:4;MF:ATP binding;	K00919	ispE	map00900	Terpenoid backbone biosynthesis
NI35_2193	NI35_2193	chorismate mutase	0.38	-1.39591	0.0522926586874	1	no	down	ref_gene	mRNA	1.94	2.64	2.14	0.23	0.65	0.73	0.536667	2.24	GO:0046417;GO:0004106	BP:chorismate metabolic process;MF:chorismate mutase activity;	K04093	pheA1	map00400	Phenylalanine, tyrosine and tryptophan biosynthesis
NI35_2280	NI35_2280	succinyl-CoA synthetase subunit beta	0.825	-0.278341	0.0524390859413	0.13639	no	down	ref_gene	mRNA	51.6	46.11	52.48	22.39	25.48	28.01	25.2933	50.0633	GO:0006099;GO:0006104;GO:0005737;GO:0005829;GO:0042709;GO:0000287;GO:0004775;GO:0004776;GO:0005524	BP:tricarboxylic acid cycle;BP:succinyl-CoA metabolic process;CC:cytoplasm;CC:cytosol;CC:succinate-CoA ligase complex;MF:magnesium ion binding;MF:succinate-CoA ligas;MF:succinate-CoA ligas;MF:ATP binding;	K01903	sucC	map00020;map00660;map00720;map00640	Citrate cycle (TCA cycle);C5-Branched dibasic acid metabolism;Carbon fixation pathways in prokaryotes;Propanoate metabolism
NI35_3896	NI35_3896	hypothetical protein	0.545	-0.87653	0.0529091474794	0.137333	no	down	ref_gene	mRNA	10.66	7.46	5.1	1.93	3.06	2.88	2.62333	7.74	------	------	------	------	------	------
NI35_1405	NI35_1405	membrane protein	0.809	-0.305402	0.0541761839456	0.140139	no	down	ref_gene	mRNA	88.01	76.5	95.02	39.6	43.29	47.45	43.4467	86.51	GO:0016020	CC:membrane;	------	------	------	------
NI35_0714	NI35_0714	microcin C ABC transporter permease like protein	0.711	-0.491136	0.0544096594908	0.140538	no	down	ref_gene	mRNA	14.27	9.25	13.79	5.69	4.74	5.61	5.34667	12.4367	GO:0055085;GO:0005886	BP:transmembrane transport;CC:plasma membrane;	K13895	yejE	map02010	ABC transporters
NI35_2035	cbiN	cobalt transport protein CbiN	0.4	-1.32272	0.0546837825877	1	no	down	ref_gene	mRNA	19.06	15.24	31.68	4.82	6.19	5.65	5.55333	21.9933	GO:0009236;GO:0005886;GO:0015087	BP:cobalamin biosynthetic process;CC:plasma membrane;MF:cobalt ion transmembrane transporter activity;	K02009	cbiN	map02010	ABC transporters
NI35_1252	NI35_1252	hypothetical protein	0.778	-0.362436	0.0546921866485	0.141063	no	down	ref_gene	mRNA	86.06	72.61	69.53	31.62	41.49	38.46	37.19	76.0667	------	------	------	------	------	------
NI35_1020	NI35_1020	thymidylate synthase	0.813	-0.297989	0.0556111376088	0.142914	no	down	ref_gene	mRNA	72.2	64.56	66.99	28.9	38.96	34.43	34.0967	67.9167	GO:0006235;GO:0006231;GO:0032259;GO:0005737;GO:0005829;GO:0004799	BP:dTTP biosynthetic process;BP:dTMP biosynthetic process;BP:methylation;CC:cytoplasm;CC:cytosol;MF:thymidylate synthase activity;	K00560	thyA	map00240;map01523;map01232;map00670	Pyrimidine metabolism;Antifolate resistance;Nucleotide metabolism;One carbon pool by folate
NI35_3751	NI35_3751	carbon starvation protein A like protein	0.855	-0.226261	0.0562648	0.14428	no	down	ref_gene	mRNA	82.45	66.9	64.74	33.22	37.73	40.12	37.0233	71.3633	GO:0009267;GO:0005886	BP:cellular response to starvation;CC:plasma membrane;	K23676	btsT	------	------
NI35_0842	NI35_0842	transcriptional regulator	0.512	-0.964661	0.0563069	1	no	down	ref_gene	mRNA	4.52	2.91	3.29	0.95	1.18	1.22	1.11667	3.57333	GO:0006351;GO:0003700;GO:0043565	BP:transcription, DNA-templated;MF:transcription factor activity, sequence-specific DNA binding;MF:sequence-specific DNA binding;	------	------	------	------
NI35_3755	NI35_3755	putative glycoprotein/receptor	0.75	-0.414256	0.0575075552035	0.147148	no	down	ref_gene	mRNA	27.83	24.38	25.83	9.23	14.05	12.97	12.0833	26.0133	------	------	------	------	------	------
NI35_1438	basR	DNA-binding transcriptional regulator BasR	0.788	-0.343219	0.0577447417983	0.147542	no	down	ref_gene	mRNA	56.84	50.77	49.14	22.58	28.67	25.43	25.56	52.25	GO:0000160;GO:0006355;GO:0003677	BP:phosphorelay signal transduction system;BP:regulation of transcription, DNA-templated;MF:DNA binding;	K07771	basR	map02020;map01503	Cationic antimicrobial peptide (CAMP) resistance
NI35_2204	NI35_2204	peptide ABC transporter permease	0.811	-0.302009	0.0587676876874	0.149725	no	down	ref_gene	mRNA	67.16	61.03	55.08	32.74	27.6	30.56	30.3	61.09	GO:0055085;GO:0005886	BP:transmembrane transport;CC:plasma membrane;	K02033	------	map02024	Quorum sensing
NI35_2404	NI35_2404	hypothetical protein	0.823	-0.281299	0.0595389258015	0.151352	no	down	ref_gene	mRNA	28.2	18.69	22.7	10.9	10.94	12.63	11.49	23.1967	------	------	------	------	------	------
NI35_0674	lrgA	antiholin-like protein LrgA	0.658	-0.602749	0.0595771439365	0.151352	no	down	ref_gene	mRNA	37.97	30.67	35.81	15.81	10.11	17.8	14.5733	34.8167	GO:0005886;GO:0016787	CC:plasma membrane;MF:hydrolase activity;	K06518	cidA	------	------
NI35_2534	NI35_2534	transcriptional regulator	0.682	-0.55116	0.0601636809168	0.152477	no	down	ref_gene	mRNA	12.23	12.7	14.47	5.34	6.03	5.25	5.54	13.1333	GO:0003700;GO:0003677	MF:transcription factor activity, sequence-specific DNA binding;MF:DNA binding;	K21089	mlrA	map02026	Biofilm formation - Escherichia coli
NI35_3664	NI35_3664	trehalose-6-phosphate hydrolase	0.816	-0.292492	0.0601915411101	0.152477	no	down	ref_gene	mRNA	42.36	33.15	31.21	16.41	15.37	21.14	17.64	35.5733	GO:0005993;GO:0005737;GO:0008788	BP:trehalose catabolic process;CC:cytoplasm;MF:alpha,alpha-phosphotrehalase activity;	K01226	treC	map00500	Starch and sucrose metabolism
NI35_1075	NI35_1075	glycine dehydrogenase	0.842	-0.248023	0.0607451682699	0.15355	no	down	ref_gene	mRNA	31.71	30.46	29.28	13.99	16.6	16.36	15.65	30.4833	GO:0019464;GO:0004375	BP:glycine decarboxylation via glycine cleavage system;MF:glycine dehydrogenas;	K00281	gcvP	map00630;map00785;map00260	Glyoxylate and dicarboxylate metabolism;Lipoic acid metabolism;Glycine, serine and threonine metabolism
NI35_0539	NI35_0539	glycerol dehydratase	0.813	-0.298884	0.0611150067473	0.154046	no	down	ref_gene	mRNA	38.59	29.43	25.31	13.15	16.45	16.48	15.36	31.11	------	------	------	------	------	------
NI35_0338	NI35_0338	cysteinyl-tRNA ligase	0.85	-0.234475	0.0612309588315	0.154157	no	down	ref_gene	mRNA	33.49	27.2	29.17	14.89	15.49	15.8	15.3933	29.9533	GO:0006423;GO:0005737;GO:0008270;GO:0004817;GO:0005524	BP:cysteinyl-tRNA aminoacylation;CC:cytoplasm;MF:zinc ion binding;MF:cysteine-tRNA ligase activity;MF:ATP binding;	K01883	cysS	map00970	Aminoacyl-tRNA biosynthesis
NI35_4205	NI35_4205	hypothetical protein	0.77	-0.377408	0.0612890555769	0.154157	no	down	ref_gene	mRNA	132.69	114.89	136.4	48.12	61.42	79.48	63.0067	127.993	GO:0016020	CC:membrane;	------	------	------	------
NI35_0975	barA	hybrid sensory histidine kinase BarA	0.836	-0.258916	0.0614776280776	0.154521	no	down	ref_gene	mRNA	15.08	11.97	13.57	6.42	7.17	6.91	6.83333	13.54	GO:1900233;GO:0005886;GO:0000155	BP:positive regulation of single-species biofilm formation on inanimate substrate;CC:plasma membrane;MF:phosphorelay sensor kinase activity;	K07678	barA	map02026;map02025;map02020;map05111	Biofilm formation - Escherichia coli;Biofilm formation - Pseudomonas aeruginosa;Two-component system;Biofilm formation - Vibrio cholerae
NI35_1972	wzy	Wzy	0.726	-0.461253	0.0622212771787	0.156169	no	down	ref_gene	mRNA	15.58	7.66	10.81	5.17	3.86	5.73	4.92	11.35	GO:0016020	CC:membrane;	------	------	------	------
NI35_3343	NI35_3343	tryptophan synthase subunit alpha	0.79	-0.340223	0.0631160040715	0.157968	no	down	ref_gene	mRNA	40.37	33.67	30.36	15.75	16.58	18.31	16.88	34.8	GO:0004834	MF:tryptophan synthase activity;	K01695	trpA	map00400;map00260	Phenylalanine, tyrosine and tryptophan biosynthesis;Glycine, serine and threonine metabolism
NI35_1120	NI35_1120	hypothetical protein	0.557	-0.843731	0.0632832961255	0.158275	no	down	ref_gene	mRNA	59.93	73.57	35.74	20.22	12.22	31.24	21.2267	56.4133	------	------	K09131	------	------	------
NI35_2688	deaD	ATP-dependent RNA helicase DeaD	0.863	-0.213109	0.0639245764755	0.159654	no	down	ref_gene	mRNA	264.16	250.26	231.32	123.36	132.7	136.16	130.74	248.58	GO:0070417;GO:0006401;GO:0000027;GO:0005737;GO:0016817;GO:0003724;GO:0003723;GO:0016887;GO:0005524	BP:cellular response to cold;BP:RNA catabolic process;BP:ribosomal large subunit assembly;CC:cytoplasm;MF:hydrolase activity, acting on acid anhydrides;MF:RNA helicase activity;MF:RNA binding;MF:ATPase activity;MF:ATP binding;	K05592	deaD	map03018	RNA degradation
NI35_0843	NI35_0843	secretory protein (associated with virulence)	0.525	-0.928329	0.0642825	1	no	down	ref_gene	mRNA	3.36	1.59	1.37	0.7	0.48	0.8	0.66	2.10667	GO:0030254;GO:0030257;GO:0009279	BP:protein secretion by the type III secretion system;CC:type III protein secretion system complex;CC:cell outer membrane;	K22504	invG	------	------
NI35_2544	NI35_2544	hypothetical protein	0.412	-1.28026	0.0646841470995	1	no	down	ref_gene	mRNA	3	2.22	2.07	0.5	0.56	0.79	0.616667	2.43	------	------	------	------	------	------
NI35_1088	NI35_1088	chromosome replication initiation inhibitor protein	0.824	-0.279331	0.0647169	0.161406	no	down	ref_gene	mRNA	21.89	19.64	17.72	8.26	10.32	11.23	9.93667	19.75	GO:0006355;GO:0006351;GO:0003700;GO:0003677	BP:regulation of transcription, DNA-templated;BP:transcription, DNA-templated;MF:transcription factor activity, sequence-specific DNA binding;MF:DNA binding;	K05596	iciA	------	------
NI35_3860	NI35_3860	4-hydroxy-3-methylbut-2-enyl diphosphate reductase	0.82	-0.287109	0.0655815	0.163301	no	down	ref_gene	mRNA	75.46	80.66	69.72	32.98	36.89	44.7	38.19	75.28	GO:0016114;GO:0050992;GO:0019288;GO:0051539;GO:0051745;GO:0046872	BP:terpenoid biosynthetic process;BP:dimethylallyl diphosphate biosynthetic process;BP:isopentenyl diphosphate biosynthetic process, methylerythritol 4-phosphate pathway;MF:4 iron, 4 sulfur cluster binding;MF:4-hydroxy-3-methylbut-2-en-1-yl diphosphate reductase activity;MF:metal ion binding;	K03527	ispH	map00900	Terpenoid backbone biosynthesis
NI35_3587	NI35_3587	NAD(P)HX epimerase / NAD(P)HX dehydratase	0.853	-0.22872	0.0656149254517	0.163301	no	down	ref_gene	mRNA	40.03	35.57	33.91	17.26	19.2	20.35	18.9367	36.5033	GO:0046496;GO:0110051;GO:0016310;GO:0016301;GO:0052856;GO:0052857;GO:0052855;GO:0046872;GO:0005524	BP:nicotinamide nucleotide metabolic process;BP:metabolite repair;BP:phosphorylation;MF:kinase activity;MF:NADHX epimerase activity;MF:NADPHX epimerase activity;MF:ADP-dependent NA;MF:metal ion binding;MF:ATP binding;	K23997	nnr	------	------
NI35_1692	NI35_1692	hypothetical protein	0.621	-0.686833	0.0659305	0.163857	no	down	ref_gene	mRNA	25.2	35.14	26.26	15.42	9.26	10.33	11.67	28.8667	------	------	K09917	------	------	------
NI35_2795	arnT	polymyxin resistance protein ArnT	0.788	-0.342905	0.0660804641792	0.163885	no	down	ref_gene	mRNA	14.93	11.96	14.43	6.5	6.29	6.96	6.58333	13.7733	GO:0009245;GO:0009103;GO:0005886;GO:0103015;GO:0000030	BP:lipid A biosynthetic process;BP:lipopolysaccharide biosynthetic process;CC:plasma membrane;MF:4-amino-4-deoxy-L-arabinose transferase activity;MF:mannosyltransferase activity;	K07264	arnT	map00540;map01503	Cationic antimicrobial peptide (CAMP) resistance
NI35_0700	NI35_0700	bifunctional PTS system fructose-specific transporter subunit IIA/HPr protein	0.85	-0.233653	0.0661932057771	0.16405	no	down	ref_gene	mRNA	139.73	126.14	118.8	56.94	69.95	73.9	66.93	128.223	GO:0016310;GO:0009401;GO:0005737;GO:0005886;GO:0016301;GO:0016740;GO:0090563	BP:phosphorylation;BP:phosphoenolpyruvate-dependent sugar phosphotransferase system;CC:cytoplasm;CC:plasma membrane;MF:kinase activity;MF:transferase activity;MF:protein-phosphocysteine-sugar phosphotransferase activity;	K11183	fruB	map02060	Phosphotransferase system (PTS)
NI35_0687	NI35_0687	esterase	0.826	-0.27622	0.0665375204485	0.164788	no	down	ref_gene	mRNA	121.42	108.98	89.75	44.14	57.57	61.14	54.2833	106.717	GO:0046294;GO:0005829;GO:0018738;GO:0052689	BP:formaldehyde catabolic process;CC:cytosol;MF:S-formylglutathione hydrolase activity;MF:carboxylic ester hydrolase activity;	K01070	frmB	map00680	Methane metabolism
NI35_0294	NI35_0294	lipid A biosynthesis lauroyl acyltransferase	0.799	-0.323215	0.0669902631093	0.165794	no	down	ref_gene	mRNA	33.07	25.2	30.53	13.19	15.59	14.53	14.4367	29.6	GO:0009245;GO:0036104;GO:0009103;GO:0005886;GO:0016746	BP:lipid A biosynthetic process;BP:Kdo2-lipid A biosynthetic process;BP:lipopolysaccharide biosynthetic process;CC:plasma membrane;MF:transferase activity, transferring acyl groups;	K02517	lpxL	map00540	Lipopolysaccharide biosynthesis
NI35_0367	NI35_0367	ferrochelatase like protein	0.782	-0.355261	0.0678753579375	0.167401	no	down	ref_gene	mRNA	28.29	21.72	28.09	11.66	14.33	11.23	12.4067	26.0333	GO:0006783;GO:0005737;GO:0046872;GO:0004325	BP:heme biosynthetic process;CC:cytoplasm;MF:metal ion binding;MF:ferrochelatase activity;	K01772	hemH	map00860	Porphyrin metabolism
NI35_2291	tolA	protein TolA	0.735	-0.444954	0.0689330765098	0.169891	no	down	ref_gene	mRNA	24.26	21.8	21.62	11.41	9.98	9.23	10.2067	22.56	GO:0043213;GO:0016020;GO:0019534	BP:bacteriocin transport;CC:membrane;MF:toxin transporter activity;	------	------	------	------
NI35_3563	marB	multiple antibiotic resistance protein marB	0.718	-0.476978	0.0690966618233	0.170023	no	down	ref_gene	mRNA	25.05	20.15	19.15	9.32	8.11	11.16	9.53	21.45	GO:0046677	BP:response to antibiotic;	K13630	marB	------	------
NI35_1173	NI35_1173	hydrogenase 2 small subunit	0.83	-0.269413	0.0698154770041	0.171471	no	down	ref_gene	mRNA	179.04	161.84	123.65	68.24	81.78	86.84	78.9533	154.843	GO:0009061;GO:0016020;GO:0009375;GO:0042597;GO:0044569;GO:0051538;GO:0051539;GO:0033748;GO:0046872;GO:0008901;GO:0009055	BP:anaerobic respiration;CC:membrane;CC:ferredoxin hydrogenase complex;CC:periplasmic space;CC:[Ni-Fe] hydrogenase complex;MF:3 iron, 4 sulfur cluster binding;MF:4 iron, 4 sulfur cluster binding;MF:hydrogenas;MF:metal ion binding;MF:ferredoxin hydrogenase activity;MF:electron carrier activity;	K06282	hyaA	map00633;map02020	Nitrotoluene degradation;Two-component system
NI35_3196	trkA	TrkA%2C Potassium channel-family protein	0.806	-0.311848	0.0708845413236	0.173736	no	down	ref_gene	mRNA	22.94	19.03	15.71	9.5	9.09	9.55	9.38	19.2267	GO:0006813;GO:0005886;GO:0008324	BP:potassium ion transport;CC:plasma membrane;MF:cation transmembrane transporter activity;	K07085	------	------	------
NI35_4427	NI35_4427	rare lipoprotein B	0.816	-0.292533	0.0714276808657	0.174946	no	down	ref_gene	mRNA	176.41	179.46	144.9	71.47	87.81	97.55	85.61	166.923	GO:0043165;GO:0009279	BP:Gram-negative-bacterium-type cell outer membrane assembly;CC:cell outer membrane;	K03643	lptE	------	------
NI35_2386	NI35_2386	hypothetical protein	0.557	-0.844908	0.0717629584677	0.175525	no	down	ref_gene	mRNA	4.47	4.3	3.01	0.74	0.92	2.43	1.36333	3.92667	------	------	------	------	------	------
NI35_2279	NI35_2279	dihydrolipoamide succinyltransferase	0.841	-0.250238	0.0720066864224	0.175922	no	down	ref_gene	mRNA	53.77	50.21	50.33	24.44	25.42	29.56	26.4733	51.4367	GO:0033512;GO:0006099;GO:0005829;GO:0045252;GO:0004149	BP:L-lysine catabolic process to acetyl-CoA via saccharopine;BP:tricarboxylic acid cycle;CC:cytosol;CC:oxoglutarate dehydrogenase complex;MF:dihydrolipoyllysine-residue succinyltransferase activity;	K00658	sucB	map00020;map00310;map00785;map00380	Citrate cycle (TCA cycle);Lysine degradation;Lipoic acid metabolism;Tryptophan metabolism
NI35_4069	yhiH	ABC transporter ATP-binding protein yhiH	0.842	-0.248161	0.0720471	0.175922	no	down	ref_gene	mRNA	35.01	23.85	30.56	13.88	16.77	14.67	15.1067	29.8067	GO:0043190;GO:0140359;GO:0016887;GO:0005524	CC:ATP-binding cassett;MF:ABC-type transmembrane transporter activity;MF:ATPase activity;MF:ATP binding;	K13926	rbbA	------	------
NI35_2587	NI35_2587	excinuclease ABC subunit C	0.809	-0.305727	0.0721759871561	0.17605	no	down	ref_gene	mRNA	18.58	20.08	18.67	8.8	9.79	9.84	9.47667	19.11	GO:0006289;GO:0009432;GO:0005737;GO:0009380;GO:0009381;GO:0003677	BP:nucleotide-excision repair;BP:SOS response;CC:cytoplasm;CC:excinuclease repair complex;MF:excinuclease ABC activity;MF:DNA binding;	K03703	uvrC	map03420	Nucleotide excision repair
NI35_3362	NI35_3362	GTP cyclohydrolase II	0.823	-0.280673	0.0724942992329	0.176705	no	down	ref_gene	mRNA	77.75	65.58	69.5	35.32	35.08	37.72	36.04	70.9433	GO:0009231;GO:0003935;GO:0008270;GO:0005525	BP:riboflavin biosynthetic process;MF:GTP cyclohydrolase II activity;MF:zinc ion binding;MF:GTP binding;	K01497	ribA	map02024;map00740;map00790	Quorum sensing;Riboflavin metabolism;Folate biosynthesis
NI35_3934	NI35_3934	lipopolysaccharide core biosynthesis protein	0.777	-0.363673	0.0728099357838	0.177109	no	down	ref_gene	mRNA	18.91	19.29	18.38	9.6	8.44	8.86	8.96667	18.86	GO:0016757	MF:transferase activity, transferring glycosyl groups;	K02849	waaQ	map00540	Lipopolysaccharide biosynthesis
NI35_0491	NI35_0491	DNA-binding transcriptional regulator	0.731	-0.451475	0.0732235208538	0.17775	no	down	ref_gene	mRNA	7.74	5.67	5.19	2.88	2.91	2.4	2.73	6.2	GO:1901576;GO:0043170;GO:0006979;GO:0005829;GO:0003700;GO:0003677	BP:organic substance biosynthetic process;BP:macromolecule metabolic process;BP:response to oxidative stress;CC:cytosol;MF:transcription factor activity, sequence-specific DNA binding;MF:DNA binding;	------	------	------	------
NI35_3728	NI35_3728	tryptophanyl-tRNA synthetase II	0.819	-0.288686	0.0741910701625	0.179485	no	down	ref_gene	mRNA	30.54	27.22	22.67	11.98	14.79	13.39	13.3867	26.81	GO:0006436;GO:0004830;GO:0005524	BP:tryptophanyl-tRNA aminoacylation;MF:tryptophan-tRNA ligase activity;MF:ATP binding;	K01867	trpS	map00970	Aminoacyl-tRNA biosynthesis
NI35_4303	NI35_4303	DNA replication	0.513	-0.964167	0.0748538164089	1	no	down	ref_gene	mRNA	3.77	2.43	2.4	0.35	1.17	1.2	0.906667	2.86667	------	------	------	------	------	------
NI35_3213	NI35_3213	L-asparaginase	0.795	-0.330563	0.0754866688364	0.182133	no	down	ref_gene	mRNA	26.5	26.99	29.31	13.29	12.92	14.25	13.4867	27.6	GO:0016540;GO:0005737;GO:0008798;GO:0004067;GO:0016787	BP:protein autoprocessing;CC:cytoplasm;MF:beta-aspartyl-peptidase activity;MF:asparaginase activity;MF:hydrolase activity;	K13051	iaaA	map00460;map00250	Cyanoamino acid metabolism;Alanine, aspartate and glutamate metabolism
NI35_1581	NI35_1581	DNA transformation protein	0.55	-0.861484	0.0757367860371	1	no	down	ref_gene	mRNA	6.22	4.28	5.16	1.79	1.48	2.01	1.76	5.22	GO:0030420	BP:establishment of competence for transformation;	K07343	tfoX	------	------
NI35_1476	NI35_1476	hypothetical protein	0.47	-1.09034	0.0763035857485	1	no	down	ref_gene	mRNA	3.93	3.94	3.67	0.47	1.02	1.92	1.13667	3.84667	GO:0016020	CC:membrane;	------	------	------	------
NI35_1940	NI35_1940	hypothetical protein	0.63	-0.667576	0.0770599684199	0.185164	no	down	ref_gene	mRNA	17.96	15.15	17.62	4.56	7.13	8.44	6.71	16.91	GO:0016020	CC:membrane;	------	------	------	------
NI35_1073	NI35_1073	6-phospho-beta-glucosidase	0.787	-0.344934	0.0770602517336	0.185164	no	down	ref_gene	mRNA	14.12	14.74	12.15	6.5	6.33	6.92	6.58333	13.67	GO:0005975;GO:0016052;GO:0005829;GO:0103047;GO:0008706;GO:0008422;GO:0004553	BP:carbohydrate metabolic process;BP:carbohydrate catabolic process;CC:cytosol;MF:methyl beta-D-glucoside 6-phosphate glucohydrolase activity;MF:6-phospho-beta-glucosidase activity;MF:beta-glucosidase activity;MF:hydrolase activity, hydrolyzing O-glycosyl compounds;	K01223	bglA	map00010;map00500	Glycolysis / Gluconeogenesis;Starch and sucrose metabolism
NI35_3114	NI35_3114	type VI secretion protein	0.795	-0.331719	0.0772149877758	0.185285	no	down	ref_gene	mRNA	20.78	12.86	14.29	7.38	8.63	6.83	7.61333	15.9767	------	------	K11896	impG	------	------
NI35_1876	NI35_1876	exodeoxyribonuclease VII large subunit	0.819	-0.288851	0.0773533869265	0.185366	no	down	ref_gene	mRNA	27.48	19.97	20.04	8.98	12.44	12.12	11.18	22.4967	GO:0006308;GO:0005737;GO:0009318;GO:0008855;GO:0003676	BP:DNA catabolic process;CC:cytoplasm;CC:exodeoxyribonuclease VII complex;MF:exodeoxyribonuclease VII activity;MF:nucleic acid binding;	K03601	xseA	map03430	Mismatch repair
NI35_0686	NI35_0686	GTP cyclohydrolase I	0.726	-0.461572	0.0781448587838	0.186537	no	down	ref_gene	mRNA	30.83	22.39	16.27	9.66	9.01	12.42	10.3633	23.1633	GO:0006729;GO:0006730;GO:0035998;GO:0046654;GO:0005737;GO:0003934;GO:0008270;GO:0005525	BP:tetrahydrobiopterin biosynthetic process;BP:one-carbon metabolic process;BP:7,8-dihydroneopterin 3'-triphosphate biosynthetic process;BP:tetrahydrofolate biosynthetic process;CC:cytoplasm;MF:GTP cyclohydrolase I activity;MF:zinc ion binding;MF:GTP binding;	K01495	folE	map00790	Folate biosynthesis
NI35_1985	NI35_1985	ATP phosphoribosyltransferase	0.764	-0.388287	0.0781504912702	0.186537	no	down	ref_gene	mRNA	23.14	17.01	19.96	9.36	7.1	11.48	9.31333	20.0367	GO:0000105;GO:0005737;GO:0000287;GO:0003879;GO:0005524	BP:histidine biosynthetic process;CC:cytoplasm;MF:magnesium ion binding;MF:ATP phosphoribosyltransferase activity;MF:ATP binding;	K00765	hisG	map00340	Histidine metabolism
NI35_2340	NI35_2340	diaminopimelate epimerase	0.821	-0.284614	0.0781573106318	0.186537	no	down	ref_gene	mRNA	53.68	52.19	56.76	28.41	25.83	27.78	27.34	54.21	GO:0009089;GO:0005737;GO:0005829;GO:0008837	BP:lysine biosynthetic process via diaminopimelate;CC:cytoplasm;CC:cytosol;MF:diaminopimelate epimerase activity;	K01778	dapF	map00470;map00300	D-Amino acid metabolism;Lysine biosynthesis
NI35_0248	NI35_0248	thymidylate kinase	0.786	-0.346515	0.0783875086746	0.186835	no	down	ref_gene	mRNA	49.73	51.24	42.27	22.53	24.63	23.13	23.43	47.7467	GO:0006235;GO:0006233;GO:0006227;GO:0016310;GO:0005737;GO:0005829;GO:0004798;GO:0005524	BP:dTTP biosynthetic process;BP:dTDP biosynthetic process;BP:dUDP biosynthetic process;BP:phosphorylation;CC:cytoplasm;CC:cytosol;MF:thymidylate kinase activity;MF:ATP binding;	K00943	tmk	map00240;map01232	Pyrimidine metabolism;Nucleotide metabolism
NI35_3561	marR	DNA-binding transcriptional repressor MarR	0.73	-0.453558	0.0785137784137	0.18701	no	down	ref_gene	mRNA	69.31	47.19	40.07	18.29	25.91	28.2	24.1333	52.19	GO:0006355;GO:0046677;GO:0003700;GO:0003677	BP:regulation of transcription, DNA-templated;BP:response to antibiotic;MF:transcription factor activity, sequence-specific DNA binding;MF:DNA binding;	K03712	marR	------	------
NI35_4445	NI35_4445	glutamate and aspartate transporter subunit	0.728	-0.45896	0.0789499984203	0.187671	no	down	ref_gene	mRNA	14.05	9.35	10.32	4.22	4.41	6.3	4.97667	11.24	------	------	K10001	gltI	map02010;map02020	ABC transporters;Two-component system
NI35_0040	NI35_0040	Dna-J like membrane chaperone protein	0.848	-0.237681	0.0792300392976	0.187959	no	down	ref_gene	mRNA	36.17	27.92	28.19	14.92	15.13	17.29	15.78	30.76	GO:0005886;GO:0051087	CC:plasma membrane;MF:chaperone binding;	K05801	djlA	------	------
NI35_3283	NI35_3283	hypothetical protein	0.744	-0.426754	0.0801855025248	0.189593	no	down	ref_gene	mRNA	2803.34	2947.18	2283.58	1037.53	1167.36	1093.25	1099.38	2678.03	GO:1990961;GO:0046677;GO:0005886;GO:0042910	BP:drug transmembrane export;BP:response to antibiotic;CC:plasma membrane;MF:xenobiotic transporter activity;	K25859	acrZ	------	------
NI35_0010	NI35_0010	carbamoyl phosphate synthase small subunit	0.834	-0.261139	0.0804299487497	0.190044	no	down	ref_gene	mRNA	116.62	117.81	95.6	46.11	58.51	65.36	56.66	110.01	GO:0006207;GO:0006541;GO:0006526;GO:0044205;GO:0004088;GO:0005524	BP:'de novo' pyrimidine nucleobase biosynthetic process;BP:glutamine metabolic process;BP:arginine biosynthetic process;BP:'de novo' UMP biosynthetic process;MF:carbamoyl-phosphate synthas;MF:ATP binding;	K01956	carA	map00240;map00250	Pyrimidine metabolism;Alanine, aspartate and glutamate metabolism
NI35_0383	NI35_0383	hypothetical protein	0.665	-0.589371	0.0806745	0.190368	no	down	ref_gene	mRNA	16.56	22.42	24.16	9.19	8.23	9.13	8.85	21.0467	------	------	K19162	tomB	------	------
NI35_3412	NI35_3412	mechanosensitive ion channel	0.774	-0.368737	0.0811282274721	0.191036	no	down	ref_gene	mRNA	15.69	13.92	13.24	5.28	6.52	8.58	6.79333	14.2833	GO:0055085;GO:0005886	BP:transmembrane transport;CC:plasma membrane;	K16052	ynaI	------	------
NI35_3143	NI35_3143	nitrite extrusion protein	0.873	-0.196006	0.0811873470387	0.191036	no	down	ref_gene	mRNA	138.02	115.27	130.82	64.47	67.03	72.65	68.05	128.037	GO:0042128;GO:0005886;GO:0015112;GO:0015113	BP:nitrate assimilation;CC:plasma membrane;MF:nitrate transmembrane transporter activity;MF:nitrite transmembrane transporter activity;	K02575	narK	map00910	Nitrogen metabolism
NI35_1638	NI35_1638	transcriptional regulator	0.775	-0.368652	0.0824890747309	0.19362	no	down	ref_gene	mRNA	33.17	24.17	23.14	12.34	10.72	15.05	12.7033	26.8267	------	------	------	------	------	------
NI35_3581	NI35_3581	spermidine N1-acetyltransferase	0.788	-0.342901	0.0845615448725	0.19731	no	down	ref_gene	mRNA	22.79	25.22	21.77	11.33	10.54	12.01	11.2933	23.26	GO:0004145;GO:0016747	MF:diamine N-acetyltransferase activity;MF:transferase activity, transferring acyl groups other than amino-acyl groups;	K00657	speG	map00330;map04216	Arginine and proline metabolism;Ferroptosis
NI35_3334	NI35_3334	acyl-CoA thioester hydrolase	0.752	-0.411853	0.0846579	0.197405	no	down	ref_gene	mRNA	14.05	10.48	11.43	6.03	4.85	5.47	5.45	11.9867	GO:0006631;GO:0006637;GO:0005829;GO:0016790;GO:0047617;GO:0036042	BP:fatty acid metabolic process;BP:acyl-CoA metabolic process;CC:cytosol;MF:thiolester hydrolase activity;MF:acyl-CoA hydrolase activity;MF:long-chain fatty acyl-CoA binding;	K10806	yciA	map01040	Biosynthesis of unsaturated fatty acids
NI35_4226	NI35_4226	inner membrane protein	0.591	-0.759052	0.0861990498967	0.200358	no	down	ref_gene	mRNA	17.54	9.57	10.39	5.74	4.6	3.43	4.59	12.5	GO:0032973;GO:0005886;GO:0034639	BP:amino acid export;CC:plasma membrane;MF:L-amino acid efflux transmembrane transporter activity;	------	------	------	------
NI35_2089	NI35_2089	hypothetical protein	0.749	-0.417849	0.0865173809449	0.200949	no	down	ref_gene	mRNA	187.93	193.98	150.78	94.08	86.19	85.02	88.43	177.563	------	------	------	------	------	------
NI35_3377	NI35_3377	diguanylate phosphodiesterase	0.734	-0.447073	0.0869959	0.201879	no	down	ref_gene	mRNA	10.48	8.2	7.49	3.33	4.34	4.04	3.90333	8.72333	GO:0016787	MF:hydrolase activity;	------	------	------	------
NI35_3684	NI35_3684	tRNA-(ms[2]io[6]A)-hydroxylase	0.754	-0.408099	0.087182	0.202096	no	down	ref_gene	mRNA	17.7	17	14.53	7.65	7.18	8	7.61	16.41	GO:0045301	MF:tRNA;	K06169	miaE	------	------
NI35_3512	NI35_3512	formate dehydrogenase-N beta subunit	0.849	-0.235434	0.0874049169669	0.20248	no	down	ref_gene	mRNA	185.86	193.38	183.55	83.78	109.65	102.69	98.7067	187.597	GO:0045333;GO:0015944;GO:0005886;GO:0051539;GO:0046872;GO:0016491	BP:cellular respiration;BP:formate oxidation;CC:plasma membrane;MF:4 iron, 4 sulfur cluster binding;MF:metal ion binding;MF:oxidoreductase activity;	K08349	fdnH	map02020	Two-component system
NI35_4443	gltK	glutamate/aspartate transport system permease GltK	0.586	-0.771176	0.0877142257676	0.203064	no	down	ref_gene	mRNA	6.11	6.14	6.75	2.58	2.3	1.99	2.29	6.33333	GO:0006865;GO:0043190;GO:0005886;GO:0022857	BP:amino acid transport;CC:ATP-binding cassett;CC:plasma membrane;MF:transmembrane transporter activity;	K10002	gltK	map02010;map02020	ABC transporters;Two-component system
NI35_0451	NI35_0451	hypothetical protein	0.686	-0.544075	0.0890584	0.20564	no	down	ref_gene	mRNA	25.33	19.38	16.85	7.23	9.99	9.32	8.84667	20.52	GO:0005829;GO:0004519;GO:0008270;GO:0003676	CC:cytosol;MF:endonuclease activity;MF:zinc ion binding;MF:nucleic acid binding;	------	------	------	------
NI35_3358	NI35_3358	CysB family transcriptional regulator	0.776	-0.366264	0.0908054448211	0.208588	no	down	ref_gene	mRNA	16	15.65	16.18	7.72	7.97	7.02	7.57	15.9433	GO:0006351;GO:0003700;GO:0003677	BP:transcription, DNA-templated;MF:transcription factor activity, sequence-specific DNA binding;MF:DNA binding;	K13634	cysB	------	------
NI35_2468	rnfB	electron transport complex protein RnfB	0.757	-0.400946	0.0908655894296	0.208591	no	down	ref_gene	mRNA	27.28	25.79	27.5	11.62	13.88	12.46	12.6533	26.8567	GO:0005886;GO:0046872;GO:0051539;GO:0009055	CC:plasma membrane;MF:metal ion binding;MF:4 iron, 4 sulfur cluster binding;MF:electron carrier activity;	K03616	rnfB	------	------
NI35_2608	NI35_2608	hypothetical protein	0.281	-1.82972	0.0925278348795	1	no	down	ref_gene	mRNA	0.54	1.1	1.24	0	0.22	0.31	0.176667	0.96	------	------	------	------	------	------
NI35_3944	NI35_3944	oligosaccharide repeat unit polymerase Wzy%2C O-antigen ligase	0.809	-0.305096	0.0926753164395	0.21165	no	down	ref_gene	mRNA	38.87	30.72	27.83	12.61	15.16	20.54	16.1033	32.4733	GO:0016020;GO:0016874	CC:membrane;MF:ligase activity;	K02847	waaL	map00540	Lipopolysaccharide biosynthesis
NI35_2222	NI35_2222	virulence protein	0.535	-0.902575	0.0935979674711	1	no	down	ref_gene	mRNA	36.86	32.57	36.25	19.22	10.54	7.22	12.3267	35.2267	------	------	------	------	------	------
NI35_0475	NI35_0475	AroM family protein	0.739	-0.436334	0.0935988623947	0.213348	no	down	ref_gene	mRNA	16.14	11.95	10.54	5.22	7.04	5.18	5.81333	12.8767	------	------	K14591	aroM	------	------
NI35_1582	NI35_1582	SOS cell division inhibitor	0.768	-0.380053	0.0938256935424	0.21359	no	down	ref_gene	mRNA	40.17	32.87	32.14	15.32	17.54	17.52	16.7933	35.06	GO:0051782;GO:0009432;GO:0000917	BP:negative regulation of cell division;BP:SOS response;BP:barrier septum assembly;	K13053	sulA	------	------
NI35_3440	NI35_3440	membrane protein	0.557	-0.844342	0.0945086704401	1	no	down	ref_gene	mRNA	2.03	2.55	1.17	0.53	0.78	0.68	0.663333	1.91667	GO:0005886;GO:0016757	CC:plasma membrane;MF:transferase activity, transferring glycosyl groups;	------	------	------	------
NI35_3480	NI35_3480	aminotransferase%2C classes I and II superfamily protein	0.795	-0.331476	0.0948187205852	0.215436	no	down	ref_gene	mRNA	15.05	11.05	12.77	5.37	6.45	6.94	6.25333	12.9567	GO:0006351;GO:0003700;GO:0008483;GO:0003677;GO:0030170	BP:transcription, DNA-templated;MF:transcription factor activity, sequence-specific DNA binding;MF:transaminase activity;MF:DNA binding;MF:pyridoxal phosphate binding;	------	------	------	------
NI35_2295	NI35_2295	transcriptional regulator HdfR	0.803	-0.315939	0.0950448241052	0.215812	no	down	ref_gene	mRNA	33.37	27.18	26.78	14.87	14.95	12.97	14.2633	29.11	GO:0045892;GO:0006351;GO:0003700;GO:0003677	BP:negative regulation of transcription, DNA-templated;BP:transcription, DNA-templated;MF:transcription factor activity, sequence-specific DNA binding;MF:DNA binding;	K23773	hdfR	------	------
NI35_3367	sui1	translation initiation factor Sui1	0.587	-0.767401	0.0967737813537	0.219317	no	down	ref_gene	mRNA	7.09	7.96	5.91	2.35	3.35	2.04	2.58	6.98667	GO:0002188;GO:0001731;GO:0003729;GO:0003743	BP:translation reinitiation;BP:formation of translation preinitiation complex;MF:mRNA binding;MF:translation initiation factor activity;	K03113	------	------	------
NI35_2810	NI35_2810	NADH dehydrogenase subunit M	0.855	-0.225789	0.0971154186042	0.21981	no	down	ref_gene	mRNA	84.66	82.07	73.73	41.83	38.87	44.88	41.86	80.1533	GO:0042773;GO:0016020;GO:0008137	BP:ATP synthesis coupled electron transport;CC:membrane;MF:NADH dehydrogenas;	K00342	nuoM	map00190	Oxidative phosphorylation
NI35_0651	NI35_0651	hypothetical protein	0.68	-0.556965	0.0974823071095	0.22036	no	down	ref_gene	mRNA	17.05	12.41	14.5	6.26	6.55	5.69	6.16667	14.6533	------	------	------	------	------	------
NI35_0194	NI35_0194	tRNA(Ile)-lysidine ligase	0.815	-0.29475	0.0989303181115	0.223094	no	down	ref_gene	mRNA	22.24	18.75	22.97	10.67	11.84	9.1	10.5367	21.32	GO:0006400;GO:0005737;GO:0016879;GO:0005524	BP:tRNA modification;CC:cytoplasm;MF:ligase activity, forming carbon-nitrogen bonds;MF:ATP binding;	K04075	tilS	------	------
NI35_3999	NI35_3999	cold-shock protein	0.843	-0.245905	0.0989856730813	0.223094	no	down	ref_gene	mRNA	3375.3	3201.75	2738.75	1696.12	1527.79	1888.05	1703.99	3105.27	GO:0009409;GO:0060567;GO:0010468;GO:0045893;GO:0005829;GO:0001072;GO:0003697;GO:0003727;GO:0003723;GO:0003676;GO:0003677	BP:response to cold;BP:negative regulation of DNA-templated transcription, termination;BP:regulation of gene expression;BP:positive regulation of transcription, DNA-templated;CC:cytosol;MF:transcription antitermination factor activity, RNA binding;MF:single-stranded DNA binding;MF:single-stranded RNA binding;MF:RNA binding;MF:nucleic acid binding;MF:DNA binding;	K03704	cspA	------	------
NI35_2051	NI35_2051	hypothetical protein	0.529	-0.918747	0.0993694736742	1	no	down	ref_gene	mRNA	1.11	0.96	1.19	0.4	0.49	0.15	0.346667	1.08667	------	------	K07126	------	------	------
NI35_1741	NI35_1741	4-hydroxybenzoate octaprenyltransferase	0.848	-0.237925	0.0998997	0.224395	no	down	ref_gene	mRNA	21.47	15.26	19.67	9.57	9.62	9.56	9.58333	18.8	GO:0006744;GO:0005886;GO:0002083;GO:0047293;GO:0008412	BP:ubiquinone biosynthetic process;CC:plasma membrane;MF:4-hydroxybenzoate decaprenyltransferase activity;MF:4-hydroxybenzoate nonaprenyltransferase activity;MF:4-hydroxybenzoate octaprenyltransferase activity;	K03179	ubiA	map00130	Ubiquinone and other terpenoid-quinone biosynthesis
NI35_2247	fldA	flavodoxin FldA	0.801	-0.320503	0.101178	0.226693	no	down	ref_gene	mRNA	44.55	42.88	36.92	17.01	22.93	22.03	20.6567	41.45	GO:0010181;GO:0009055	MF:FMN binding;MF:electron carrier activity;	K03839	fldA	------	------
NI35_2962	NI35_2962	hypothetical protein	0.18	-2.47356	0.101233	1	no	down	ref_gene	mRNA	3.9	2.14	2.7	0	1.03	0	0.343333	2.91333	------	------	------	------	------	------
NI35_2591	yecC	amino-acid ABC transporter ATP-binding protein YecC	0.711	-0.493058	0.102405	0.228864	no	down	ref_gene	mRNA	12.69	9.38	13.67	4.64	5.41	5.52	5.19	11.9133	GO:0005886;GO:0015424;GO:0005524;GO:0016887	CC:plasma membrane;MF:amino acid-transporting ATPase activity;MF:ATP binding;MF:ATPase activity;	K10010	tcyC	map02010	ABC transporters
NI35_1002	gcvA	DNA-binding transcriptional activator GcvA	0.83	-0.268197	0.102766	0.229381	no	down	ref_gene	mRNA	39.31	35.49	37.15	16.6	19.48	21.07	19.05	37.3167	GO:0006351;GO:0003700;GO:0043565;GO:0003677	BP:transcription, DNA-templated;MF:transcription factor activity, sequence-specific DNA binding;MF:sequence-specific DNA binding;MF:DNA binding;	K03566	gcvA	map02026	Biofilm formation - Escherichia coli
NI35_3750	NI35_3750	hypothetical protein	0.378	-1.40283	0.103204	1	no	down	ref_gene	mRNA	99.56	35.02	22.12	14.94	7.65	14.16	12.25	52.2333	------	------	------	------	------	------
NI35_0612	NI35_0612	putative capsular polysaccharide transport protein YegH	0.832	-0.264566	0.103352	0.230545	no	down	ref_gene	mRNA	21.97	20.44	18.4	9.47	10.43	11	10.3	20.27	GO:0016020;GO:0050660	CC:membrane;MF:flavin adenine dinucleotide binding;	------	------	------	------
NI35_1734	csbD	general stress protein CsbD	0.669	-0.579953	0.104494	0.232653	no	down	ref_gene	mRNA	35.98	37.08	36.32	19.23	14.56	13.94	15.91	36.46	------	------	------	------	------	------
NI35_0396	NI35_0396	multidrug ABC transporter ATP-binding protein	0.819	-0.288255	0.105007	0.233502	no	down	ref_gene	mRNA	20.48	12.82	16.48	7.48	7.69	9.4	8.19	16.5933	GO:0016020;GO:0140359;GO:0016887;GO:0005524	CC:membrane;MF:ABC-type transmembrane transporter activity;MF:ATPase activity;MF:ATP binding;	K18890	mdlB	map02010	ABC transporters
NI35_3170	NI35_3170	hypothetical protein	0.838	-0.255384	0.105274	0.233796	no	down	ref_gene	mRNA	31.54	22.95	26.02	11.96	13.97	15.03	13.6533	26.8367	GO:0016020	CC:membrane;	------	------	------	------
NI35_3120	NI35_3120	SAM-dependent methyltransferase	0.719	-0.476685	0.105337	0.233796	no	down	ref_gene	mRNA	9.05	10.82	11.24	3.82	5.06	5	4.62667	10.37	GO:0032259;GO:0008757;GO:0008168	BP:methylation;MF:S-adenosylmethionine-dependent methyltransferase activity;MF:methyltransferase activity;	------	------	------	------
NI35_0712	NI35_0712	transport system periplasmic binding protein	0.793	-0.334194	0.105544	0.233963	no	down	ref_gene	mRNA	10.47	11.79	10.19	5.17	5.15	5.46	5.26	10.8167	GO:0055085;GO:0043190;GO:0030288	BP:transmembrane transport;CC:ATP-binding cassett;CC:outer membrane-bounded periplasmic space;	K13893	yejA	map02010	ABC transporters
NI35_2134	NI35_2134	hypothetical protein	0.726	-0.462333	0.106732	0.235842	no	down	ref_gene	mRNA	13.63	13.99	14.16	5.51	7.31	6	6.27333	13.9267	GO:0016020;GO:0016787	CC:membrane;MF:hydrolase activity;	K07038	------	------	------
NI35_0097	ampE	regulatory protein AmpE	0.864	-0.210963	0.106964	0.236079	no	down	ref_gene	mRNA	29.67	23.24	24.36	12.74	12.72	14.91	13.4567	25.7567	GO:0046677;GO:0016020;GO:0005886	BP:response to antibiotic;CC:membrane;CC:plasma membrane;	K03807	ampE	------	------
NI35_1652	NI35_1652	hypothetical protein	0.683	-0.550495	0.107117	0.23627	no	down	ref_gene	mRNA	5.36	5.52	3.98	1.78	2.65	1.81	2.08	4.95333	------	------	------	------	------	------
NI35_3390	ycjF	membrane protein YcjF	0.802	-0.318034	0.107537	0.237049	no	down	ref_gene	mRNA	21.62	18.27	22.03	9.51	11.35	9.48	10.1133	20.64	GO:0005886	CC:plasma membrane;	K08990	ycjF	------	------
NI35_3857	NI35_3857	lipoprotein signal peptidase	0.833	-0.263297	0.10777	0.237414	no	down	ref_gene	mRNA	351.3	293.22	233.65	133.5	153.73	173.7	153.643	292.723	GO:0006508;GO:0005886;GO:0004190	BP:proteolysis;CC:plasma membrane;MF:aspartic-type endopeptidase activity;	K03101	lspA	map03060	Protein export
NI35_0313	NI35_0313	putative hydrolase	0.78	-0.357743	0.108524	0.23878	no	down	ref_gene	mRNA	37.07	30.5	24.13	11.85	14.73	17.77	14.7833	30.5667	GO:0071978;GO:0005829;GO:0042578;GO:0016791;GO:0008270	BP:bacterial-type flagellum-dependent swarming motility;CC:cytosol;MF:phosphoric ester hydrolase activity;MF:phosphatase activity;MF:zinc ion binding;	K04477	ycdX	------	------
NI35_2090	NI35_2090	hypothetical protein	0.687	-0.541035	0.108906	0.239472	no	down	ref_gene	mRNA	29.04	12.32	23.41	7.8	10.97	8.61	9.12667	21.59	GO:0009234;GO:0005829;GO:0061522	BP:menaquinone biosynthetic process;CC:cytosol;MF:1,4-dihydroxy-2-naphthoyl-CoA thioesterase activity;	K19222	menI	map00130	Ubiquinone and other terpenoid-quinone biosynthesis
NI35_1577	NI35_1577	methylglyoxal synthase	0.789	-0.341086	0.109178	0.239778	no	down	ref_gene	mRNA	37.13	31.9	24.04	12.58	14.97	17.9	15.15	31.0233	GO:0019242;GO:0005829;GO:0008929	BP:methylglyoxal biosynthetic process;CC:cytosol;MF:methylglyoxal synthase activity;	K01734	mgsA	map00640	Propanoate metabolism
NI35_3504	NI35_3504	regulatory protein	0.642	-0.639679	0.109558	0.240459	no	down	ref_gene	mRNA	8.34	10.26	11.58	4.11	4.02	3.98	4.03667	10.06	GO:0003677	MF:DNA binding;	------	------	------	------
NI35_1867	engA	GTPase EngA	0.841	-0.249888	0.109907	0.241075	no	down	ref_gene	mRNA	27.74	27.31	30.27	13.22	15.81	14.88	14.6367	28.44	GO:0000027;GO:0042254;GO:0016787;GO:0043022;GO:0005525	BP:ribosomal large subunit assembly;BP:ribosome biogenesis;MF:hydrolase activity;MF:ribosome binding;MF:GTP binding;	K03977	engA	------	------
NI35_4333	NI35_4333	bactoprenol glucosyl transferase	0.479	-1.06224	0.110108	1	no	down	ref_gene	mRNA	2.87	2.17	1.7	0.83	0.92	0.22	0.656667	2.24667	GO:0016020;GO:0016740	CC:membrane;MF:transferase activity;	K20534	gtrB	------	------
NI35_1300	priA	helicase PriA	0.861	-0.215647	0.111021	0.243218	no	down	ref_gene	mRNA	37.45	31.69	33.57	15.21	20.15	18.48	17.9467	34.2367	GO:0006268;GO:0006269;GO:1990077;GO:0016787;GO:0008270;GO:0003677;GO:0003678;GO:0005524	BP:DNA unwinding involved in DNA replication;BP:DNA replication, synthesis of RNA primer;CC:primosome complex;MF:hydrolase activity;MF:zinc ion binding;MF:DNA binding;MF:DNA helicase activity;MF:ATP binding;	K04066	priA	map03440	Homologous recombination
NI35_3601	NI35_3601	hypothetical protein	0.282	-1.82878	0.111739	1	no	down	ref_gene	mRNA	0.64	6.37	3.56	0	1.24	0.77	0.67	3.52333	------	------	K09980	------	------	------
NI35_0613	NI35_0613	assembly protein	0.848	-0.238301	0.112411	0.245506	no	down	ref_gene	mRNA	24.66	25.6	25.18	12.6	12.71	13.76	13.0233	25.1467	------	------	K07289	asmA	------	------
NI35_0546	NI35_0546	fermentation/respiration switch protein	0.847	-0.239223	0.112635	0.245844	no	down	ref_gene	mRNA	48.38	40.22	37.1	19.81	22.98	22.2	21.6633	41.9	GO:0106435;GO:0052689	old GO;MF:carboxylic ester hydrolase activity;	K11750	frsA	------	------
NI35_0624	mdtE	multidrug efflux system protein MdtE	0.784	-0.350534	0.113588	0.247163	no	down	ref_gene	mRNA	12.75	10.19	10.12	4.23	6	5.62	5.28333	11.02	GO:0005886;GO:0022857	CC:plasma membrane;MF:transmembrane transporter activity;	K18326	mdtD	map02020	Two-component system
NI35_0471	araJ	MFS transport protein AraJ	0.808	-0.306804	0.11421	0.248365	no	down	ref_gene	mRNA	15.93	12.18	16.43	6.99	7.49	7.35	7.27667	14.8467	GO:0005886;GO:0022857	CC:plasma membrane;MF:transmembrane transporter activity;	K08156	araJ	------	------
NI35_3479	NI35_3479	D-alanyl-D-alanine dipeptidase	0.749	-0.416791	0.114477	0.248608	no	down	ref_gene	mRNA	24.44	15.79	12.54	6.12	9.87	8.2	8.06333	17.59	GO:0071555;GO:0006508;GO:0016805;GO:0008270;GO:0008237	BP:cell wall organization;BP:proteolysis;MF:dipeptidase activity;MF:zinc ion binding;MF:metallopeptidase activity;	K08641	vanX	map01502;map02020	Vancomycin resistance;Two-component system
NI35_0711	NI35_0711	hypothetical protein	0.809	-0.305611	0.114532	0.248608	no	down	ref_gene	mRNA	19.71	15.39	14.98	7.62	9.93	7.01	8.18667	16.6933	GO:0005886;GO:0016787;GO:0071111	CC:plasma membrane;MF:hydrolase activity;MF:cyclic-guanylate-specific phosphodiesterase activity;	K26148	------	------	------
NI35_2453	NI35_2453	hypothetical protein	0.131	-2.92707	0.115111	1	no	down	ref_gene	mRNA	7.28	7.14	0	1.27	0	0	0.423333	4.80667	------	------	------	------	------	------
NI35_0373	NI35_0373	DNA polymerase III subunits gamma and tau	0.855	-0.225728	0.116337	0.251906	no	down	ref_gene	mRNA	50.19	43.31	38.85	18.59	24.64	25.93	23.0533	44.1167	GO:0006260;GO:0009360;GO:0003887;GO:0016887;GO:0003677;GO:0005524	BP:DNA replication;CC:DNA polymerase III complex;MF:DNA-directed DNA polymerase activity;MF:ATPase activity;MF:DNA binding;MF:ATP binding;	K02343	dnaX	map03430;map03440;map03030	Mismatch repair;Homologous recombination;DNA replication
NI35_0186	NI35_0186	UDP-N-acetylglucosamine acyltransferase	0.855	-0.226054	0.116406	0.251906	no	down	ref_gene	mRNA	97.93	96.33	102.5	52.42	53.79	50.16	52.1233	98.92	GO:0009245;GO:0005737;GO:0008780	BP:lipid A biosynthetic process;CC:cytoplasm;MF:acyl-[acyl-carrier-protein]-UDP-N-acetylglucosamine O-acyltransferase activity;	K00677	lpxA	map00540;map01503	Cationic antimicrobial peptide (CAMP) resistance
NI35_4295	yfiO	outer membrane protein assembly complex subunit YfiO	0.787	-0.345998	0.117045	0.252826	no	down	ref_gene	mRNA	42.1	30.1	24.55	15.26	13.77	17.67	15.5667	32.25	GO:0051205;GO:0043165;GO:1990063;GO:0009279	BP:protein insertion into membrane;BP:Gram-negative-bacterium-type cell outer membrane assembly;CC:Bam protein complex;CC:cell outer membrane;	K05807	bamD	------	------
NI35_2662	yedZ	sulfite oxidase subunit YedZ	0.772	-0.373335	0.119704	0.257839	no	down	ref_gene	mRNA	22	19.52	18.72	8.05	10.24	10.5	9.59667	20.08	GO:0030091;GO:0005886;GO:0016679;GO:0020037;GO:0010181;GO:0009055;GO:0046872	BP:protein repair;CC:plasma membrane;MF:oxidoreductase activity, acting on diphenols and related substances as donors;MF:heme binding;MF:FMN binding;MF:electron carrier activity;MF:metal ion binding;	K17247	msrQ	------	------
NI35_0757	NI35_0757	chromosomal replication initiation protein	0.861	-0.216158	0.119973	0.258051	no	down	ref_gene	mRNA	58.42	47.5	43.09	22.92	28	27.12	26.0133	49.67	GO:0006270;GO:0006275;GO:0006260;GO:0005737;GO:0005886;GO:0003688;GO:0016887;GO:0005524	BP:DNA replication initiation;BP:regulation of DNA replication;BP:DNA replication;CC:cytoplasm;CC:plasma membrane;MF:DNA replication origin binding;MF:ATPase activity;MF:ATP binding;	K02313	dnaA	map04112;map02020	Cell cycle - Caulobacter;Two-component system
NI35_1175	NI35_1175	hypothetical protein	0.431	-1.21312	0.120908	1	no	down	ref_gene	mRNA	7.39	10.56	3.83	2.11	2.19	2.01	2.10333	7.26	------	------	------	------	------	------
NI35_0195	NI35_0195	Rho-binding antiterminator	0.827	-0.273705	0.121516	0.260266	no	down	ref_gene	mRNA	23.64	17.84	19.19	8.26	11.81	10.48	10.1833	20.2233	------	------	K19000	rof	------	------
NI35_2270	NI35_2270	LamB/YcsF family protein	0.821	-0.283862	0.121712	0.260529	no	down	ref_gene	mRNA	41.75	35.94	40.51	17.7	19.64	22.59	19.9767	39.4	GO:0005975;GO:0017168;GO:0005524	BP:carbohydrate metabolic process;MF:5-oxoprolinas;MF:ATP binding;	K07160	pxpA	map00480	Glutathione metabolism
NI35_2833	NI35_2833	acetate Kinase (Acka)	0.842	-0.248661	0.122726	0.262107	no	down	ref_gene	mRNA	644.06	598.82	431.99	221.04	308.39	340.04	289.823	558.29	GO:0006085;GO:0006082;GO:0016310;GO:0006083;GO:0005737;GO:0005829;GO:0008776;GO:0008980;GO:0000287;GO:0005524;GO:0047900	BP:acetyl-CoA biosynthetic process;BP:organic acid metabolic process;BP:phosphorylation;BP:acetate metabolic process;CC:cytoplasm;CC:cytosol;MF:acetate kinase activity;MF:propionate kinase activity;MF:magnesium ion binding;MF:ATP binding;MF:formate kinase activity;	K00925	ackA	map00680;map00720;map00640;map00620;map00430	Methane metabolism;Carbon fixation pathways in prokaryotes;Propanoate metabolism;Pyruvate metabolism;Taurine and hypotaurine metabolism
NI35_2934	NI35_2934	high affinity Zn transport protein	0.758	-0.399278	0.12521	0.266012	no	down	ref_gene	mRNA	13.95	11.64	16.1	5.61	6.85	6.94	6.46667	13.8967	GO:0005886;GO:0015633;GO:0005524;GO:0016887	CC:plasma membrane;MF:zinc-transporting ATPase activity;MF:ATP binding;MF:ATPase activity;	K09817	znuC	map02010	ABC transporters
NI35_1694	NI35_1694	NUDIX hydrolase	0.717	-0.478968	0.125248	0.266012	no	down	ref_gene	mRNA	14.99	14.19	12.51	6.07	7.71	4.78	6.18667	13.8967	GO:0009132;GO:0000287;GO:0030145;GO:0010945	BP:nucleoside diphosphate metabolic process;MF:magnesium ion binding;MF:manganese ion binding;MF:CoA pyrophosphatase activity;	------	------	------	------
NI35_2909	NI35_2909	putative negative regulator	0.432	-1.21128	0.126	1	no	down	ref_gene	mRNA	9.03	7.54	5.74	3.69	0.55	2.01	2.08333	7.43667	GO:0003677	MF:DNA binding;	------	------	------	------
NI35_3438	NI35_3438	cytochrome b561	0.721	-0.471425	0.126459	0.268424	no	down	ref_gene	mRNA	12.24	9.44	12.21	3.75	5.61	5.7	5.02	11.2967	GO:0022904;GO:0005886;GO:0009055	BP:respiratory electron transport chain;CC:plasma membrane;MF:electron carrier activity;	K12262	cybB	------	------
NI35_2945	NI35_2945	hypothetical protein	0.738	-0.437382	0.128352	0.271144	no	down	ref_gene	mRNA	39.24	29.76	21.61	12.44	12.25	17.41	14.0333	30.2033	GO:0005576	CC:extracellular region;	------	------	------	------
NI35_0468	sbcD	exonuclease subunit SbcD	0.82	-0.285563	0.128536	0.271371	no	down	ref_gene	mRNA	26.24	16.39	24.26	10.3	10.69	12.19	11.06	22.2967	GO:0006310;GO:0006260;GO:0004519;GO:0008408	BP:DNA recombination;BP:DNA replication;MF:endonuclease activity;MF:3'-5' exonuclease activity;	K03547	sbcD	------	------
NI35_3795	NI35_3795	transcriptional regulator	0.852	-0.231817	0.129042	0.272144	no	down	ref_gene	mRNA	56.67	52.05	53.13	27.74	28.52	28.36	28.2067	53.95	GO:0006351;GO:0003700;GO:0043565	BP:transcription, DNA-templated;MF:transcription factor activity, sequence-specific DNA binding;MF:sequence-specific DNA binding;	K05804	rob	------	------
NI35_1131	NI35_1131	murein transglycosylase C	0.79	-0.340236	0.129077	0.272144	no	down	ref_gene	mRNA	15.99	15.62	12.92	6.39	8.56	6.67	7.20667	14.8433	GO:0016998;GO:0000270;GO:0071555;GO:0009279;GO:0008933;GO:0016798	BP:cell wall macromolecule catabolic process;BP:peptidoglycan metabolic process;BP:cell wall organization;CC:cell outer membrane;MF:lytic transglycosylase activity;MF:hydrolase activity, acting on glycosyl bonds;	K08306	mltC	------	------
NI35_1161	NI35_1161	methyl-accepting chemotaxis protein	0.645	-0.63217	0.129202	0.272144	no	down	ref_gene	mRNA	3.07	3.76	3.38	1.19	1.41	1.49	1.36333	3.40333	GO:0006935;GO:0007165;GO:0016020;GO:0004888	BP:chemotaxis;BP:signal transduction;CC:membrane;MF:transmembrane signaling receptor activity;	------	------	------	------
NI35_2381	NI35_2381	serine endoprotease	0.851	-0.23207	0.129209	0.272144	no	down	ref_gene	mRNA	28.42	24.38	27.84	13.27	13.4	15.13	13.9333	26.88	GO:0006508;GO:0004252	BP:proteolysis;MF:serine-type endopeptidase activity;	K04772	degQ	------	------
NI35_4185	NI35_4185	hypothetical protein	0.149	-2.7479	0.129621	1	no	down	ref_gene	mRNA	4.1	4.05	8.09	0	0	1.34	0.446667	5.41333	------	------	K09898	------	------	------
NI35_2936	NI35_2936	cell wall endopeptidase%2C family M23/M37	0.825	-0.276785	0.130627	0.274165	no	down	ref_gene	mRNA	30.65	22.53	19.35	12.05	11.77	12.43	12.0833	24.1767	GO:0000920;GO:0006508;GO:0016020;GO:0016787;GO:0004222;GO:0008237	BP:cell separation after cytokinesis;BP:proteolysis;CC:membrane;MF:hydrolase activity;MF:metalloendopeptidase activity;MF:metallopeptidase activity;	K19304	mepM	------	------
NI35_3490	NI35_3490	DNA-binding transcriptional regulator	0.659	-0.601539	0.13148	0.275132	no	down	ref_gene	mRNA	3.84	3.69	3.32	1.16	1.71	1.54	1.47	3.61667	GO:0006351;GO:0003700;GO:0003677	BP:transcription, DNA-templated;MF:transcription factor activity, sequence-specific DNA binding;MF:DNA binding;	K13654	mcbR	------	------
NI35_3135	NI35_3135	transcriptional regulator	0.336	-1.57232	0.131914	1	no	down	ref_gene	mRNA	0.8	1.04	1.37	0.22	0	0.45	0.223333	1.07	GO:0006351;GO:0003700;GO:0003677	BP:transcription, DNA-templated;MF:transcription factor activity, sequence-specific DNA binding;MF:DNA binding;	------	------	------	------
NI35_0039	NI35_0039	hypothetical protein	0.75	-0.415471	0.133143	0.277792	no	down	ref_gene	mRNA	9.52	7.9	7.43	3.68	4.28	3.4	3.78667	8.28333	------	------	------	------	------	------
NI35_1824	NI35_1824	lysine/cadaverine antiporter	0.852	-0.230674	0.133818	0.279036	no	down	ref_gene	mRNA	636.7	563.6	429.3	222.28	286.55	344.36	284.397	543.2	GO:0006865;GO:0005886;GO:0022857	BP:amino acid transport;CC:plasma membrane;MF:transmembrane transporter activity;	K03757	cadB	------	------
NI35_3239	NI35_3239	hypothetical protein	0.15	-2.73925	0.134731	1	no	down	ref_gene	mRNA	22.17	21.88	9.1	0	0	4.34	1.44667	17.7167	GO:0016020	CC:membrane;	------	------	------	------
NI35_0088	NI35_0088	hypothetical protein	0.791	-0.337867	0.135798	0.281511	no	down	ref_gene	mRNA	32.15	33.39	24.47	12.44	14	18.01	14.8167	30.0033	GO:0043093;GO:0000917;GO:0005737;GO:0032153	BP:FtsZ-dependent cytokinesis;BP:barrier septum assembly;CC:cytoplasm;CC:cell division site;	K18778	zapD	------	------
NI35_1126	NI35_1126	hypothetical protein	0.847	-0.239366	0.135998	0.281761	no	down	ref_gene	mRNA	135.01	142.01	114.7	56.83	74.2	76.17	69.0667	130.573	------	------	------	------	------	------
NI35_4419	NI35_4419	penicillin-binding protein 2	0.834	-0.261054	0.136178	0.281958	no	down	ref_gene	mRNA	17.59	13.8	18.26	8.7	7.27	9.05	8.34	16.55	GO:0071555;GO:0008360;GO:0009252;GO:0006508;GO:0005886;GO:0016757;GO:0008658;GO:0009002;GO:0071972	BP:cell wall organization;BP:regulation of cell shape;BP:peptidoglycan biosynthetic process;BP:proteolysis;CC:plasma membrane;MF:transferase activity, transferring glycosyl groups;MF:penicillin binding;MF:serine-type D-Ala-D-Ala carboxypeptidase activity;MF:peptidoglycan L,D-transpeptidase activity;	K05515	mrdA	map00550;map01501	Peptidoglycan biosynthesis;beta-Lactam resistance
NI35_2233	NI35_2233	UMP phosphatase	0.811	-0.302187	0.137442	0.283518	no	down	ref_gene	mRNA	30.6	28.57	28.08	13.5	14.12	16.13	14.5833	29.0833	GO:0016787;GO:0046872;GO:0016791;GO:0106411	MF:hydrolase activity;MF:metal ion binding;MF:phosphatase activity;MF:old GO;	K02566	nagD	map00240;map01232;map00230;map00760	Pyrimidine metabolism;Nucleotide metabolism;Purine metabolism;Nicotinate and nicotinamide metabolism
NI35_3280	NI35_3280	molybdate transporter ATP-binding protein	0.822	-0.282926	0.137913	0.284235	no	down	ref_gene	mRNA	13.81	11.56	13.98	5.56	6.63	7.55	6.58	13.1167	GO:0032991;GO:0016020;GO:0005886;GO:0140359;GO:0015098;GO:0016887;GO:0015412;GO:0005524	CC:macromolecular complex;CC:membrane;CC:plasma membrane;MF:ABC-type transmembrane transporter activity;MF:molybdate ion transmembrane transporter activity;MF:ATPase activity;MF:ATPase-coupled molybdate transmembrane transporter activity;MF:ATP binding;	K02017	modC	map02010	ABC transporters
NI35_3434	NI35_3434	Gfa-like protein	0.588	-0.765829	0.138321	1	no	down	ref_gene	mRNA	8.6	8.25	12.52	3.46	3.3	4.08	3.61333	9.79	GO:0046872;GO:0016846	MF:metal ion binding;MF:carbon-sulfur lyase activity;	------	------	------	------
NI35_1052	stdA	fimbrial protein StdA	0.56	-0.836812	0.138404	1	no	down	ref_gene	mRNA	8.33	3.98	4.27	0.98	2.77	2	1.91667	5.52667	GO:0007155;GO:0009289	BP:cell adhesion;CC:pilus;	------	------	------	------
NI35_0846	spaK	type III secretion system chaperone SpaK	0.339	-1.56017	0.139327	1	no	down	ref_gene	mRNA	4.05	1.22	6.83	0.42	0.44	1.62	0.826667	4.03333	------	------	K22512	spaK	------	------
NI35_3589	NI35_3589	N-acetylmuramoyl-L-alanine amidase	0.873	-0.195718	0.140753	0.289585	no	down	ref_gene	mRNA	56.98	49.48	55.3	25.9	28.89	31.49	28.76	53.92	GO:0009253;GO:0008745	BP:peptidoglycan catabolic process;MF:N-acetylmuramoyl-L-alanine amidase activity;	K01448	amiABC	map01503	Cationic antimicrobial peptide (CAMP) resistance
NI35_1066	NI35_1066	flavodoxin FldB	0.791	-0.338008	0.140961	0.289844	no	down	ref_gene	mRNA	27.54	23.7	23.05	12.81	10.31	13.08	12.0667	24.7633	GO:0009055;GO:0010181	MF:electron carrier activity;MF:FMN binding;	K03840	fldB	------	------
NI35_1592	NI35_1592	ABC transporter ATPase	0.87	-0.201409	0.141167	0.2901	no	down	ref_gene	mRNA	36.65	31.8	34.13	17.86	16.96	19.35	18.0567	34.1933	GO:0006281;GO:0005737;GO:0016887;GO:0003677;GO:0043022;GO:0005524	BP:DNA repair;CC:cytoplasm;MF:ATPase activity;MF:DNA binding;MF:ribosome binding;MF:ATP binding;	K15738	uup	------	------
NI35_2512	ssaL	type III secretion system protein SsaL	0.527	-0.923856	0.143185	1	no	down	ref_gene	mRNA	2.15	2.5	1.58	0.58	0.96	0.51	0.683333	2.07667	GO:0046903;GO:0019867	BP:secretion;CC:outer membrane;	------	------	------	------
NI35_3797	creB	DNA-binding response regulator CreB	0.807	-0.309142	0.143702	0.294626	no	down	ref_gene	mRNA	33.52	35.4	32.65	17.62	17.96	15.28	16.9533	33.8567	GO:0000160;GO:0006355;GO:0003677	BP:phosphorelay signal transduction system;BP:regulation of transcription, DNA-templated;MF:DNA binding;	K07663	creB	map02020	Two-component system
NI35_4260	NI35_4260	hypothetical protein	0.265	-1.91471	0.144329	1	no	down	ref_gene	mRNA	3.47	3.2	3.07	0.56	0.58	0.53	0.556667	3.24667	------	------	------	------	------	------
NI35_2691	NI35_2691	hypothetical protein	0.866	-0.207673	0.144531	0.295473	no	down	ref_gene	mRNA	78.25	60.83	64.94	34.51	36.08	37.44	36.01	68.0067	GO:0006744;GO:0046872;GO:0051539	BP:ubiquinone biosynthetic process;MF:metal ion binding;MF:4 iron, 4 sulfur cluster binding;	K24845	ubiV	------	------
NI35_1975	NI35_1975	6-phosphogluconate dehydrogenase	0.88	-0.184523	0.145414	0.296448	no	down	ref_gene	mRNA	77.16	69.99	68.23	35.95	38.38	41.46	38.5967	71.7933	GO:0006098;GO:0019521;GO:0016054;GO:0050661;GO:0004616	BP:pentose-phosphate shunt;BP:D-gluconate metabolic process;BP:organic acid catabolic process;MF:NADP binding;MF:phosphogluconate dehydrogenas;	K00033	gnd	map00480;map00030	Glutathione metabolism;Pentose phosphate pathway
NI35_2167	NI35_2167	methionine sulfoxide reductase B	0.737	-0.439985	0.149007	0.302704	no	down	ref_gene	mRNA	29.41	33.35	30.31	10.69	15.44	17.81	14.6467	31.0233	GO:0030091;GO:0006979;GO:0033743;GO:0008270	BP:protein repair;BP:response to oxidative stress;MF:peptide-methionin;MF:zinc ion binding;	K07305	msrB	------	------
NI35_3993	NI35_3993	O-acetyltransferase	0.68	-0.556862	0.14951	0.303404	no	down	ref_gene	mRNA	5.04	5.45	2.78	1.45	1.86	2.29	1.86667	4.42333	GO:0009246;GO:0005886;GO:0016413	BP:enterobacterial common antigen biosynthetic process;CC:plasma membrane;MF:O-acetyltransferase activity;	------	------	------	------
NI35_3488	NI35_3488	acyltransferase	0.686	-0.543272	0.150324	0.304857	no	down	ref_gene	mRNA	14.96	11.74	12.96	4.6	6.04	6.41	5.68333	13.22	GO:0016747	MF:transferase activity, transferring acyl groups other than amino-acyl groups;	K24217	mnaT	------	------
NI35_3784	NI35_3784	lipoate-protein ligase A	0.852	-0.2315	0.150565	0.304998	no	down	ref_gene	mRNA	35.17	29.97	33.21	15.81	18.83	16.52	17.0533	32.7833	GO:0036211;GO:0005737;GO:0016979;GO:0005524	BP:protein modification process;CC:cytoplasm;MF:lipoate-protein ligase activity;MF:ATP binding;	K03800	lplA	map00785	Lipoic acid metabolism
NI35_1966	NI35_1966	hypothetical protein	0.71	-0.493825	0.151578	0.306176	no	down	ref_gene	mRNA	3.97	4.67	5.33	2.1	2.05	1.94	2.03	4.65667	GO:0009279	CC:cell outer membrane;	------	------	------	------
NI35_0116	NI35_0116	transcriptional regulator	0.846	-0.241975	0.152128	0.306936	no	down	ref_gene	mRNA	52.95	46.17	43.93	23.18	25.28	26.13	24.8633	47.6833	GO:0006351;GO:0003700;GO:0003677	BP:transcription, DNA-templated;MF:transcription factor activity, sequence-specific DNA binding;MF:DNA binding;	------	------	------	------
NI35_1681	NI35_1681	hydrolase	0.747	-0.421694	0.152534	0.307582	no	down	ref_gene	mRNA	14.37	14.04	13.62	6.73	5.09	7.57	6.46333	14.01	GO:0016787;GO:0018773;GO:0016853;GO:0003824	MF:hydrolase activity;MF:acetylpyruvate hydrolase activity;MF:isomerase activity;MF:catalytic activity;	------	------	------	------
NI35_0637	yegU	ADP-ribosylglycohydrolase YegU	0.815	-0.294926	0.153263	0.308876	no	down	ref_gene	mRNA	26.95	22.59	17.86	10.51	11.99	11.14	11.2133	22.4667	GO:0008152;GO:0016787;GO:0047407	BP:metabolic process;MF:hydrolase activity;MF:ADP-ribosyl-[dinitrogen reductase] hydrolase activity;	------	------	------	------
NI35_4282	NI35_4282	signal recognition particle protein	0.884	-0.177285	0.153571	0.309321	no	down	ref_gene	mRNA	97.35	98.06	93.73	46.55	53.93	56.07	52.1833	96.38	GO:0006614;GO:0048500;GO:0003924;GO:0008312;GO:0016887;GO:0005525	BP:SRP-dependent cotranslational protein targeting to membrane;CC:signal recognition particle;MF:GTPase activity;MF:7S RNA binding;MF:ATPase activity;MF:GTP binding;	K03106	ffh	map02024;map03070;map03060	Quorum sensing;Bacterial secretion system;Protein export
NI35_2873	NI35_2873	hypothetical protein	0.558	-0.841728	0.153889	1	no	down	ref_gene	mRNA	4.68	3.35	3.25	0.97	1.25	1.67	1.29667	3.76	GO:0071586;GO:0016020;GO:0004222	BP:CAAX-box protein processing;CC:membrane;MF:metalloendopeptidase activity;	K07052	------	------	------
NI35_3404	NI35_3404	transcriptional regulator	0.416	-1.2639	0.154198	1	no	down	ref_gene	mRNA	2.32	0.92	1.04	0.23	0.25	0.6	0.36	1.42667	GO:0006351;GO:0003700;GO:0043565	BP:transcription, DNA-templated;MF:transcription factor activity, sequence-specific DNA binding;MF:sequence-specific DNA binding;	------	------	------	------
NI35_2499	NI35_2499	cyclopropane fatty acyl phospholipid synthase	0.816	-0.293495	0.154229	0.310148	no	down	ref_gene	mRNA	27.72	25.73	16.44	9.59	11.74	13.73	11.6867	23.2967	GO:0032259;GO:0008610;GO:0008757;GO:0008825	BP:methylation;BP:lipid biosynthetic process;MF:S-adenosylmethionine-dependent methyltransferase activity;MF:cyclopropane-fatty-acyl-phospholipid synthase activity;	K00574	cfa	------	------
NI35_2289	tolQ	colicin uptake protein TolQ	0.736	-0.443173	0.154244	0.310148	no	down	ref_gene	mRNA	14.26	9.53	14.67	5.53	6.24	5.54	5.77	12.82	GO:0043213;GO:0051301;GO:0007049;GO:0005886	BP:bacteriocin transport;BP:cell division;BP:cell cycle;CC:plasma membrane;	K03562	tolQ	------	------
NI35_1974	wfbX	WfbX	0.586	-0.769964	0.155344	1	no	down	ref_gene	mRNA	5.14	2.23	1.32	1.13	0.63	1.27	1.01	2.89667	GO:0016020;GO:0016747	CC:membrane;MF:transferase activity, transferring acyl groups other than amino-acyl groups;	------	------	------	------
NI35_2403	NI35_2403	monofunctional biosynthetic peptidoglycan transglycosylase	0.871	-0.199658	0.156412	0.313975	no	down	ref_gene	mRNA	44.2	42.09	43.94	21.7	22.82	24.85	23.1233	43.41	GO:0009252;GO:0071555;GO:0008360;GO:0005886;GO:0009274;GO:0008955;GO:0016763	BP:peptidoglycan biosynthetic process;BP:cell wall organization;BP:regulation of cell shape;CC:plasma membrane;CC:peptidoglycan-based cell wall;MF:peptidoglycan glycosyltransferase activity;MF:transferase activity, transferring pentosyl groups;	K03814	mtgA	map00550	Peptidoglycan biosynthesis
NI35_0312	NI35_0312	hypothetical protein	0.766	-0.384741	0.156624	0.314223	no	down	ref_gene	mRNA	23.12	15.65	16.79	8.24	7.58	10.34	8.72	18.52	------	------	------	------	------	------
NI35_2969	NI35_2969	serine/threonine protein phosphatase 1	0.653	-0.615103	0.157238	0.314741	no	down	ref_gene	mRNA	8.27	6.21	7.46	2.9	1.87	4.04	2.93667	7.31333	GO:0110154;GO:0005737;GO:0017018;GO:0016791;GO:0008803;GO:0016787;GO:0046872	BP:RNA decapping;CC:cytoplasm;MF:myosin phosphatase activity;MF:phosphatase activity;MF:bi;MF:hydrolase activity;MF:metal ion binding;	K07313	pphA	------	------
NI35_4307	ninF	protein ninF	0.519	-0.946225	0.157532	1	no	down	ref_gene	mRNA	4.7	3.52	2.98	1.03	1.56	1.04	1.21	3.73333	------	------	------	------	------	------
NI35_3263	slrP	E3 ubiquitin-protein ligase SlrP	0.803	-0.316817	0.157993	0.315186	no	down	ref_gene	mRNA	6.7	6.37	6.03	2.25	3.28	3.89	3.14	6.36667	GO:0016567;GO:0005576;GO:0030430;GO:0004842	BP:protein ubiquitination;CC:extracellular region;CC:host cell cytoplasm;MF:ubiquitin-protein transferase activity;	K23946	slrP	map05132	Salmonella infection
NI35_3309	NI35_3309	phage protein	0.764	-0.387446	0.158098	0.315218	no	down	ref_gene	mRNA	73.88	63.25	65.65	35.06	33.19	33.02	33.7567	67.5933	------	------	------	------	------	------
NI35_0027	NI35_0027	hypothetical protein	0.757	-0.4025	0.159158	0.316714	no	down	ref_gene	mRNA	24.14	24.77	19.84	8.09	12.78	11.96	10.9433	22.9167	------	------	------	------	------	------
NI35_2008	NI35_2008	propanediol utilization	0.383	-1.3862	0.15941	1	no	down	ref_gene	mRNA	10.92	10.71	14.31	5.06	3.9	0	2.98667	11.98	GO:0031469	CC:polyhedral organelle;	------	------	------	------
NI35_0487	NI35_0487	hypothetical protein	0.623	-0.6824	0.160235	0.31808	no	down	ref_gene	mRNA	28.19	13.22	17.51	3.86	6.03	13.42	7.77	19.64	GO:0016020	CC:membrane;	------	------	------	------
NI35_2681	nusA	transcription elongation factor NusA	0.893	-0.16248	0.160616	0.31808	no	down	ref_gene	mRNA	315.26	296.39	278.17	151.28	157.53	177.45	162.087	296.607	GO:0031564;GO:0006353;GO:0005737;GO:0005829;GO:0003700;GO:0000166;GO:0003723;GO:0003746	BP:transcription antitermination;BP:DNA-templated transcription, termination;CC:cytoplasm;CC:cytosol;MF:transcription factor activity, sequence-specific DNA binding;MF:nucleotide binding;MF:RNA binding;MF:translation elongation factor activity;	K02600	nusA	------	------
NI35_0213	NI35_0213	adenylosuccinate lyase	0.848	-0.237064	0.160787	0.31808	no	down	ref_gene	mRNA	37.07	33.62	26.41	13.88	18.74	17.88	16.8333	32.3667	GO:0044208;GO:0006189;GO:0006188;GO:0005829;GO:0004018;GO:0070626	BP:'de novo' AMP biosynthetic process;BP:'de novo' IMP biosynthetic process;BP:IMP biosynthetic process;CC:cytosol;MF:N6;MF:;	K01756	purB	map00250;map01232;map00230	Alanine, aspartate and glutamate metabolism;Nucleotide metabolism;Purine metabolism
NI35_2091	NI35_2091	FAD linked oxidase	0.882	-0.181007	0.16091	0.318144	no	down	ref_gene	mRNA	25.85	23.45	24.91	11.88	13.61	14.34	13.2767	24.7367	GO:0003824;GO:0051536;GO:0046872;GO:0071949	MF:catalytic activity;MF:iron-sulfur cluster binding;MF:metal ion binding;MF:FAD binding;	K26063	ydiJ	map00310	Lysine degradation
NI35_1641	NI35_1641	peptide chain release factor 1	0.86	-0.217257	0.161054	0.318252	no	down	ref_gene	mRNA	42.26	36.52	37.11	19.74	20.04	21.14	20.3067	38.63	GO:0005737;GO:0016149	CC:cytoplasm;MF:translation release factor activity, codon specific;	K02835	prfA	------	------
NI35_4334	NI35_4334	sugar translocase	0.516	-0.953946	0.162231	1	no	down	ref_gene	mRNA	11.43	10.54	6.23	2.28	3.54	3.79	3.20333	9.4	GO:0000271;GO:0016020	BP:polysaccharide biosynthetic process;CC:membrane;	------	------	------	------
NI35_1506	NI35_1506	DNA-cytosine methyltransferase	0.835	-0.260306	0.162693	0.321133	no	down	ref_gene	mRNA	18.24	16.6	15.54	7.68	9.52	8.52	8.57333	16.7933	GO:0009307;GO:0003886	BP:DNA restriction-modification system;MF:DN;	K00558	dcm	map00270;map05206	Cysteine and methionine metabolism;MicroRNAs in cancer
NI35_2467	NI35_2467	Na(+)-translocating NADH-quinone reductase subunit E	0.783	-0.353233	0.162965	0.321451	no	down	ref_gene	mRNA	26.07	30.61	25.33	11.72	14.71	13.99	13.4733	27.3367	GO:0022900;GO:0005886	BP:electron transport chain;CC:plasma membrane;	K03617	rnfA	------	------
NI35_1730	NI35_1730	phage shock protein G like protein	0.668	-0.583035	0.163035	0.321451	no	down	ref_gene	mRNA	9.23	8.45	9.8	5.39	2.73	3.15	3.75667	9.16	GO:0016020	CC:membrane;	------	------	------	------
NI35_3304	NI35_3304	hypothetical protein	0.218	-2.19942	0.164139	1	no	down	ref_gene	mRNA	1.64	3.02	2.87	0	1.09	0	0.363333	2.51	------	------	------	------	------	------
NI35_2375	NI35_2375	proline dipeptidase	0.885	-0.176514	0.16477	0.324171	no	down	ref_gene	mRNA	79.04	73.27	73.48	37.05	40.88	44.38	40.77	75.2633	GO:0006508;GO:0016795;GO:0016805;GO:0102009;GO:0046872;GO:0008235	BP:proteolysis;MF:phosphoric triester hydrolase activity;MF:dipeptidase activity;MF:proline dipeptidase activity;MF:metal ion binding;MF:metalloexopeptidase activity;	K01271	pepQ	------	------
NI35_1595	NI35_1595	hypothetical protein	0.739	-0.436914	0.166256	0.326713	no	down	ref_gene	mRNA	16.41	11.68	10.27	6.11	5.15	6.14	5.8	12.7867	GO:0000917;GO:0043093;GO:0005737	BP:barrier septum assembly;BP:FtsZ-dependent cytokinesis;CC:cytoplasm;	K18657	zapC	------	------
NI35_0756	NI35_0756	DNA polymerase III subunit beta	0.862	-0.213747	0.167533	0.328677	no	down	ref_gene	mRNA	36.08	35.99	38.1	18.71	19.2	20.29	19.4	36.7233	GO:0006260;GO:0005737;GO:0009360;GO:0008408;GO:0003887;GO:0003677	BP:DNA replication;CC:cytoplasm;CC:DNA polymerase III complex;MF:3'-5' exonuclease activity;MF:DNA-directed DNA polymerase activity;MF:DNA binding;	K02338	dnaN	map03430;map03440;map03030	Mismatch repair;Homologous recombination;DNA replication
NI35_3138	NI35_3138	hypothetical protein	0.349	-1.51781	0.167601	1	no	down	ref_gene	mRNA	19.87	11.98	30.93	5.29	5.43	2.51	4.41	20.9267	------	------	------	------	------	------
NI35_3972	NI35_3972	mannitol repressor protein	0.792	-0.337267	0.167834	0.32896	no	down	ref_gene	mRNA	23.7	20.06	24.36	9.78	10.89	12.7	11.1233	22.7067	GO:0045892	BP:negative regulation of transcription, DNA-templated;	K02562	mtlR	------	------
NI35_4146	NI35_4146	hypothetical protein	0.352	-1.50731	0.167963	1	no	down	ref_gene	mRNA	31.63	14.41	3.79	1.96	8.09	1.86	3.97	16.61	------	------	------	------	------	------
NI35_2736	NI35_2736	thiamine biosynthesis protein	0.805	-0.313328	0.168457	0.329461	no	down	ref_gene	mRNA	34.27	19.66	22.15	11.61	12.5	13.17	12.4267	25.36	GO:0016779;GO:0008641	MF:nucleotidyltransferase activity;MF:small protein activating enzyme activity;	K03148	thiF	map00730;map04122	Thiamine metabolism;Sulfur relay system
NI35_3216	NI35_3216	glycyl-radical enzyme activating protein family	0.732	-0.450273	0.16917	0.329744	no	down	ref_gene	mRNA	9.89	6.65	6.27	4.63	2.4	2.95	3.32667	7.60333	GO:0043365;GO:0016829;GO:0046872;GO:0051539;GO:0016491	MF:[formate-C-acetyltransferase]-activating enzyme activity;MF:lyase activity;MF:metal ion binding;MF:4 iron, 4 sulfur cluster binding;MF:oxidoreductase activity;	K04069	pflA	------	------
NI35_1183	exbB	biopolymer transport protein ExbB	0.865	-0.209267	0.169229	0.329744	no	down	ref_gene	mRNA	103.09	96.98	88.26	46.31	48.78	59.56	51.55	96.11	GO:0043213;GO:0017038;GO:0015031;GO:0005886;GO:0016787;GO:0022857	BP:bacteriocin transport;BP:protein import;BP:protein transport;CC:plasma membrane;MF:hydrolase activity;MF:transmembrane transporter activity;	K03561	exbB	------	------
NI35_0011	NI35_0011	carbamoyl phosphate synthase large subunit	0.889	-0.170393	0.169285	0.329744	no	down	ref_gene	mRNA	184.11	165.98	145.8	74.78	93.52	100.45	89.5833	165.297	GO:0006221;GO:0044205;GO:0006541;GO:0006526;GO:0005737;GO:0004088;GO:0046872;GO:0005524	BP:pyrimidine nucleotide biosynthetic process;BP:'de novo' UMP biosynthetic process;BP:glutamine metabolic process;BP:arginine biosynthetic process;CC:cytoplasm;MF:carbamoyl-phosphate synthas;MF:metal ion binding;MF:ATP binding;	K01955	carB	map00240;map00250	Pyrimidine metabolism;Alanine, aspartate and glutamate metabolism
NI35_1903	NI35_1903	lipoprotein	0.866	-0.207892	0.170137	0.330316	no	down	ref_gene	mRNA	286.81	266.03	206.88	108.01	140.73	157.53	135.423	253.24	GO:0051205;GO:0043165;GO:0009279	BP:protein insertion into membrane;BP:Gram-negative-bacterium-type cell outer membrane assembly;CC:cell outer membrane;	K07287	bamC	------	------
NI35_0302	NI35_0302	hypothetical protein	0.742	-0.429643	0.170829	0.331297	no	down	ref_gene	mRNA	19.61	20.3	22.57	9.86	6.34	12.79	9.66333	20.8267	GO:0042278;GO:0019213;GO:0008428;GO:0061463;GO:0001883	BP:purine nucleoside metabolic process;MF:deacetylase activity;MF:ribonuclease inhibitor activity;MF:O-acetyl-ADP-ribose deacetylase activity;MF:purine nucleoside binding;	K23518	ymdB	------	------
NI35_1495	fliQ	flagellar biosynthesis protein FliQ	0.438	-1.19103	0.171007	1	no	down	ref_gene	mRNA	14.34	14.17	16.19	2.84	5.85	4.01	4.23333	14.9	GO:0009306;GO:0044780;GO:0009425;GO:0005886	BP:protein secretion;BP:bacterial-type flagellum assembly;CC:bacterial-type flagellum basal body;CC:plasma membrane;	K02420	fliQ	map02040	Flagellar assembly
NI35_3524	NI35_3524	glycogen debranching enzyme	0.818	-0.289231	0.173059	0.334706	no	down	ref_gene	mRNA	8.74	6.87	6.81	3.72	3.67	3.69	3.69333	7.47333	GO:0005980;GO:0004133;GO:0004553	BP:glycogen catabolic process;MF:glycogen debranching enzyme activity;MF:hydrolase activity, hydrolyzing O-glycosyl compounds;	K01214	treX	map00500	Starch and sucrose metabolism
NI35_2269	NI35_2269	allophanate hydrolase subunit 2	0.871	-0.199006	0.173334	0.335056	no	down	ref_gene	mRNA	62.23	53.16	55.84	27.66	30.25	33.64	30.5167	57.0767	GO:0016787;GO:0016740;GO:0016829;GO:0005524	MF:hydrolase activity;MF:transferase activity;MF:lyase activity;MF:ATP binding;	K23124	pxpC	map00480	Glutathione metabolism
NI35_2056	NI35_2056	hypothetical protein	0.725	-0.463446	0.173591	0.335369	no	down	ref_gene	mRNA	9.38	10.75	9.93	3.87	3.79	5.94	4.53333	10.02	GO:0006508;GO:0008233	BP:proteolysis;MF:peptidase activity;	------	------	------	------
NI35_3859	NI35_3859	FkbB-type 16 kD peptidyl-prolyl cis-trans isomerase	0.864	-0.210313	0.17369	0.335379	no	down	ref_gene	mRNA	212.82	194.71	192.78	94.56	107.97	126.53	109.687	200.103	GO:0006457;GO:0003755	BP:protein folding;MF:peptidyl-prolyl cis-trans isomerase activity;	K03774	slpA	------	------
NI35_2223	NI35_2223	putative envelope lipoprotein	0.349	-1.5198	0.173792	1	no	down	ref_gene	mRNA	1.64	0.41	1.16	0.26	0.14	0.27	0.223333	1.07	------	------	------	------	------	------
NI35_0959	NI35_0959	queuosine Biosynthesis QueE Radical SAM	0.835	-0.260825	0.176603	0.338974	no	down	ref_gene	mRNA	47.84	42.3	42.2	25.56	20.54	21.93	22.6767	44.1133	GO:0008616;GO:0016840;GO:0000287;GO:0051539;GO:1904047	BP:queuosine biosynthetic process;MF:carbon-nitrogen lyase activity;MF:magnesium ion binding;MF:4 iron, 4 sulfur cluster binding;MF:S-adenosyl-L-methionine binding;	K10026	queE	map00790	Folate biosynthesis
NI35_4163	NI35_4163	ribulose-phosphate 3-epimerase	0.857	-0.222095	0.17755	0.340607	no	down	ref_gene	mRNA	111.87	108.59	86.7	47.93	53.61	62.59	54.71	102.387	GO:0006098;GO:0019323;GO:0005886;GO:0004750;GO:0046872	BP:pentose-phosphate shunt;BP:pentose catabolic process;CC:plasma membrane;MF:ribulose-phosphate 3-epimerase activity;MF:metal ion binding;	K01783	rpe	map00040;map00030;map00710	Pentose and glucuronate interconversions;Pentose phosphate pathway;Carbon fixation in photosynthetic organisms
NI35_1227	NI35_1227	signal transduction protein	0.829	-0.271425	0.177869	0.340849	no	down	ref_gene	mRNA	27.92	25.19	24.85	12.91	13.87	12.95	13.2433	25.9867	GO:0016020	CC:membrane;	K07184	ygiM	------	------
NI35_3198	mosC	membrane protein mosC	0.85	-0.235191	0.178924	0.341859	no	down	ref_gene	mRNA	26.76	18.82	24.26	10.92	12.43	12.67	12.0067	23.28	GO:0005886;GO:0022857	CC:plasma membrane;MF:transmembrane transporter activity;	------	------	------	------
NI35_4116	NI35_4116	gluconate transporter	0.894	-0.161806	0.179021	0.341859	no	down	ref_gene	mRNA	121.41	100.6	94.97	52.42	60.02	59.94	57.46	105.66	GO:0016020;GO:0015128	CC:membrane;MF:gluconate transmembrane transporter activity;	K06156	gntU	------	------
NI35_2029	cbiG	cobalamin biosynthesis protein CbiG	0.748	-0.41905	0.179165	0.341859	no	down	ref_gene	mRNA	9.14	6.28	15.34	5.23	4.48	4.15	4.62	10.2533	GO:0009236;GO:0016787;GO:0043779	BP:cobalamin biosynthetic process;MF:hydrolase activity;MF:cobalt-precorrin-5A acetaldehyde-lyase activity;	K02189	cbiG	map00860	Porphyrin metabolism
NI35_3497	NI35_3497	N-hydroxyarylamine O-acetyltransferase	0.749	-0.417585	0.180029	0.342954	no	down	ref_gene	mRNA	9.19	6.66	5.37	2.94	3.64	3.1	3.22667	7.07333	GO:0005737;GO:0005840;GO:0004060;GO:0046990;GO:0016407	CC:cytoplasm;CC:ribosome;MF:arylamine N-acetyltransferase activity;MF:N-hydroxyarylamine O-acetyltransferase activity;MF:acetyltransferase activity;	K00675	nhoA	------	------
NI35_2875	mnmC	5-methylaminomethyl-2-thiouridine-forming enzyme MnmC	0.881	-0.182998	0.18038	0.343352	no	down	ref_gene	mRNA	32.93	27.09	26.56	13.22	16.48	16.68	15.46	28.86	------	------	K15461	mnmC	------	------
NI35_2221	NI35_2221	putative lipoprotein envE precursor	0.675	-0.566636	0.180432	0.343352	no	down	ref_gene	mRNA	3	2.19	3.01	1.01	1.2	1.14	1.11667	2.73333	GO:0030246	MF:carbohydrate binding;	------	------	------	------
NI35_1693	NI35_1693	aminodeoxychorismate synthase%2C component I	0.829	-0.270022	0.180561	0.343414	no	down	ref_gene	mRNA	17.69	14.16	12.63	7.64	7.6	7.13	7.45667	14.8267	GO:0009396;GO:0046820	BP:folic acid-containing compound biosynthetic process;MF:4-amino-4-deoxychorismate synthase activity;	K01665	pabB	map00790	Folate biosynthesis
NI35_2769	NI35_2769	hybrid sensory kinase	0.878	-0.188034	0.180922	0.343916	no	down	ref_gene	mRNA	17.52	13.68	16.24	8.45	7.95	8.69	8.36333	15.8133	GO:0006355;GO:0005886;GO:0000155;GO:0005524	BP:regulation of transcription, DNA-templated;CC:plasma membrane;MF:phosphorelay sensor kinase activity;MF:ATP binding;	K07677	rcsC	map02026;map02020	Biofilm formation - Escherichia coli;Two-component system
NI35_4259	NI35_4259	integrase	0.714	-0.486074	0.181127	0.344123	no	down	ref_gene	mRNA	4.32	5.26	4.34	1.61	2.22	2.34	2.05667	4.64	GO:0015074;GO:0003676	BP:DNA integration;MF:nucleic acid binding;	------	------	------	------
NI35_4308	ninG	protein ninG	0.173	-2.53407	0.181497	1	no	down	ref_gene	mRNA	1.99	3.93	7.87	0	0	1.3	0.433333	4.59667	------	------	------	------	------	------
NI35_1881	NI35_1881	hypothetical protein	0.607	-0.721342	0.182996	1	no	down	ref_gene	mRNA	8.79	8.79	6.67	1.84	3.92	3.65	3.13667	8.08333	------	------	------	------	------	------
NI35_4184	NI35_4184	phosphoribulokinase	0.839	-0.252763	0.18441	0.348679	no	down	ref_gene	mRNA	24.55	20.11	23.19	12.18	11.13	11.34	11.55	22.6167	GO:0016310;GO:0005975;GO:0005737;GO:0008974;GO:0005524	BP:phosphorylation;BP:carbohydrate metabolic process;CC:cytoplasm;MF:phosphoribulokinase activity;MF:ATP binding;	K00855	prkB	map00710	Carbon fixation in photosynthetic organisms
NI35_2037	NI35_2037	cobalt transporter ATP-binding subunit	0.752	-0.411538	0.184815	0.349259	no	down	ref_gene	mRNA	10.95	7.82	10.87	3.77	4.43	5.45	4.55	9.88	GO:0009236;GO:0006824;GO:0005886;GO:0005524;GO:0016887	BP:cobalamin biosynthetic process;BP:cobalt ion transport;CC:plasma membrane;MF:ATP binding;MF:ATPase activity;	K02006	cbiO	map02010	ABC transporters
NI35_2935	NI35_2935	high-affinity zinc transporter periplasmic component protein	0.753	-0.41019	0.185604	0.350378	no	down	ref_gene	mRNA	10.33	7.4	7.97	4.56	3.08	4.06	3.9	8.56667	GO:0006829;GO:0046872	BP:zinc II ion transport;MF:metal ion binding;	K09815	znuA	map02010	ABC transporters
NI35_3753	NI35_3753	hypothetical protein	0.176	-2.50975	0.18601	1	no	down	ref_gene	mRNA	40.19	12.81	30.95	0	7.88	0	2.62667	27.9833	------	------	------	------	------	------
NI35_4095	NI35_4095	leucine/isoleucine/valine transporter ATP-binding subunit	0.807	-0.309293	0.186965	0.352385	no	down	ref_gene	mRNA	24.74	15.51	23.95	9.42	11.7	10.47	10.53	21.4	GO:0016887;GO:0005524	MF:ATPase activity;MF:ATP binding;	K01995	livG	map02024;map02010	Quorum sensing;ABC transporters
NI35_1680	NI35_1680	putative cytoplasmic protein	0.635	-0.655058	0.188255	1	no	down	ref_gene	mRNA	6.25	5.5	3.92	2.15	1.63	2.38	2.05333	5.22333	------	------	K09160	------	------	------
NI35_0617	NI35_0617	diguanylate cyclase/phosphodiesterase	0.865	-0.209183	0.188682	0.354371	no	down	ref_gene	mRNA	12.75	9.46	10.58	5.9	5.76	5.36	5.67333	10.93	GO:0005886	CC:plasma membrane;	K21084	yegE	map02026	Biofilm formation - Escherichia coli
NI35_2697	NI35_2697	general stress protein 18	0.834	-0.261123	0.188747	0.354371	no	down	ref_gene	mRNA	18.74	13.63	19.71	7.54	9.37	9.54	8.81667	17.36	GO:0006541;GO:0006508;GO:0016787;GO:0016798;GO:0016740;GO:0008233	BP:glutamine metabolic process;BP:proteolysis;MF:hydrolase activity;MF:hydrolase activity, acting on glycosyl bonds;MF:transferase activity;MF:peptidase activity;	K05520	yhbO	------	------
NI35_2768	rcsB	transcriptional regulator RcsB	0.83	-0.26903	0.188818	0.354371	no	down	ref_gene	mRNA	51.46	42.99	28.3	14.59	21.73	26.29	20.87	40.9167	GO:0000160;GO:0006355;GO:0003677	BP:phosphorelay signal transduction system;BP:regulation of transcription, DNA-templated;MF:DNA binding;	K07687	rcsB	map02026;map02020	Biofilm formation - Escherichia coli;Two-component system
NI35_0655	yehW	osmoprotectant ABC transporter inner membrane protein YehW	0.763	-0.390115	0.190056	0.355567	no	down	ref_gene	mRNA	20.39	15.71	9.81	6.32	8.6	6.7	7.20667	15.3033	GO:0055085;GO:0005886;GO:0005524	BP:transmembrane transport;CC:plasma membrane;MF:ATP binding;	K05846	opuBD	map02010	ABC transporters
NI35_1631	NI35_1631	pyruvate formate lyase activating enzyme 1	0.779	-0.360434	0.190435	0.356088	no	down	ref_gene	mRNA	11.07	10.81	9.78	4.95	4.71	5.51	5.05667	10.5533	GO:0005737;GO:0016829;GO:0046872;GO:0051539;GO:0043365	CC:cytoplasm;MF:lyase activity;MF:metal ion binding;MF:4 iron, 4 sulfur cluster binding;MF:[formate-C-acetyltransferase]-activating enzyme activity;	K04069	pflA	------	------
NI35_0066	fruR	DNA-binding transcriptional regulator FruR	0.856	-0.224607	0.191235	0.357283	no	down	ref_gene	mRNA	42.36	35.1	29.61	16.72	19.74	19.64	18.7	35.69	GO:0006355;GO:0009750;GO:0003700;GO:0000976;GO:0003677	BP:regulation of transcription, DNA-templated;BP:response to fructose;MF:transcription factor activity, sequence-specific DNA binding;MF:transcription regulatory region sequence-specific DNA binding;MF:DNA binding;	K03435	fruR1	------	------
NI35_1028	lplT	lysophospholipid transporter LplT	0.881	-0.183581	0.191276	0.357283	no	down	ref_gene	mRNA	25.94	20.14	24.76	11.23	13.71	12.85	12.5967	23.6133	GO:0005886;GO:0051978	CC:plasma membrane;MF:lysophospholipid transporter activity;	K08227	lplT	------	------
NI35_4028	NI35_4028	hypothetical protein	0.589	-0.762578	0.192543	1	no	down	ref_gene	mRNA	22.46	16.92	9.72	6.04	6.22	7.1	6.45333	16.3667	------	------	------	------	------	------
NI35_0151	NI35_0151	hypothetical protein	0.325	-1.61943	0.193124	1	no	down	ref_gene	mRNA	8.79	2.83	7.53	0	2.08	1.89	1.32333	6.38333	------	------	------	------	------	------
NI35_0928	ftsB	cell division protein FtsB	0.649	-0.623172	0.193604	0.360115	no	down	ref_gene	mRNA	336.34	276.91	143.76	83.73	108.11	139.53	110.457	252.337	GO:0043093;GO:0032153;GO:0030428;GO:0005886	BP:FtsZ-dependent cytokinesis;CC:cell division site;CC:cell septum;CC:plasma membrane;	K05589	ftsB	------	------
NI35_2165	NI35_2165	nicotinamidase/pyrazinamidase	0.813	-0.297955	0.196139	0.364258	no	down	ref_gene	mRNA	13.89	13.57	12.18	6.59	6.33	6.85	6.59	13.2133	GO:0008936;GO:0016787	MF:nicotinamidase activity;MF:hydrolase activity;	K08281	pncA	map00760	Nicotinate and nicotinamide metabolism
NI35_2505	NI35_2505	type III secretion system protein	0.243	-2.04286	0.198394	1	no	down	ref_gene	mRNA	0.93	0.54	0.94	0	0.19	0.18	0.123333	0.803333	GO:0009306;GO:0005886	BP:protein secretion;CC:plasma membrane;	K03226	yscR	map03070	Bacterial secretion system
NI35_3862	NI35_3862	putative nitrite reductase	0.842	-0.247907	0.1984	0.367688	no	down	ref_gene	mRNA	28.89	27.96	19.87	11.07	14.77	13.91	13.25	25.5733	------	------	------	------	------	------
NI35_0476	NI35_0476	hypothetical protein	0.627	-0.673312	0.198442	1	no	down	ref_gene	mRNA	140.26	145.77	130.54	55.41	46.38	52.57	51.4533	138.857	------	------	------	------	------	------
NI35_3801	NI35_3801	fimbrial subunit	0.464	-1.10651	0.199683	1	no	down	ref_gene	mRNA	3.13	2.15	1.78	0.2	1.07	0.8	0.69	2.35333	GO:0007155;GO:0009289	BP:cell adhesion;CC:pilus;	------	------	------	------
NI35_2789	NI35_2789	aluminum-inducible protein	0.791	-0.338412	0.200733	0.370752	no	down	ref_gene	mRNA	8.33	8.69	9.03	4.06	4.69	3.9	4.21667	8.68333	GO:0008653;GO:0016310;GO:0042597;GO:0016301;GO:0016791	BP:lipopolysaccharide metabolic process;BP:phosphorylation;CC:periplasmic space;MF:kinase activity;MF:phosphatase activity;	------	------	------	------
NI35_0284	NI35_0284	lipoprotein	0.816	-0.292967	0.201018	0.370989	no	down	ref_gene	mRNA	46.42	44.81	37.45	16.37	20.86	28.81	22.0133	42.8933	------	------	------	------	------	------
NI35_1221	NI35_1221	hypothetical protein	0.295	-1.76079	0.20207	1	no	down	ref_gene	mRNA	10.27	5.02	2.23	1.19	1.22	1.12	1.17667	5.84	------	------	------	------	------	------
NI35_0235	NI35_0235	hypothetical protein	0.786	-0.347475	0.202159	0.37261	no	down	ref_gene	mRNA	24.1	22.04	21.36	9.99	11.05	12.14	11.06	22.5	GO:0019867	CC:outer membrane;	------	------	------	------
NI35_2905	NI35_2905	hypothetical protein	0.804	-0.314957	0.20248	0.372613	no	down	ref_gene	mRNA	19.89	18.83	17.84	8.35	10.29	9.54	9.39333	18.8533	------	------	------	------	------	------
NI35_2865	NI35_2865	membrane protein	0.812	-0.300105	0.202793	0.372758	no	down	ref_gene	mRNA	24.41	27.69	20.2	12.43	9.93	14.1	12.1533	24.1	GO:0005886	CC:plasma membrane;	K03975	dedA	------	------
NI35_1203	NI35_1203	hypothetical protein	0.486	-1.04166	0.202949	1	no	down	ref_gene	mRNA	8.71	7.09	14.07	1.69	4.35	3.18	3.07333	9.95667	------	------	------	------	------	------
NI35_1669	NI35_1669	potassium/proton antiporter	0.868	-0.203924	0.202994	0.372758	no	down	ref_gene	mRNA	19.51	14.03	19.76	8.78	9.59	9.57	9.31333	17.7667	GO:0006884;GO:0005886;GO:0015386;GO:0050660	BP:cell volume homeostasis;CC:plasma membrane;MF:potassiu;MF:flavin adenine dinucleotide binding;	K11105	cvrA	------	------
NI35_3074	NI35_3074	peptide deformylase	0.839	-0.252461	0.203026	0.372758	no	down	ref_gene	mRNA	58.06	58.16	59.34	25.78	35.8	31.05	30.8767	58.52	GO:0043686;GO:0006412;GO:0046872;GO:0042586	BP:co-translational protein modification;BP:translation;MF:metal ion binding;MF:peptide deformylase activity;	K01462	def	------	------
NI35_2596	NI35_2596	flagellar biosynthesis sigma factor like protein	0.875	-0.192076	0.203334	0.372936	no	down	ref_gene	mRNA	106.75	113.72	104.82	51.87	63.93	61.35	59.05	108.43	GO:1900188;GO:0006355;GO:0006352;GO:0005737;GO:0016987;GO:0003677;GO:0003899	BP:negative regulation of cell adhesion involved in single-species biofilm formation;BP:regulation of transcription, DNA-templated;BP:DNA-templated transcription, initiation;CC:cytoplasm;MF:sigma factor activity;MF:DNA binding;MF:DNA-directed RNA polymerase activity;	K02405	fliA	map02026;map02025;map02040;map02020;map05111	Biofilm formation - Escherichia coli;Biofilm formation - Pseudomonas aeruginosa;Flagellar assembly;Two-component system;Biofilm formation - Vibrio cholerae
NI35_0192	NI35_0192	lysine decarboxylase 2	0.867	-0.205524	0.203864	0.373329	no	down	ref_gene	mRNA	26.23	29.3	26.09	12.21	16.57	14.75	14.51	27.2067	GO:0006520;GO:0005737;GO:0016831;GO:0008923	BP:cellular amino acid metabolic process;CC:cytoplasm;MF:carboxy-lyase activity;MF:lysine decarboxylase activity;	K01582	ldcC	map00960;map00310	Tropane, piperidine and pyridine alkaloid biosynthesis;Lysine degradation
NI35_2970	NI35_2970	hypothetical protein	0.476	-1.07237	0.20452	1	no	down	ref_gene	mRNA	10.47	7.96	5.71	4.38	3.23	0	2.53667	8.04667	------	------	------	------	------	------
NI35_1005	csdE	cysteine desulfurase%2C sulfur acceptor subunit CsdE	0.755	-0.406087	0.205541	0.375942	no	down	ref_gene	mRNA	25.8	27.32	22.54	10.73	14.28	11.55	12.1867	25.22	GO:0031071	MF:cysteine desulfurase activity;	K02426	sufE	------	------
NI35_1518	NI35_1518	hypothetical protein	0.175	-2.51222	0.205602	1	no	down	ref_gene	mRNA	2.26	2.06	0	0	0.5	0	0.166667	1.44	------	------	------	------	------	------
NI35_3759	NI35_3759	putative membrane protein	0.789	-0.341121	0.205608	0.375942	no	down	ref_gene	mRNA	13.65	10.14	14.13	7.24	6.06	4.79	6.03	12.64	GO:0016020;GO:0022857	CC:membrane;MF:transmembrane transporter activity;	------	------	------	------
NI35_1272	NI35_1272	vitamin B12 transporter btuB Cobalamin receptor	0.887	-0.173036	0.206072	0.375988	no	down	ref_gene	mRNA	47.92	42.53	34.68	19.79	22.82	24.91	22.5067	41.71	GO:0006811;GO:0009279;GO:0046930;GO:0015420;GO:0015288;GO:0046872	BP:ion transport;CC:cell outer membrane;CC:pore complex;MF:cobalamin-transporting ATPase activity;MF:porin activity;MF:metal ion binding;	K16092	btuB	------	------
NI35_3586	NI35_3586	iron-sulfur cluster binding protein	0.882	-0.180684	0.206163	0.375988	no	down	ref_gene	mRNA	26.65	20.16	23.08	10.84	13.85	12.67	12.4533	23.2967	------	------	K18979	queG	------	------
NI35_3386	pspC	DNA-binding transcriptional activator PspC	0.614	-0.704155	0.206524	1	no	down	ref_gene	mRNA	19.47	8.98	13.61	6.32	3.57	6.55	5.48	14.02	GO:0005886;GO:0003677	CC:plasma membrane;MF:DNA binding;	K03973	pspC	------	------
NI35_1837	NI35_1837	inositol monophosphatase	0.848	-0.23827	0.208269	0.379009	no	down	ref_gene	mRNA	47.72	51.21	39.43	23.42	27.09	22.16	24.2233	46.12	GO:0031564;GO:0046854;GO:0042254;GO:0006020;GO:0007165;GO:0005737;GO:0008934;GO:0003723;GO:0052832;GO:0052833;GO:0046872	BP:transcription antitermination;BP:phosphatidylinositol phosphorylation;BP:ribosome biogenesis;BP:inositol metabolic process;BP:signal transduction;CC:cytoplasm;MF:inositol monophosphate 1-phosphatase activity;MF:RNA binding;MF:inositol monophosphate 3-phosphatase activity;MF:inositol monophosphate 4-phosphatase activity;MF:metal ion binding;	K01092	suhB	map00521;map04070;map00562	Streptomycin biosynthesis;Phosphatidylinositol signaling system;Inositol phosphate metabolism
[truncated: 3,353 more rows]

## Sheet: genes express with sig Diff
Genes with significantly different expression levels detected in transcriptome sequencing
Gene_id	Gene name	Gene description	FC(A/B)	Log2FC(A/B)	Pvalue	Padjust	Significant	Regulate	Gene Type	Biotype	gp7_1	gp7_2	gp7_3	JSS1_1	JSS1_2	JSS1_3	A	B	GO_id	GO_term	KO_id	KO_name	Pathway_id	Pathway_definition
[truncated: 256 more rows]

## Sheet: mRNA down
Genes with significantly decreased expression levels detected in transcriptome sequencing
[truncated: 175 more rows]

## Sheet: mRNA up
Genes with significantly upregulated expression levels detected in transcriptome sequencing
[truncated: 83 more rows]
