# Supplementary material for: Mechanistic insights into JSS1_004-mediated antagonism of the DndBCDE-FGH restriction system and engineering applications
Source: mBio. 2025 Jul 14;16(8):e01386-25. doi: 10.1128/mbio.01386-25 (PMC12345140; doi:10.1128/mbio.01386-25)
Supplement: Data S2 — ChIP-seq data. [file mbio.01386-25-s0010.xlsx]

## Sheet: Sheet 1
Genes bound by JSS1_004 detected in ChIP-seq
Chr	Start	End	Conc	Conc_Flag	Conc_No_Flag	log2FoldChange	pvalue	FDR	Flag_rep1_IP	Flag_rep2_IP	Flag_rep3_IP	No_Flag_rep1_IP	No_Flag_rep2_IP	No_Flag_rep3_IP	gene_id	region	gene_name	gene_biotype	gene_description
CP008925.1	11815	12135	3.04	3.81	1.29	2.52	0.00199	0.00385	41.34	0.27	0.42	2.02	2.04	3.29	gene_GW13_PRO0014	CDS	GW13_PRO0014	protein_coding	Membrane Protein Functionally coupled to the MukBEF Chromosome Partitioning Mechanism && sp|P0AB02|ELYC_ECO57 Envelope biogenesis factor ElyC OS=Escherichia coli O157:H7 OX=83334 GN=elyC PE=3 SV=1 && PF02698:DUF218 domain
CP008925.1	11815	12135	3.04	3.81	1.29	2.52	0.00199	0.00385	41.34	0.27	0.42	2.02	2.04	3.29	gene_GW13_PRO0015	promoter	GW13_PRO0015	protein_coding	S-adenosylmethionine-dependent methyltransferase Functionally Coupled to the MukBEF Chromosome Partitioning Mechanism && sp|P36566|CMOM_ECOLI tRNA 5-carboxymethoxyuridine methyltransferase OS=Escherichia coli (strain K12) OX=83333 GN=cmoM PE=1 SV=2 && PF08241:Methyltransferase domain
CP008925.1	11815	12135	3.04	3.81	1.29	2.52	0.00199	0.00385	41.34	0.27	0.42	2.02	2.04	3.29	gene_GW13_PRO0015	CDS	GW13_PRO0015	protein_coding	S-adenosylmethionine-dependent methyltransferase Functionally Coupled to the MukBEF Chromosome Partitioning Mechanism && sp|P36566|CMOM_ECOLI tRNA 5-carboxymethoxyuridine methyltransferase OS=Escherichia coli (strain K12) OX=83333 GN=cmoM PE=1 SV=2 && PF08241:Methyltransferase domain
CP008925.1	11815	12135	3.04	3.81	1.29	2.52	0.00199	0.00385	41.34	0.27	0.42	2.02	2.04	3.29	gene_GW13_PRO0014	promoter	GW13_PRO0014	protein_coding	Membrane Protein Functionally coupled to the MukBEF Chromosome Partitioning Mechanism && sp|P0AB02|ELYC_ECO57 Envelope biogenesis factor ElyC OS=Escherichia coli O157:H7 OX=83334 GN=elyC PE=3 SV=1 && PF02698:DUF218 domain
CP008925.1	46336	47474	8.49	8.86	7.99	0.86	0.000452	0.00097	464.62	465.37	460.53	252.68	205.8	306.31	gene_GW13_PRO0040	promoter	GW13_PRO0040	protein_coding	Outer membrane protein A precursor && sp|P02936|OMPA_SALTY Outer membrane protein A OS=Salmonella typhimurium (strain LT2 / SGSC1412 / ATCC 700720) OX=99287 GN=ompA PE=3 SV=2 && PF01389:OmpA-like transmembrane domain|PF00691:OmpA family
CP008925.1	46336	47474	8.49	8.86	7.99	0.86	0.000452	0.00097	464.62	465.37	460.53	252.68	205.8	306.31	gene_GW13_PRO0040	CDS	GW13_PRO0040	protein_coding	Outer membrane protein A precursor && sp|P02936|OMPA_SALTY Outer membrane protein A OS=Salmonella typhimurium (strain LT2 / SGSC1412 / ATCC 700720) OX=99287 GN=ompA PE=3 SV=2 && PF01389:OmpA-like transmembrane domain|PF00691:OmpA family
CP008925.1	46336	47474	8.49	8.86	7.99	0.86	0.000452	0.00097	464.62	465.37	460.53	252.68	205.8	306.31	gene_GW13_PRO0041	CDS	GW13_PRO0041	protein_coding	Cell division inhibitor && sp|B5F1V5|SULA_SALA4 Cell division inhibitor SulA OS=Salmonella agona (strain SL483) OX=454166 GN=sulA PE=3 SV=1 && PF03846:Cell division inhibitor SulA
CP008925.1	59357	60793	9.49	9.93	8.85	1.07	9.35e-06	2.65e-05	958.11	974.24	985.88	511.43	409.57	464.41	gene_GW13_PRO0056	promoter	GW13_PRO0056	protein_coding	hypothetical protein && - && -
CP008925.1	59357	60793	9.49	9.93	8.85	1.07	9.35e-06	2.65e-05	958.11	974.24	985.88	511.43	409.57	464.41	gene_GW13_PRO0055	promoter	GW13_PRO0055	protein_coding	Putative TEGT family carrier/transport protein && sp|P0AAC7|YCCA_ECOL6 Inner membrane protein YccA OS=Escherichia coli O6:H1 (strain CFT073 / ATCC 700928 / UPEC) OX=199310 GN=yccA PE=3 SV=1 && PF01027:Inhibitor of apoptosis-promoting Bax1
CP008925.1	59357	60793	9.49	9.93	8.85	1.07	9.35e-06	2.65e-05	958.11	974.24	985.88	511.43	409.57	464.41	gene_GW13_PRO0056	CDS	GW13_PRO0056	protein_coding	hypothetical protein && - && -
CP008925.1	59357	60793	9.49	9.93	8.85	1.07	9.35e-06	2.65e-05	958.11	974.24	985.88	511.43	409.57	464.41	gene_GW13_PRO0057	promoter	GW13_PRO0057	protein_coding	Pathogenicity island encoded protein: SPI3 && - && PF07108:PipA protein
CP008925.1	59357	60793	9.49	9.93	8.85	1.07	9.35e-06	2.65e-05	958.11	974.24	985.88	511.43	409.57	464.41	gene_GW13_PRO0057	CDS	GW13_PRO0057	protein_coding	Pathogenicity island encoded protein: SPI3 && - && PF07108:PipA protein
CP008925.1	59357	60793	9.49	9.93	8.85	1.07	9.35e-06	2.65e-05	958.11	974.24	985.88	511.43	409.57	464.41	gene_GW13_PRO0055	CDS	GW13_PRO0055	protein_coding	Putative TEGT family carrier/transport protein && sp|P0AAC7|YCCA_ECOL6 Inner membrane protein YccA OS=Escherichia coli O6:H1 (strain CFT073 / ATCC 700928 / UPEC) OX=199310 GN=yccA PE=3 SV=1 && PF01027:Inhibitor of apoptosis-promoting Bax1
CP008925.1	59357	60793	9.49	9.93	8.85	1.07	9.35e-06	2.65e-05	958.11	974.24	985.88	511.43	409.57	464.41	gene_GW13_PRO0054	promoter	GW13_PRO0054	protein_coding	tRNA 2-thiouridine synthesizing protein E && sp|Q5PGB9|TUSE_SALPA Sulfurtransferase TusE OS=Salmonella paratyphi A (strain ATCC 9150 / SARB42) OX=295319 GN=tusE PE=3 SV=1 && PF04358:DsrC like protein
CP008925.1	59357	60793	9.49	9.93	8.85	1.07	9.35e-06	2.65e-05	958.11	974.24	985.88	511.43	409.57	464.41	gene_GW13_RNA0001	promoter	GW13_RNA0001	tRNA	tRNA-Ser && - && -
CP008925.1	59357	60793	9.49	9.93	8.85	1.07	9.35e-06	2.65e-05	958.11	974.24	985.88	511.43	409.57	464.41	gene_GW13_RNA0001	exon	GW13_RNA0001	tRNA	tRNA-Ser && - && -
CP008925.1	199487	200757	9.76	10.32	8.83	1.49	9.9e-10	4.19e-09	1372.19	1185.58	1277.43	414.4	489.04	457.82	gene_GW13_PRO0224	promoter	GW13_PRO0224	protein_coding	CDP-diacylglycerol--glycerol-3-phosphate 3-phosphatidyltransferase && sp|Q5PI18|PGSA_SALPA CDP-diacylglycerol--glycerol-3-phosphate 3-phosphatidyltransferase OS=Salmonella paratyphi A (strain ATCC 9150 / SARB42) OX=295319 GN=pgsA PE=3 SV=3 && PF01066:CDP-alcohol phosphatidyltransferase
CP008925.1	199487	200757	9.76	10.32	8.83	1.49	9.9e-10	4.19e-09	1372.19	1185.58	1277.43	414.4	489.04	457.82	gene_GW13_PRO0225	CDS	GW13_PRO0225	protein_coding	Putative inner membrane protein && - && -
CP008925.1	199487	200757	9.76	10.32	8.83	1.49	9.9e-10	4.19e-09	1372.19	1185.58	1277.43	414.4	489.04	457.82	gene_GW13_PRO0224	CDS	GW13_PRO0224	protein_coding	CDP-diacylglycerol--glycerol-3-phosphate 3-phosphatidyltransferase && sp|Q5PI18|PGSA_SALPA CDP-diacylglycerol--glycerol-3-phosphate 3-phosphatidyltransferase OS=Salmonella paratyphi A (strain ATCC 9150 / SARB42) OX=295319 GN=pgsA PE=3 SV=3 && PF01066:CDP-alcohol phosphatidyltransferase
CP008925.1	199487	200757	9.76	10.32	8.83	1.49	9.9e-10	4.19e-09	1372.19	1185.58	1277.43	414.4	489.04	457.82	gene_GW13_PRO0225	promoter	GW13_PRO0225	protein_coding	Putative inner membrane protein && - && -
CP008925.1	199487	200757	9.76	10.32	8.83	1.49	9.9e-10	4.19e-09	1372.19	1185.58	1277.43	414.4	489.04	457.82	gene_GW13_RNA0002	promoter	GW13_RNA0002	tRNA	tRNA-Gly && - && -
CP008925.1	199487	200757	9.76	10.32	8.83	1.49	9.9e-10	4.19e-09	1372.19	1185.58	1277.43	414.4	489.04	457.82	gene_GW13_RNA0004	promoter	GW13_RNA0004	tRNA	tRNA-Leu && - && -
CP008925.1	199487	200757	9.76	10.32	8.83	1.49	9.9e-10	4.19e-09	1372.19	1185.58	1277.43	414.4	489.04	457.82	gene_GW13_RNA0004	exon	GW13_RNA0004	tRNA	tRNA-Leu && - && -
CP008925.1	199487	200757	9.76	10.32	8.83	1.49	9.9e-10	4.19e-09	1372.19	1185.58	1277.43	414.4	489.04	457.82	gene_GW13_RNA0003	promoter	GW13_RNA0003	tRNA	tRNA-Cys && - && -
CP008925.1	199487	200757	9.76	10.32	8.83	1.49	9.9e-10	4.19e-09	1372.19	1185.58	1277.43	414.4	489.04	457.82	gene_GW13_RNA0002	exon	GW13_RNA0002	tRNA	tRNA-Gly && - && -
CP008925.1	199487	200757	9.76	10.32	8.83	1.49	9.9e-10	4.19e-09	1372.19	1185.58	1277.43	414.4	489.04	457.82	gene_GW13_RNA0003	exon	GW13_RNA0003	tRNA	tRNA-Cys && - && -
CP008925.1	205059	205803	6.97	7.28	6.56	0.72	0.00383	0.00705	157.5	156.29	152.67	40.43	75.39	167.98	gene_GW13_PRO0229	CDS	GW13_PRO0229	protein_coding	Tyrosine-specific transport protein && sp|P0AAD4|TYRP_ECOLI Tyrosine-specific transport protein OS=Escherichia coli (strain K12) OX=83333 GN=tyrP PE=1 SV=1 && PF03222:Tryptophan/tyrosine permease family
CP008925.1	205059	205803	6.97	7.28	6.56	0.72	0.00383	0.00705	157.5	156.29	152.67	40.43	75.39	167.98	gene_GW13_PRO0230	promoter	GW13_PRO0230	protein_coding	hypothetical protein && sp|P46887|YECH_ECOLI Uncharacterized protein YecH OS=Escherichia coli (strain K12) OX=83333 GN=yecH PE=4 SV=2 && PF10678:Protein of unknown function (DUF2492)
CP008925.1	205059	205803	6.97	7.28	6.56	0.72	0.00383	0.00705	157.5	156.29	152.67	40.43	75.39	167.98	gene_GW13_PRO0230	CDS	GW13_PRO0230	protein_coding	hypothetical protein && sp|P46887|YECH_ECOLI Uncharacterized protein YecH OS=Escherichia coli (strain K12) OX=83333 GN=yecH PE=4 SV=2 && PF10678:Protein of unknown function (DUF2492)
CP008925.1	205059	205803	6.97	7.28	6.56	0.72	0.00383	0.00705	157.5	156.29	152.67	40.43	75.39	167.98	gene_GW13_PRO0229	promoter	GW13_PRO0229	protein_coding	Tyrosine-specific transport protein && sp|P0AAD4|TYRP_ECOLI Tyrosine-specific transport protein OS=Escherichia coli (strain K12) OX=83333 GN=tyrP PE=1 SV=1 && PF03222:Tryptophan/tyrosine permease family
CP008925.1	246497	246960	6.06	6.92	3.57	3.35	4.48e-18	3.89e-17	120.09	109.83	133.43	30.32	2.04	3.29	gene_GW13_PRO0277	promoter	GW13_PRO0277	protein_coding	Aspartyl-tRNA synthetase && sp|B5FSN0|SYD_SALDC Aspartate--tRNA ligase OS=Salmonella dublin (strain CT_02021853) OX=439851 GN=aspS PE=3 SV=1 && PF02938:GAD domain|PF00152:tRNA synthetases class II (D, K and N)|PF01336:OB-fold nucleic acid binding domain
CP008925.1	246497	246960	6.06	6.92	3.57	3.35	4.48e-18	3.89e-17	120.09	109.83	133.43	30.32	2.04	3.29	gene_GW13_PRO0276	promoter	GW13_PRO0276	protein_coding	Nicotinamidase/isochorismatase family protein && sp|P0ADI8|YECD_ECO57 Uncharacterized isochorismatase family protein YecD OS=Escherichia coli O157:H7 OX=83334 GN=yecD PE=3 SV=2 && PF00857:Isochorismatase family
CP008925.1	246497	246960	6.06	6.92	3.57	3.35	4.48e-18	3.89e-17	120.09	109.83	133.43	30.32	2.04	3.29	gene_GW13_PRO0277	CDS	GW13_PRO0277	protein_coding	Aspartyl-tRNA synthetase && sp|B5FSN0|SYD_SALDC Aspartate--tRNA ligase OS=Salmonella dublin (strain CT_02021853) OX=439851 GN=aspS PE=3 SV=1 && PF02938:GAD domain|PF00152:tRNA synthetases class II (D, K and N)|PF01336:OB-fold nucleic acid binding domain
CP008925.1	263178	263794	6.81	7.4	5.8	1.6	1.37e-07	4.75e-07	177.18	150.65	180.28	123.31	40.75	3.29	gene_GW13_PRO0292	CDS	GW13_PRO0292	protein_coding	Glucose-6-phosphate 1-dehydrogenase && sp|P0AC54|G6PD_ECOL6 Glucose-6-phosphate 1-dehydrogenase OS=Escherichia coli O6:H1 (strain CFT073 / ATCC 700928 / UPEC) OX=199310 GN=zwf PE=3 SV=1 && PF00479:Glucose-6-phosphate dehydrogenase, NAD binding domain|PF02781:Glucose-6-phosphate dehydrogenase, C-terminal domain
CP008925.1	263178	263794	6.81	7.4	5.8	1.6	1.37e-07	4.75e-07	177.18	150.65	180.28	123.31	40.75	3.29	gene_GW13_PRO0293	promoter	GW13_PRO0293	protein_coding	Phosphogluconate dehydratase && sp|P0ADF7|EDD_ECO57 Phosphogluconate dehydratase OS=Escherichia coli O157:H7 OX=83334 GN=edd PE=3 SV=1 && PF00920:Dehydratase family
CP008925.1	263178	263794	6.81	7.4	5.8	1.6	1.37e-07	4.75e-07	177.18	150.65	180.28	123.31	40.75	3.29	gene_GW13_PRO0293	CDS	GW13_PRO0293	protein_coding	Phosphogluconate dehydratase && sp|P0ADF7|EDD_ECO57 Phosphogluconate dehydratase OS=Escherichia coli O157:H7 OX=83334 GN=edd PE=3 SV=1 && PF00920:Dehydratase family
CP008925.1	298458	300239	9.39	9.86	8.69	1.17	1.54e-06	4.77e-06	971.89	921.61	896.37	430.57	423.83	382.06	gene_GW13_PRO0335	promoter	GW13_PRO0335	protein_coding	Putative inner membrane protein && sp|B5F3Q2|MGRB_SALA4 PhoP/PhoQ regulator MgrB OS=Salmonella agona (strain SL483) OX=454166 GN=mgrB PE=3 SV=1 && PF13998:MgrB protein
CP008925.1	298458	300239	9.39	9.86	8.69	1.17	1.54e-06	4.77e-06	971.89	921.61	896.37	430.57	423.83	382.06	gene_GW13_PRO0337	CDS	GW13_PRO0337	protein_coding	hypothetical protein && - && -
CP008925.1	298458	300239	9.39	9.86	8.69	1.17	1.54e-06	4.77e-06	971.89	921.61	896.37	430.57	423.83	382.06	gene_GW13_PRO0339	promoter	GW13_PRO0339	protein_coding	Cold shock protein CspA && sp|P0A9Y8|CSPC_ECO57 Cold shock-like protein CspC OS=Escherichia coli O157:H7 OX=83334 GN=cspC PE=3 SV=2 && PF00313:'Cold-shock' DNA-binding domain
CP008925.1	298458	300239	9.39	9.86	8.69	1.17	1.54e-06	4.77e-06	971.89	921.61	896.37	430.57	423.83	382.06	gene_GW13_PRO0335	CDS	GW13_PRO0335	protein_coding	Putative inner membrane protein && sp|B5F3Q2|MGRB_SALA4 PhoP/PhoQ regulator MgrB OS=Salmonella agona (strain SL483) OX=454166 GN=mgrB PE=3 SV=1 && PF13998:MgrB protein
CP008925.1	298458	300239	9.39	9.86	8.69	1.17	1.54e-06	4.77e-06	971.89	921.61	896.37	430.57	423.83	382.06	gene_GW13_PRO0336	CDS	GW13_PRO0336	protein_coding	hypothetical protein && sp|P64502|YEBO_SALTI Uncharacterized protein YebO OS=Salmonella typhi OX=90370 GN=yebO PE=4 SV=1 && PF13974:YebO-like protein
CP008925.1	298458	300239	9.39	9.86	8.69	1.17	1.54e-06	4.77e-06	971.89	921.61	896.37	430.57	423.83	382.06	gene_GW13_PRO0337	promoter	GW13_PRO0337	protein_coding	hypothetical protein && - && -
CP008925.1	298458	300239	9.39	9.86	8.69	1.17	1.54e-06	4.77e-06	971.89	921.61	896.37	430.57	423.83	382.06	gene_GW13_PRO0334	promoter	GW13_PRO0334	protein_coding	putative exported protein && sp|Q57NG8|YOBH_SALCH Uncharacterized protein YobH OS=Salmonella choleraesuis (strain SC-B67) OX=321314 GN=yobH PE=3 SV=1 && PF13996:YobH-like protein
CP008925.1	298458	300239	9.39	9.86	8.69	1.17	1.54e-06	4.77e-06	971.89	921.61	896.37	430.57	423.83	382.06	gene_GW13_PRO0334	CDS	GW13_PRO0334	protein_coding	putative exported protein && sp|Q57NG8|YOBH_SALCH Uncharacterized protein YobH OS=Salmonella choleraesuis (strain SC-B67) OX=321314 GN=yobH PE=3 SV=1 && PF13996:YobH-like protein
CP008925.1	298458	300239	9.39	9.86	8.69	1.17	1.54e-06	4.77e-06	971.89	921.61	896.37	430.57	423.83	382.06	gene_GW13_PRO0338	promoter	GW13_PRO0338	protein_coding	hypothetical protein && sp|P64510|YOBF_ECO57 Protein YobF OS=Escherichia coli O157:H7 OX=83334 GN=yobF PE=3 SV=1 && PF10736:Protein of unknown function (DUF2627)
CP008925.1	298458	300239	9.39	9.86	8.69	1.17	1.54e-06	4.77e-06	971.89	921.61	896.37	430.57	423.83	382.06	gene_GW13_PRO0336	promoter	GW13_PRO0336	protein_coding	hypothetical protein && sp|P64502|YEBO_SALTI Uncharacterized protein YebO OS=Salmonella typhi OX=90370 GN=yebO PE=4 SV=1 && PF13974:YebO-like protein
CP008925.1	298458	300239	9.39	9.86	8.69	1.17	1.54e-06	4.77e-06	971.89	921.61	896.37	430.57	423.83	382.06	gene_GW13_PRO0339	CDS	GW13_PRO0339	protein_coding	Cold shock protein CspA && sp|P0A9Y8|CSPC_ECO57 Cold shock-like protein CspC OS=Escherichia coli O157:H7 OX=83334 GN=cspC PE=3 SV=2 && PF00313:'Cold-shock' DNA-binding domain
CP008925.1	298458	300239	9.39	9.86	8.69	1.17	1.54e-06	4.77e-06	971.89	921.61	896.37	430.57	423.83	382.06	gene_GW13_PRO0338	CDS	GW13_PRO0338	protein_coding	hypothetical protein && sp|P64510|YOBF_ECO57 Protein YobF OS=Escherichia coli O157:H7 OX=83334 GN=yobF PE=3 SV=1 && PF10736:Protein of unknown function (DUF2627)
CP008925.1	303426	304214	8.16	8.54	7.64	0.9	0.000446	0.000961	391.77	353.93	368.09	179.91	260.82	158.1	gene_GW13_PRO0342	promoter	GW13_PRO0342	protein_coding	Putative membrane protein && sp|B5F3Q8|MNTP_SALA4 Probable manganese efflux pump MntP OS=Salmonella agona (strain SL483) OX=454166 GN=mntP PE=3 SV=1 && PF02659:Putative manganese efflux pump
CP008925.1	303426	304214	8.16	8.54	7.64	0.9	0.000446	0.000961	391.77	353.93	368.09	179.91	260.82	158.1	gene_GW13_PRO0343	CDS	GW13_PRO0343	protein_coding	putative membrane protein && sp|Q57NH8|YOBD_SALCH UPF0266 membrane protein YobD OS=Salmonella choleraesuis (strain SC-B67) OX=321314 GN=yobD PE=3 SV=1 && PF06173:Protein of unknown function (DUF986)
CP008925.1	303426	304214	8.16	8.54	7.64	0.9	0.000446	0.000961	391.77	353.93	368.09	179.91	260.82	158.1	gene_GW13_PRO0342	CDS	GW13_PRO0342	protein_coding	Putative membrane protein && sp|B5F3Q8|MNTP_SALA4 Probable manganese efflux pump MntP OS=Salmonella agona (strain SL483) OX=454166 GN=mntP PE=3 SV=1 && PF02659:Putative manganese efflux pump
CP008925.1	357925	358846	7.64	8.18	6.79	1.39	1.89e-07	6.27e-07	326.81	285.45	255.57	105.12	124.3	102.1	gene_GW13_PRO0399	CDS	GW13_PRO0399	protein_coding	4-diphosphocytidyl-2-C-methyl-D-erythritol kinase && sp|P30753|ISPE_SALTY 4-diphosphocytidyl-2-C-methyl-D-erythritol kinase OS=Salmonella typhimurium (strain LT2 / SGSC1412 / ATCC 700720) OX=99287 GN=ispE PE=3 SV=2 && PF00288:GHMP kinases N terminal domain
CP008925.1	357925	358846	7.64	8.18	6.79	1.39	1.89e-07	6.27e-07	326.81	285.45	255.57	105.12	124.3	102.1	gene_GW13_PRO0397	promoter	GW13_PRO0397	protein_coding	Ribose-phosphate pyrophosphokinase && sp|P0A1V7|KPRS_SALTI Ribose-phosphate pyrophosphokinase OS=Salmonella typhi OX=90370 GN=prs PE=3 SV=2 && PF13793:N-terminal domain of ribose phosphate pyrophosphokinase|PF14572:Phosphoribosyl synthetase-associated domain
CP008925.1	357925	358846	7.64	8.18	6.79	1.39	1.89e-07	6.27e-07	326.81	285.45	255.57	105.12	124.3	102.1	gene_GW13_PRO0398	promoter	GW13_PRO0398	protein_coding	hypothetical protein && - && -
CP008925.1	357925	358846	7.64	8.18	6.79	1.39	1.89e-07	6.27e-07	326.81	285.45	255.57	105.12	124.3	102.1	gene_GW13_PRO0398	CDS	GW13_PRO0398	protein_coding	hypothetical protein && - && -
CP008925.1	357925	358846	7.64	8.18	6.79	1.39	1.89e-07	6.27e-07	326.81	285.45	255.57	105.12	124.3	102.1	gene_GW13_PRO0397	CDS	GW13_PRO0397	protein_coding	Ribose-phosphate pyrophosphokinase && sp|P0A1V7|KPRS_SALTI Ribose-phosphate pyrophosphokinase OS=Salmonella typhi OX=90370 GN=prs PE=3 SV=2 && PF13793:N-terminal domain of ribose phosphate pyrophosphokinase|PF14572:Phosphoribosyl synthetase-associated domain
CP008925.1	359967	360468	6.62	6.99	6.12	0.87	0.00319	0.00596	116.81	145.81	118.79	46.49	126.33	36.23	gene_GW13_PRO0402	promoter	GW13_PRO0402	protein_coding	Glutamyl-tRNA reductase && sp|B5F4H5|HEM1_SALA4 Glutamyl-tRNA reductase OS=Salmonella agona (strain SL483) OX=454166 GN=hemA PE=3 SV=1 && PF01488:Shikimate / quinate 5-dehydrogenase|PF00745:Glutamyl-tRNAGlu reductase, dimerisation domain|PF05201:Glutamyl-tRNAGlu reductase, N-terminal domain
CP008925.1	359967	360468	6.62	6.99	6.12	0.87	0.00319	0.00596	116.81	145.81	118.79	46.49	126.33	36.23	gene_GW13_PRO0402	CDS	GW13_PRO0402	protein_coding	Glutamyl-tRNA reductase && sp|B5F4H5|HEM1_SALA4 Glutamyl-tRNA reductase OS=Salmonella agona (strain SL483) OX=454166 GN=hemA PE=3 SV=1 && PF01488:Shikimate / quinate 5-dehydrogenase|PF00745:Glutamyl-tRNAGlu reductase, dimerisation domain|PF05201:Glutamyl-tRNAGlu reductase, N-terminal domain
CP008925.1	359967	360468	6.62	6.99	6.12	0.87	0.00319	0.00596	116.81	145.81	118.79	46.49	126.33	36.23	gene_GW13_PRO0400	promoter	GW13_PRO0400	protein_coding	Outer membrane lipoprotein LolB && sp|B5F4H3|LOLB_SALA4 Outer-membrane lipoprotein LolB OS=Salmonella agona (strain SL483) OX=454166 GN=lolB PE=3 SV=1 && PF03550:Outer membrane lipoprotein LolB
CP008925.1	359967	360468	6.62	6.99	6.12	0.87	0.00319	0.00596	116.81	145.81	118.79	46.49	126.33	36.23	gene_GW13_PRO0401	promoter	GW13_PRO0401	protein_coding	hypothetical protein && - && -
CP008925.1	359967	360468	6.62	6.99	6.12	0.87	0.00319	0.00596	116.81	145.81	118.79	46.49	126.33	36.23	gene_GW13_PRO0401	CDS	GW13_PRO0401	protein_coding	hypothetical protein && - && -
CP008925.1	372596	373698	7.59	8	7.03	0.97	0.00016	0.000364	266.43	256.18	245.53	82.88	150.79	158.1	gene_GW13_PRO0416	CDS	GW13_PRO0416	protein_coding	Nitrate/nitrite transporter && sp|P10903|NARK_ECOLI Nitrate/nitrite transporter NarK OS=Escherichia coli (strain K12) OX=83333 GN=narK PE=1 SV=2 && PF07690:Major Facilitator Superfamily
CP008925.1	372596	373698	7.59	8	7.03	0.97	0.00016	0.000364	266.43	256.18	245.53	82.88	150.79	158.1	gene_GW13_PRO0416	promoter	GW13_PRO0416	protein_coding	Nitrate/nitrite transporter && sp|P10903|NARK_ECOLI Nitrate/nitrite transporter NarK OS=Escherichia coli (strain K12) OX=83333 GN=narK PE=1 SV=2 && PF07690:Major Facilitator Superfamily
CP008925.1	372596	373698	7.59	8	7.03	0.97	0.00016	0.000364	266.43	256.18	245.53	82.88	150.79	158.1	gene_GW13_PRO0415	promoter	GW13_PRO0415	protein_coding	Nitrate/nitrite sensor protein && sp|P0AFA3|NARX_ECO57 Nitrate/nitrite sensor protein NarX OS=Escherichia coli O157:H7 OX=83334 GN=narX PE=3 SV=1 && PF13675:Type IV pili methyl-accepting chemotaxis transducer N-term|PF02518:Histidine kinase-, DNA gyrase B-, and HSP90-like ATPase|PF00672:HAMP domain|PF07730:Histidine kinase
CP008925.1	372596	373698	7.59	8	7.03	0.97	0.00016	0.000364	266.43	256.18	245.53	82.88	150.79	158.1	gene_GW13_PRO0415	CDS	GW13_PRO0415	protein_coding	Nitrate/nitrite sensor protein && sp|P0AFA3|NARX_ECO57 Nitrate/nitrite sensor protein NarX OS=Escherichia coli O157:H7 OX=83334 GN=narX PE=3 SV=1 && PF13675:Type IV pili methyl-accepting chemotaxis transducer N-term|PF02518:Histidine kinase-, DNA gyrase B-, and HSP90-like ATPase|PF00672:HAMP domain|PF07730:Histidine kinase
CP008925.1	374836	375532	6.42	7.18	4.7	2.47	2.09e-13	1.22e-12	135.84	135.61	162.71	72.77	2.04	3.29	gene_GW13_PRO0417	promoter	GW13_PRO0417	protein_coding	Respiratory nitrate reductase alpha chain && sp|P09152|NARG_ECOLI Respiratory nitrate reductase 1 alpha chain OS=Escherichia coli (strain K12) OX=83333 GN=narG PE=1 SV=4 && PF01568:Molydopterin dinucleotide binding domain|PF14710:Respiratory nitrate reductase alpha N-terminal|PF00384:Molybdopterin oxidoreductase
CP008925.1	374836	375532	6.42	7.18	4.7	2.47	2.09e-13	1.22e-12	135.84	135.61	162.71	72.77	2.04	3.29	gene_GW13_PRO0417	CDS	GW13_PRO0417	protein_coding	Respiratory nitrate reductase alpha chain && sp|P09152|NARG_ECOLI Respiratory nitrate reductase 1 alpha chain OS=Escherichia coli (strain K12) OX=83333 GN=narG PE=1 SV=4 && PF01568:Molydopterin dinucleotide binding domain|PF14710:Respiratory nitrate reductase alpha N-terminal|PF00384:Molybdopterin oxidoreductase
CP008925.1	382127	383200	9.19	9.64	8.52	1.12	4.04e-06	1.19e-05	792.73	811.78	793.89	327.47	336.21	438.06	gene_GW13_PRO0422	CDS	GW13_PRO0422	protein_coding	Formyltetrahydrofolate deformylase && sp|P37051|PURU_ECOLI Formyltetrahydrofolate deformylase OS=Escherichia coli (strain K12) OX=83333 GN=purU PE=1 SV=1 && PF01842:ACT domain|PF00551:Formyl transferase
CP008925.1	382127	383200	9.19	9.64	8.52	1.12	4.04e-06	1.19e-05	792.73	811.78	793.89	327.47	336.21	438.06	gene_GW13_RNA0006	promoter	GW13_RNA0006	tRNA	tRNA-Tyr && - && -
CP008925.1	382127	383200	9.19	9.64	8.52	1.12	4.04e-06	1.19e-05	792.73	811.78	793.89	327.47	336.21	438.06	gene_GW13_RNA0005	exon	GW13_RNA0005	tRNA	tRNA-Tyr && - && -
CP008925.1	382127	383200	9.19	9.64	8.52	1.12	4.04e-06	1.19e-05	792.73	811.78	793.89	327.47	336.21	438.06	gene_GW13_RNA0005	promoter	GW13_RNA0005	tRNA	tRNA-Tyr && - && -
CP008925.1	382127	383200	9.19	9.64	8.52	1.12	4.04e-06	1.19e-05	792.73	811.78	793.89	327.47	336.21	438.06	gene_GW13_RNA0006	exon	GW13_RNA0006	tRNA	tRNA-Tyr && - && -
CP008925.1	391766	392686	7.61	8.17	6.69	1.48	3.94e-08	1.47e-07	277.59	255.38	331.28	135.44	91.69	82.34	gene_GW13_PRO0429	promoter	GW13_PRO0429	protein_coding	Alcohol dehydrogenase && sp|P0A9Q8|ADHE_ECO57 Aldehyde-alcohol dehydrogenase OS=Escherichia coli O157:H7 OX=83334 GN=adhE PE=3 SV=2 && PF00465:Iron-containing alcohol dehydrogenase|PF00171:Aldehyde dehydrogenase family
CP008925.1	391766	392686	7.61	8.17	6.69	1.48	3.94e-08	1.47e-07	277.59	255.38	331.28	135.44	91.69	82.34	gene_GW13_PRO0430	promoter	GW13_PRO0430	protein_coding	Putative membrane protein && sp|P25743|YCHE_ECOLI UPF0056 membrane protein YhcE OS=Escherichia coli (strain K12) OX=83333 GN=ychE PE=3 SV=2 && PF01914:MarC family integral membrane protein
CP008925.1	391766	392686	7.61	8.17	6.69	1.48	3.94e-08	1.47e-07	277.59	255.38	331.28	135.44	91.69	82.34	gene_GW13_PRO0429	CDS	GW13_PRO0429	protein_coding	Alcohol dehydrogenase && sp|P0A9Q8|ADHE_ECO57 Aldehyde-alcohol dehydrogenase OS=Escherichia coli O157:H7 OX=83334 GN=adhE PE=3 SV=2 && PF00465:Iron-containing alcohol dehydrogenase|PF00171:Aldehyde dehydrogenase family
CP008925.1	402525	403078	6.38	6.89	5.6	1.29	8.45e-06	2.42e-05	129.28	109.03	116.28	16.17	63.17	65.87	gene_GW13_PRO0439	CDS	GW13_PRO0439	protein_coding	Cardiolipin synthetase && sp|B5F4L0|CLSA_SALA4 Cardiolipin synthase A OS=Salmonella agona (strain SL483) OX=454166 GN=clsA PE=3 SV=1 && PF13091:PLD-like domain
CP008925.1	402525	403078	6.38	6.89	5.6	1.29	8.45e-06	2.42e-05	129.28	109.03	116.28	16.17	63.17	65.87	gene_GW13_PRO0439	promoter	GW13_PRO0439	protein_coding	Cardiolipin synthetase && sp|B5F4L0|CLSA_SALA4 Cardiolipin synthase A OS=Salmonella agona (strain SL483) OX=454166 GN=clsA PE=3 SV=1 && PF13091:PLD-like domain
CP008925.1	402525	403078	6.38	6.89	5.6	1.29	8.45e-06	2.42e-05	129.28	109.03	116.28	16.17	63.17	65.87	gene_GW13_PRO0441	promoter	GW13_PRO0441	protein_coding	YciL protein && sp|P0AB56|YCII_ECOL6 Protein YciI OS=Escherichia coli O6:H1 (strain CFT073 / ATCC 700928 / UPEC) OX=199310 GN=yciI PE=3 SV=1 && PF03795:YCII-related domain
CP008925.1	402525	403078	6.38	6.89	5.6	1.29	8.45e-06	2.42e-05	129.28	109.03	116.28	16.17	63.17	65.87	gene_GW13_PRO0441	CDS	GW13_PRO0441	protein_coding	YciL protein && sp|P0AB56|YCII_ECOL6 Protein YciI OS=Escherichia coli O6:H1 (strain CFT073 / ATCC 700928 / UPEC) OX=199310 GN=yciI PE=3 SV=1 && PF03795:YCII-related domain
CP008925.1	402525	403078	6.38	6.89	5.6	1.29	8.45e-06	2.42e-05	129.28	109.03	116.28	16.17	63.17	65.87	gene_GW13_PRO0440	promoter	GW13_PRO0440	protein_coding	hypothetical protein && sp|A1AAH4|YCIY_ECOK1 Uncharacterized protein YciY OS=Escherichia coli O1:K1 / APEC OX=405955 GN=yciY PE=3 SV=2 && -
CP008925.1	402525	403078	6.38	6.89	5.6	1.29	8.45e-06	2.42e-05	129.28	109.03	116.28	16.17	63.17	65.87	gene_GW13_PRO0440	CDS	GW13_PRO0440	protein_coding	hypothetical protein && sp|A1AAH4|YCIY_ECOK1 Uncharacterized protein YciY OS=Escherichia coli O1:K1 / APEC OX=405955 GN=yciY PE=3 SV=2 && -
CP008925.1	405331	405851	6.17	6.68	5.37	1.3	2.89e-06	8.8e-06	89.25	114.4	103.32	14.15	24.45	85.64	gene_GW13_PRO0444	promoter	GW13_PRO0444	protein_coding	Intracellular septation protein IspA && sp|B5F4L5|YCIB_SALA4 Probable intracellular septation protein A OS=Salmonella agona (strain SL483) OX=454166 GN=yciB PE=3 SV=1 && PF04279:Intracellular septation protein A
CP008925.1	405331	405851	6.17	6.68	5.37	1.3	2.89e-06	8.8e-06	89.25	114.4	103.32	14.15	24.45	85.64	gene_GW13_PRO0445	promoter	GW13_PRO0445	protein_coding	Membrane protein YciC%2C linked to IspA && sp|Q8Z7E3|YCIC_SALTI UPF0259 membrane protein YciC OS=Salmonella typhi OX=90370 GN=yciC PE=3 SV=1 && PF06790:Uncharacterised protein family (UPF0259)
CP008925.1	405331	405851	6.17	6.68	5.37	1.3	2.89e-06	8.8e-06	89.25	114.4	103.32	14.15	24.45	85.64	gene_GW13_PRO0445	CDS	GW13_PRO0445	protein_coding	Membrane protein YciC%2C linked to IspA && sp|Q8Z7E3|YCIC_SALTI UPF0259 membrane protein YciC OS=Salmonella typhi OX=90370 GN=yciC PE=3 SV=1 && PF06790:Uncharacterised protein family (UPF0259)
CP008925.1	418420	419023	6.79	7.63	4.58	3.05	8.31e-20	8.09e-19	182.43	192.81	218.34	22.24	42.79	6.59	gene_GW13_PRO0459	CDS	GW13_PRO0459	protein_coding	Ribosomal large subunit pseudouridine synthase B && sp|Q8ZP51|RLUB_SALTY Ribosomal large subunit pseudouridine synthase B OS=Salmonella typhimurium (strain LT2 / SGSC1412 / ATCC 700720) OX=99287 GN=rluB PE=3 SV=1 && PF00849:RNA pseudouridylate synthase|PF01479:S4 domain
CP008925.1	418420	419023	6.79	7.63	4.58	3.05	8.31e-20	8.09e-19	182.43	192.81	218.34	22.24	42.79	6.59	gene_GW13_PRO0458	CDS	GW13_PRO0458	protein_coding	YciO family && sp|P0AFR5|YCIO_ECOL6 Uncharacterized protein YciO OS=Escherichia coli O6:H1 (strain CFT073 / ATCC 700928 / UPEC) OX=199310 GN=yciO PE=3 SV=1 && PF01300:Telomere recombination
CP008925.1	418420	419023	6.79	7.63	4.58	3.05	8.31e-20	8.09e-19	182.43	192.81	218.34	22.24	42.79	6.59	gene_GW13_PRO0459	promoter	GW13_PRO0459	protein_coding	Ribosomal large subunit pseudouridine synthase B && sp|Q8ZP51|RLUB_SALTY Ribosomal large subunit pseudouridine synthase B OS=Salmonella typhimurium (strain LT2 / SGSC1412 / ATCC 700720) OX=99287 GN=rluB PE=3 SV=1 && PF00849:RNA pseudouridylate synthase|PF01479:S4 domain
CP008925.1	432266	432611	5.51	5.84	5.09	0.75	0.0211	0.0335	59.06	58	54.38	28.3	40.75	32.94	gene_GW13_PRO0473	CDS	GW13_PRO0473	protein_coding	Inner membrane protein yciS && sp|P0ACV4|LAPA_ECOLI Lipopolysaccharide assembly protein A OS=Escherichia coli (strain K12) OX=83333 GN=lapA PE=1 SV=1 && PF06305:Lipopolysaccharide assembly protein A domain
CP008925.1	432266	432611	5.51	5.84	5.09	0.75	0.0211	0.0335	59.06	58	54.38	28.3	40.75	32.94	gene_GW13_PRO0474	promoter	GW13_PRO0474	protein_coding	Heat shock (predicted periplasmic) protein YciM%2C precursor && sp|P0AB60|LAPB_ECO57 Lipopolysaccharide assembly protein B OS=Escherichia coli O157:H7 OX=83334 GN=lapB PE=1 SV=1 && PF18073:Rubredoxin metal binding domain
CP008925.1	432266	432611	5.51	5.84	5.09	0.75	0.0211	0.0335	59.06	58	54.38	28.3	40.75	32.94	gene_GW13_PRO0472	CDS	GW13_PRO0472	protein_coding	Phosphatidylglycerophosphatase B && sp|P0A925|PGPB_ECO57 Phosphatidylglycerophosphatase B OS=Escherichia coli O157:H7 OX=83334 GN=pgpB PE=3 SV=1 && PF01569:PAP2 superfamily
CP008925.1	432266	432611	5.51	5.84	5.09	0.75	0.0211	0.0335	59.06	58	54.38	28.3	40.75	32.94	gene_GW13_PRO0473	promoter	GW13_PRO0473	protein_coding	Inner membrane protein yciS && sp|P0ACV4|LAPA_ECOLI Lipopolysaccharide assembly protein A OS=Escherichia coli (strain K12) OX=83333 GN=lapA PE=1 SV=1 && PF06305:Lipopolysaccharide assembly protein A domain
CP008925.1	460536	460898	5.08	6.03	1.29	4.74	3.91e-18	3.53e-17	59.72	64.99	71.11	2.02	2.04	3.29	gene_GW13_PRO0502	CDS	GW13_PRO0502	protein_coding	L-alanine-DL-glutamate epimerase && sp|P51981|AEEP_ECOLI L-Ala-D/L-Glu epimerase OS=Escherichia coli (strain K12) OX=83333 GN=ycjG PE=1 SV=2 && PF02746:Mandelate racemase / muconate lactonizing enzyme, N-terminal domain|PF13378:Enolase C-terminal domain-like
CP008925.1	480677	481184	6.35	6.8	5.69	1.11	0.000142	0.000332	111.56	101.77	120.05	10.11	85.58	59.29	gene_GW13_PRO0524	promoter	GW13_PRO0524	protein_coding	Fumarate and nitrate reduction regulatory protein && sp|P0A2T9|FNR_SALMS Fumarate and nitrate reduction regulatory protein OS=Salmonella muenster OX=82689 GN=fnr PE=3 SV=1 && PF13545:Crp-like helix-turn-helix domain|PF00027:Cyclic nucleotide-binding domain
CP008925.1	480677	481184	6.35	6.8	5.69	1.11	0.000142	0.000332	111.56	101.77	120.05	10.11	85.58	59.29	gene_GW13_PRO0525	CDS	GW13_PRO0525	protein_coding	Methylated-DNA--protein-cysteine methyltransferase && sp|P0A2U1|OGT_SALTI Methylated-DNA--protein-cysteine methyltransferase OS=Salmonella typhi OX=90370 GN=ogt PE=3 SV=1 && PF02870:6-O-methylguanine DNA methyltransferase, ribonuclease-like domain|PF01035:6-O-methylguanine DNA methyltransferase, DNA binding domain
CP008925.1	480677	481184	6.35	6.8	5.69	1.11	0.000142	0.000332	111.56	101.77	120.05	10.11	85.58	59.29	gene_GW13_PRO0524	CDS	GW13_PRO0524	protein_coding	Fumarate and nitrate reduction regulatory protein && sp|P0A2T9|FNR_SALMS Fumarate and nitrate reduction regulatory protein OS=Salmonella muenster OX=82689 GN=fnr PE=3 SV=1 && PF13545:Crp-like helix-turn-helix domain|PF00027:Cyclic nucleotide-binding domain
CP008925.1	484995	485591	7.14	7.73	6.13	1.6	8.09e-09	3.26e-08	211.96	226.38	198.26	40.43	87.62	82.34	gene_GW13_PRO0528	CDS	GW13_PRO0528	protein_coding	Zinc transport protein ZntB && sp|B5F5B8|ZNTB_SALA4 Zinc transport protein ZntB OS=Salmonella agona (strain SL483) OX=454166 GN=zntB PE=3 SV=1 && PF01544:CorA-like Mg2+ transporter protein
CP008925.1	484995	485591	7.14	7.73	6.13	1.6	8.09e-09	3.26e-08	211.96	226.38	198.26	40.43	87.62	82.34	gene_GW13_PRO0529	promoter	GW13_PRO0529	protein_coding	ATP-dependent 23S rRNA helicase DbpA && sp|P21693|DBPA_ECOLI ATP-dependent RNA helicase DbpA OS=Escherichia coli (strain K12) OX=83333 GN=dbpA PE=1 SV=2 && PF00271:Helicase conserved C-terminal domain|PF00270:DEAD/DEAH box helicase|PF03880:DbpA RNA binding domain
CP008925.1	499279	499583	6.06	6.39	5.64	0.75	0.0274	0.0427	89.25	72.77	89.51	58.62	81.51	9.88	gene_GW13_PRO0539	promoter	GW13_PRO0539	protein_coding	D-lactate dehydrogenase && sp|P52643|LDHD_ECOLI D-lactate dehydrogenase OS=Escherichia coli (strain K12) OX=83333 GN=ldhA PE=1 SV=1 && PF00389:D-isomer specific 2-hydroxyacid dehydrogenase, catalytic domain|PF02826:D-isomer specific 2-hydroxyacid dehydrogenase, NAD binding domain
CP008925.1	499279	499583	6.06	6.39	5.64	0.75	0.0274	0.0427	89.25	72.77	89.51	58.62	81.51	9.88	gene_GW13_PRO0540	CDS	GW13_PRO0540	protein_coding	Putative uncharacterized protein ydbH && sp|P52645|YDBH_ECOLI Uncharacterized protein YdbH OS=Escherichia coli (strain K12) OX=83333 GN=ydbH PE=4 SV=2 && PF11739:Dicarboxylate transport
CP008925.1	499279	499583	6.06	6.39	5.64	0.75	0.0274	0.0427	89.25	72.77	89.51	58.62	81.51	9.88	gene_GW13_PRO0539	CDS	GW13_PRO0539	protein_coding	D-lactate dehydrogenase && sp|P52643|LDHD_ECOLI D-lactate dehydrogenase OS=Escherichia coli (strain K12) OX=83333 GN=ldhA PE=1 SV=1 && PF00389:D-isomer specific 2-hydroxyacid dehydrogenase, catalytic domain|PF02826:D-isomer specific 2-hydroxyacid dehydrogenase, NAD binding domain
CP008925.1	499279	499583	6.06	6.39	5.64	0.75	0.0274	0.0427	89.25	72.77	89.51	58.62	81.51	9.88	gene_GW13_PRO0540	promoter	GW13_PRO0540	protein_coding	Putative uncharacterized protein ydbH && sp|P52645|YDBH_ECOLI Uncharacterized protein YdbH OS=Escherichia coli (strain K12) OX=83333 GN=ydbH PE=4 SV=2 && PF11739:Dicarboxylate transport
CP008925.1	519639	520191	7.08	7.54	6.4	1.15	4.41e-05	0.000115	190.31	183.95	185.72	84.9	118.18	49.4	gene_GW13_PRO0560	promoter	GW13_PRO0560	protein_coding	FrmR: Negative transcriptional regulator of formaldehyde detoxification operon && sp|P55757|YBIOA_SERMA Uncharacterized protein in bioA 5'region OS=Serratia marcescens OX=615 PE=3 SV=1 && PF02583:Metal-sensitive transcriptional repressor
CP008925.1	519639	520191	7.08	7.54	6.4	1.15	4.41e-05	0.000115	190.31	183.95	185.72	84.9	118.18	49.4	gene_GW13_PRO0559	promoter	GW13_PRO0559	protein_coding	hypothetical protein && sp|D0ZI38|STEB_SALT1 Secreted effector protein SteB OS=Salmonella typhimurium (strain 14028s / SGSC 2262) OX=588858 GN=steB PE=3 SV=1 && -
CP008925.1	642555	643267	8.42	8.96	7.52	1.44	1.32e-08	5.2e-08	524.99	460	513.23	187.99	158.94	204.21	gene_GW13_PRO0676	CDS	GW13_PRO0676	protein_coding	hypothetical protein && sp|A5A616|MGTS_ECOLI Small protein MgtS OS=Escherichia coli (strain K12) OX=83333 GN=mgtS PE=1 SV=1 && -
CP008925.1	642555	643267	8.42	8.96	7.52	1.44	1.32e-08	5.2e-08	524.99	460	513.23	187.99	158.94	204.21	gene_GW13_PRO0677	CDS	GW13_PRO0677	protein_coding	Putative periplasmic protein && sp|P31130|YDEI_ECOLI Uncharacterized protein YdeI OS=Escherichia coli (strain K12) OX=83333 GN=ydeI PE=3 SV=1 && PF04076:Bacterial OB fold (BOF) protein
CP008925.1	642555	643267	8.42	8.96	7.52	1.44	1.32e-08	5.2e-08	524.99	460	513.23	187.99	158.94	204.21	gene_GW13_PRO0676	promoter	GW13_PRO0676	protein_coding	hypothetical protein && sp|A5A616|MGTS_ECOLI Small protein MgtS OS=Escherichia coli (strain K12) OX=83333 GN=mgtS PE=1 SV=1 && -
CP008925.1	642555	643267	8.42	8.96	7.52	1.44	1.32e-08	5.2e-08	524.99	460	513.23	187.99	158.94	204.21	gene_GW13_PRO0677	promoter	GW13_PRO0677	protein_coding	Putative periplasmic protein && sp|P31130|YDEI_ECOLI Uncharacterized protein YdeI OS=Escherichia coli (strain K12) OX=83333 GN=ydeI PE=3 SV=1 && PF04076:Bacterial OB fold (BOF) protein
CP008925.1	684684	685216	6.07	6.39	5.66	0.73	0.0162	0.0268	90.56	80.29	80.31	70.75	34.64	46.11	gene_GW13_PRO0719	promoter	GW13_PRO0719	protein_coding	Putative inner membrane protein && sp|P0ACX1|YDGC_ECO57 Inner membrane protein YdgC OS=Escherichia coli O157:H7 OX=83334 GN=ydgC PE=3 SV=1 && PF06942:GlpM protein
CP008925.1	684684	685216	6.07	6.39	5.66	0.73	0.0162	0.0268	90.56	80.29	80.31	70.75	34.64	46.11	gene_GW13_PRO0719	CDS	GW13_PRO0719	protein_coding	Putative inner membrane protein && sp|P0ACX1|YDGC_ECO57 Inner membrane protein YdgC OS=Escherichia coli O157:H7 OX=83334 GN=ydgC PE=3 SV=1 && PF06942:GlpM protein
CP008925.1	684684	685216	6.07	6.39	5.66	0.73	0.0162	0.0268	90.56	80.29	80.31	70.75	34.64	46.11	gene_GW13_PRO0720	promoter	GW13_PRO0720	protein_coding	Transcriptional regulatory protein RstA && sp|P52108|RSTA_ECOLI Transcriptional regulatory protein RstA OS=Escherichia coli (strain K12) OX=83333 GN=rstA PE=1 SV=2 && PF00072:Response regulator receiver domain|PF00486:Transcriptional regulatory protein, C terminal
CP008925.1	684684	685216	6.07	6.39	5.66	0.73	0.0162	0.0268	90.56	80.29	80.31	70.75	34.64	46.11	gene_GW13_PRO0720	CDS	GW13_PRO0720	protein_coding	Transcriptional regulatory protein RstA && sp|P52108|RSTA_ECOLI Transcriptional regulatory protein RstA OS=Escherichia coli (strain K12) OX=83333 GN=rstA PE=1 SV=2 && PF00072:Response regulator receiver domain|PF00486:Transcriptional regulatory protein, C terminal
CP008925.1	709500	711176	9.49	10.1	8.4	1.7	6.24e-12	3.38e-11	1177.95	1044.33	1079.16	234.49	401.42	378.77	gene_GW13_PRO0742	CDS	GW13_PRO0742	protein_coding	Di/tripeptide permease DtpA && sp|Q8ZPM6|DTPA_SALTY Dipeptide and tripeptide permease A OS=Salmonella typhimurium (strain LT2 / SGSC1412 / ATCC 700720) OX=99287 GN=dtpA PE=2 SV=1 && PF00854:POT family
CP008925.1	709500	711176	9.49	10.1	8.4	1.7	6.24e-12	3.38e-11	1177.95	1044.33	1079.16	234.49	401.42	378.77	gene_GW13_PRO0743	promoter	GW13_PRO0743	protein_coding	Glutathione S-transferase && sp|P0A9D3|GSTA_ECO57 Glutathione S-transferase GstA OS=Escherichia coli O157:H7 OX=83334 GN=gstA PE=3 SV=1 && PF00043:Glutathione S-transferase, C-terminal domain|PF13409:Glutathione S-transferase, N-terminal domain
CP008925.1	709500	711176	9.49	10.1	8.4	1.7	6.24e-12	3.38e-11	1177.95	1044.33	1079.16	234.49	401.42	378.77	gene_GW13_PRO0743	CDS	GW13_PRO0743	protein_coding	Glutathione S-transferase && sp|P0A9D3|GSTA_ECO57 Glutathione S-transferase GstA OS=Escherichia coli O157:H7 OX=83334 GN=gstA PE=3 SV=1 && PF00043:Glutathione S-transferase, C-terminal domain|PF13409:Glutathione S-transferase, N-terminal domain
CP008925.1	715750	717350	7.21	8.14	3.89	4.24	6.6e-34	1.61e-32	320.9	244.37	278.57	16.17	2.04	26.35	gene_GW13_PRO0751	CDS	GW13_PRO0751	protein_coding	hypothetical protein && sp|P64472|YDHI_ECO57 Uncharacterized protein YdhI OS=Escherichia coli O157:H7 OX=83334 GN=ydhI PE=4 SV=1 && PF07869:Protein of unknown function (DUF1656)
CP008925.1	715750	717350	7.21	8.14	3.89	4.24	6.6e-34	1.61e-32	320.9	244.37	278.57	16.17	2.04	26.35	gene_GW13_PRO0750	CDS	GW13_PRO0750	protein_coding	Transcriptional regulator SlyA && sp|P61090|SLYA_SALCH Transcriptional regulator SlyA OS=Salmonella choleraesuis (strain SC-B67) OX=321314 GN=slyA PE=3 SV=1 && PF01047:MarR family
CP008925.1	715750	717350	7.21	8.14	3.89	4.24	6.6e-34	1.61e-32	320.9	244.37	278.57	16.17	2.04	26.35	gene_GW13_PRO0748	promoter	GW13_PRO0748	protein_coding	Anhydro-N-acetylmuramic acid kinase && sp|Q5PIK4|ANMK_SALPA Anhydro-N-acetylmuramic acid kinase OS=Salmonella paratyphi A (strain ATCC 9150 / SARB42) OX=295319 GN=anmK PE=3 SV=1 && PF03702:Anhydro-N-acetylmuramic acid kinase
CP008925.1	715750	717350	7.21	8.14	3.89	4.24	6.6e-34	1.61e-32	320.9	244.37	278.57	16.17	2.04	26.35	gene_GW13_PRO0751	promoter	GW13_PRO0751	protein_coding	hypothetical protein && sp|P64472|YDHI_ECO57 Uncharacterized protein YdhI OS=Escherichia coli O157:H7 OX=83334 GN=ydhI PE=4 SV=1 && PF07869:Protein of unknown function (DUF1656)
CP008925.1	715750	717350	7.21	8.14	3.89	4.24	6.6e-34	1.61e-32	320.9	244.37	278.57	16.17	2.04	26.35	gene_GW13_PRO0749	CDS	GW13_PRO0749	protein_coding	Outer membrane lipoprotein pcp precursor && sp|P0A1X1|SLYB_SALTI Outer membrane lipoprotein SlyB OS=Salmonella typhi OX=90370 GN=slyB PE=3 SV=1 && -
CP008925.1	715750	717350	7.21	8.14	3.89	4.24	6.6e-34	1.61e-32	320.9	244.37	278.57	16.17	2.04	26.35	gene_GW13_PRO0750	promoter	GW13_PRO0750	protein_coding	Transcriptional regulator SlyA && sp|P61090|SLYA_SALCH Transcriptional regulator SlyA OS=Salmonella choleraesuis (strain SC-B67) OX=321314 GN=slyA PE=3 SV=1 && PF01047:MarR family
CP008925.1	715750	717350	7.21	8.14	3.89	4.24	6.6e-34	1.61e-32	320.9	244.37	278.57	16.17	2.04	26.35	gene_GW13_PRO0749	promoter	GW13_PRO0749	protein_coding	Outer membrane lipoprotein pcp precursor && sp|P0A1X1|SLYB_SALTI Outer membrane lipoprotein SlyB OS=Salmonella typhi OX=90370 GN=slyB PE=3 SV=1 && -
CP008925.1	715750	717350	7.21	8.14	3.89	4.24	6.6e-34	1.61e-32	320.9	244.37	278.57	16.17	2.04	26.35	gene_GW13_PRO0752	promoter	GW13_PRO0752	protein_coding	Putative membrane protein && sp|P76185|YDHJ_ECOLI Uncharacterized protein YdhJ OS=Escherichia coli (strain K12) OX=83333 GN=ydhJ PE=3 SV=2 && PF13533:Biotin-lipoyl like
CP008925.1	715750	717350	7.21	8.14	3.89	4.24	6.6e-34	1.61e-32	320.9	244.37	278.57	16.17	2.04	26.35	gene_GW13_PRO0748	CDS	GW13_PRO0748	protein_coding	Anhydro-N-acetylmuramic acid kinase && sp|Q5PIK4|ANMK_SALPA Anhydro-N-acetylmuramic acid kinase OS=Salmonella paratyphi A (strain ATCC 9150 / SARB42) OX=295319 GN=anmK PE=3 SV=1 && PF03702:Anhydro-N-acetylmuramic acid kinase
CP008925.1	729818	730281	5.7	6.44	4.06	2.38	1.19e-12	6.5e-12	93.84	78.14	89.09	2.02	2.04	46.11	gene_GW13_PRO0766	promoter	GW13_PRO0766	protein_coding	Putative transport protein && sp|P37597|YDHC_ECOLI Inner membrane transport protein YdhC OS=Escherichia coli (strain K12) OX=83333 GN=ydhC PE=1 SV=3 && PF07690:Major Facilitator Superfamily
CP008925.1	729818	730281	5.7	6.44	4.06	2.38	1.19e-12	6.5e-12	93.84	78.14	89.09	2.02	2.04	46.11	gene_GW13_PRO0766	CDS	GW13_PRO0766	protein_coding	Putative transport protein && sp|P37597|YDHC_ECOLI Inner membrane transport protein YdhC OS=Escherichia coli (strain K12) OX=83333 GN=ydhC PE=1 SV=3 && PF07690:Major Facilitator Superfamily
CP008925.1	729818	730281	5.7	6.44	4.06	2.38	1.19e-12	6.5e-12	93.84	78.14	89.09	2.02	2.04	46.11	gene_GW13_PRO0765	promoter	GW13_PRO0765	protein_coding	LysR-family transcriptional regulator YdhB && sp|P0ACR3|YDHB_ECO57 Uncharacterized HTH-type transcriptional regulator YdhB OS=Escherichia coli O157:H7 OX=83334 GN=ydhB PE=3 SV=1 && PF00126:Bacterial regulatory helix-turn-helix protein, lysR family|PF03466:LysR substrate binding domain
CP008925.1	729818	730281	5.7	6.44	4.06	2.38	1.19e-12	6.5e-12	93.84	78.14	89.09	2.02	2.04	46.11	gene_GW13_PRO0765	CDS	GW13_PRO0765	protein_coding	LysR-family transcriptional regulator YdhB && sp|P0ACR3|YDHB_ECO57 Uncharacterized HTH-type transcriptional regulator YdhB OS=Escherichia coli O157:H7 OX=83334 GN=ydhB PE=3 SV=1 && PF00126:Bacterial regulatory helix-turn-helix protein, lysR family|PF03466:LysR substrate binding domain
CP008925.1	734718	735570	8.77	9.28	7.98	1.3	1.88e-07	6.26e-07	642.46	613.33	608.18	216.3	262.86	279.96	gene_GW13_PRO0770	CDS	GW13_PRO0770	protein_coding	Type III secretion inner membrane protein (YscU%2CSpaS%2CEscU%2CHrcU%2CSsaU) && sp|P96069|SSAU_SALTY Secretion system apparatus protein SsaU OS=Salmonella typhimurium (strain LT2 / SGSC1412 / ATCC 700720) OX=99287 GN=ssaU PE=3 SV=1 && PF01312:FlhB HrpN YscU SpaS Family
CP008925.1	734718	735570	8.77	9.28	7.98	1.3	1.88e-07	6.26e-07	642.46	613.33	608.18	216.3	262.86	279.96	gene_GW13_PRO0769	CDS	GW13_PRO0769	protein_coding	Multidrug and toxin extrusion (MATE) family efflux pump YdhE/NorM && sp|B5F6M2|MDTK_SALA4 Multidrug resistance protein MdtK OS=Salmonella agona (strain SL483) OX=454166 GN=mdtK PE=3 SV=1 && PF01554:MatE
CP008925.1	734718	735570	8.77	9.28	7.98	1.3	1.88e-07	6.26e-07	642.46	613.33	608.18	216.3	262.86	279.96	gene_GW13_RNA0008	promoter	GW13_RNA0008	tRNA	tRNA-Val && - && -
CP008925.1	734718	735570	8.77	9.28	7.98	1.3	1.88e-07	6.26e-07	642.46	613.33	608.18	216.3	262.86	279.96	gene_GW13_RNA0007	exon	GW13_RNA0007	tRNA	tRNA-Val && - && -
CP008925.1	734718	735570	8.77	9.28	7.98	1.3	1.88e-07	6.26e-07	642.46	613.33	608.18	216.3	262.86	279.96	gene_GW13_RNA0007	promoter	GW13_RNA0007	tRNA	tRNA-Val && - && -
CP008925.1	734718	735570	8.77	9.28	7.98	1.3	1.88e-07	6.26e-07	642.46	613.33	608.18	216.3	262.86	279.96	gene_GW13_RNA0008	exon	GW13_RNA0008	tRNA	tRNA-Val && - && -
CP008925.1	775035	775635	7.35	7.67	6.94	0.74	0.00437	0.00795	216.56	185.29	209.98	95.01	124.3	148.21	gene_GW13_PRO0811	CDS	GW13_PRO0811	protein_coding	Putative amino acid permease && sp|P76037|PUUP_ECOLI Putrescine importer PuuP OS=Escherichia coli (strain K12) OX=83333 GN=puuP PE=1 SV=2 && PF13520:Amino acid permease
CP008925.1	775035	775635	7.35	7.67	6.94	0.74	0.00437	0.00795	216.56	185.29	209.98	95.01	124.3	148.21	gene_GW13_PRO0812	CDS	GW13_PRO0812	protein_coding	Pyruvate kinase && sp|P77983|KPYK1_SALTY Pyruvate kinase I OS=Salmonella typhimurium (strain LT2 / SGSC1412 / ATCC 700720) OX=99287 GN=pykF PE=1 SV=2 && PF02887:Pyruvate kinase, alpha/beta domain|PF00224:Pyruvate kinase, barrel domain
CP008925.1	775035	775635	7.35	7.67	6.94	0.74	0.00437	0.00795	216.56	185.29	209.98	95.01	124.3	148.21	gene_GW13_PRO0812	promoter	GW13_PRO0812	protein_coding	Pyruvate kinase && sp|P77983|KPYK1_SALTY Pyruvate kinase I OS=Salmonella typhimurium (strain LT2 / SGSC1412 / ATCC 700720) OX=99287 GN=pykF PE=1 SV=2 && PF02887:Pyruvate kinase, alpha/beta domain|PF00224:Pyruvate kinase, barrel domain
CP008925.1	802489	803065	6.22	7.04	4.17	2.86	1.34e-15	9.03e-15	129.93	131.05	132.59	16.17	34.64	3.29	gene_GW13_PRO0836	CDS	GW13_PRO0836	protein_coding	Electron transfer flavoprotein%2C beta subunit && sp|P76201|YDIQ_ECOLI Putative electron transfer flavoprotein subunit YdiQ OS=Escherichia coli (strain K12) OX=83333 GN=ydiQ PE=3 SV=2 && PF01012:Electron transfer flavoprotein domain
CP008925.1	802489	803065	6.22	7.04	4.17	2.86	1.34e-15	9.03e-15	129.93	131.05	132.59	16.17	34.64	3.29	gene_GW13_PRO0837	promoter	GW13_PRO0837	protein_coding	Electron transfer flavoprotein%2C alpha subunit && sp|P77378|YDIR_ECOLI Putative electron transfer flavoprotein subunit YdiR OS=Escherichia coli (strain K12) OX=83333 GN=ydiR PE=3 SV=1 && PF00766:Electron transfer flavoprotein FAD-binding domain|PF01012:Electron transfer flavoprotein domain
CP008925.1	802489	803065	6.22	7.04	4.17	2.86	1.34e-15	9.03e-15	129.93	131.05	132.59	16.17	34.64	3.29	gene_GW13_PRO0837	CDS	GW13_PRO0837	protein_coding	Electron transfer flavoprotein%2C alpha subunit && sp|P77378|YDIR_ECOLI Putative electron transfer flavoprotein subunit YdiR OS=Escherichia coli (strain K12) OX=83333 GN=ydiR PE=3 SV=1 && PF00766:Electron transfer flavoprotein FAD-binding domain|PF01012:Electron transfer flavoprotein domain
CP008925.1	821967	823514	9.12	9.4	8.79	0.61	0.0124	0.0211	707.42	663.01	650.42	531.64	446.25	345.83	gene_GW13_PRO0856	CDS	GW13_PRO0856	protein_coding	LSU ribosomal protein L35p && sp|A7MNZ2|RL35_CROS8 50S ribosomal protein L35 OS=Cronobacter sakazakii (strain ATCC BAA-894) OX=290339 GN=rpmI PE=3 SV=1 && PF01632:Ribosomal protein L35
CP008925.1	821967	823514	9.12	9.4	8.79	0.61	0.0124	0.0211	707.42	663.01	650.42	531.64	446.25	345.83	gene_GW13_PRO0857	CDS	GW13_PRO0857	protein_coding	Translation initiation factor 3 && sp|B7USA1|IF3_ECO27 Translation initiation factor IF-3 OS=Escherichia coli O127:H6 (strain E2348/69 / EPEC) OX=574521 GN=infC PE=3 SV=1 && PF00707:Translation initiation factor IF-3, C-terminal domain
CP008925.1	821967	823514	9.12	9.4	8.79	0.61	0.0124	0.0211	707.42	663.01	650.42	531.64	446.25	345.83	gene_GW13_PRO0856	promoter	GW13_PRO0856	protein_coding	LSU ribosomal protein L35p && sp|A7MNZ2|RL35_CROS8 50S ribosomal protein L35 OS=Cronobacter sakazakii (strain ATCC BAA-894) OX=290339 GN=rpmI PE=3 SV=1 && PF01632:Ribosomal protein L35
CP008925.1	821967	823514	9.12	9.4	8.79	0.61	0.0124	0.0211	707.42	663.01	650.42	531.64	446.25	345.83	gene_GW13_PRO0855	promoter	GW13_PRO0855	protein_coding	LSU ribosomal protein L20p && sp|A8AHA8|RL20_CITK8 50S ribosomal protein L20 OS=Citrobacter koseri (strain ATCC BAA-895 / CDC 4225-83 / SGSC4696) OX=290338 GN=rplT PE=3 SV=1 && PF00453:Ribosomal protein L20
CP008925.1	821967	823514	9.12	9.4	8.79	0.61	0.0124	0.0211	707.42	663.01	650.42	531.64	446.25	345.83	gene_GW13_PRO0855	CDS	GW13_PRO0855	protein_coding	LSU ribosomal protein L20p && sp|A8AHA8|RL20_CITK8 50S ribosomal protein L20 OS=Citrobacter koseri (strain ATCC BAA-895 / CDC 4225-83 / SGSC4696) OX=290338 GN=rplT PE=3 SV=1 && PF00453:Ribosomal protein L20
CP008925.1	821967	823514	9.12	9.4	8.79	0.61	0.0124	0.0211	707.42	663.01	650.42	531.64	446.25	345.83	gene_GW13_PRO0857	promoter	GW13_PRO0857	protein_coding	Translation initiation factor 3 && sp|B7USA1|IF3_ECO27 Translation initiation factor IF-3 OS=Escherichia coli O127:H6 (strain E2348/69 / EPEC) OX=574521 GN=infC PE=3 SV=1 && PF00707:Translation initiation factor IF-3, C-terminal domain
CP008925.1	821967	823514	9.12	9.4	8.79	0.61	0.0124	0.0211	707.42	663.01	650.42	531.64	446.25	345.83	gene_GW13_PRO0858	CDS	GW13_PRO0858	protein_coding	Threonyl-tRNA synthetase && sp|B4TGH1|SYT_SALHS Threonine--tRNA ligase OS=Salmonella heidelberg (strain SL476) OX=454169 GN=thrS PE=3 SV=1 && PF07973:Threonyl and Alanyl tRNA synthetase second additional domain|PF03129:Anticodon binding domain|PF00587:tRNA synthetase class II core domain (G, H, P, S and T)|PF02824:TGS domain
CP008925.1	832820	833821	8.12	8.46	7.68	0.78	0.00163	0.0032	358.96	312.31	383.56	161.72	189.5	263.49	gene_GW13_PRO0868	CDS	GW13_PRO0868	protein_coding	hypothetical protein && sp|P64481|YDJM_ECOLI Inner membrane protein YdjM OS=Escherichia coli (strain K12) OX=83333 GN=ydjM PE=1 SV=2 && PF04307:LexA-binding, inner membrane-associated putative hydrolase
CP008925.1	832820	833821	8.12	8.46	7.68	0.78	0.00163	0.0032	358.96	312.31	383.56	161.72	189.5	263.49	gene_GW13_PRO0869	promoter	GW13_PRO0869	protein_coding	L-cystine uptake protein TcyP && sp|P77529|TCYP_ECOLI L-cystine transporter TcyP OS=Escherichia coli (strain K12) OX=83333 GN=tcyP PE=1 SV=1 && PF00375:Sodium:dicarboxylate symporter family
CP008925.1	832820	833821	8.12	8.46	7.68	0.78	0.00163	0.0032	358.96	312.31	383.56	161.72	189.5	263.49	gene_GW13_PRO0869	CDS	GW13_PRO0869	protein_coding	L-cystine uptake protein TcyP && sp|P77529|TCYP_ECOLI L-cystine transporter TcyP OS=Escherichia coli (strain K12) OX=83333 GN=tcyP PE=1 SV=1 && PF00375:Sodium:dicarboxylate symporter family
CP008925.1	864623	865659	6.98	7.96	1.93	6.04	5.05e-41	2.24e-39	272.34	231.75	244.28	6.06	2.04	3.29	gene_GW13_PRO0902	promoter	GW13_PRO0902	protein_coding	NAD-dependent glyceraldehyde-3-phosphate dehydrogenase && sp|P0A1P1|G3P_SALTI Glyceraldehyde-3-phosphate dehydrogenase OS=Salmonella typhi OX=90370 GN=gapA PE=3 SV=2 && PF02800:Glyceraldehyde 3-phosphate dehydrogenase, C-terminal domain|PF00044:Glyceraldehyde 3-phosphate dehydrogenase, NAD binding domain
CP008925.1	864623	865659	6.98	7.96	1.93	6.04	5.05e-41	2.24e-39	272.34	231.75	244.28	6.06	2.04	3.29	gene_GW13_PRO0901	promoter	GW13_PRO0901	protein_coding	Peptide methionine sulfoxide reductase MsrB && sp|B5FJF9|MSRB_SALDC Peptide methionine sulfoxide reductase MsrB OS=Salmonella dublin (strain CT_02021853) OX=439851 GN=msrB PE=3 SV=1 && PF01641:SelR domain
CP008925.1	864623	865659	6.98	7.96	1.93	6.04	5.05e-41	2.24e-39	272.34	231.75	244.28	6.06	2.04	3.29	gene_GW13_PRO0902	CDS	GW13_PRO0902	protein_coding	NAD-dependent glyceraldehyde-3-phosphate dehydrogenase && sp|P0A1P1|G3P_SALTI Glyceraldehyde-3-phosphate dehydrogenase OS=Salmonella typhi OX=90370 GN=gapA PE=3 SV=2 && PF02800:Glyceraldehyde 3-phosphate dehydrogenase, C-terminal domain|PF00044:Glyceraldehyde 3-phosphate dehydrogenase, NAD binding domain
CP008925.1	880099	880450	4.47	5.19	2.99	2.2	1.99e-07	6.54e-07	47.91	31.42	30.12	2.02	2.04	19.76	gene_GW13_PRO0918	promoter	GW13_PRO0918	protein_coding	hypothetical protein && sp|P76243|YEAO_ECOLI Uncharacterized protein YeaO OS=Escherichia coli (strain K12) OX=83333 GN=yeaO PE=4 SV=2 && PF04343:Protein of unknown function, DUF488
CP008925.1	880099	880450	4.47	5.19	2.99	2.2	1.99e-07	6.54e-07	47.91	31.42	30.12	2.02	2.04	19.76	gene_GW13_PRO0919	CDS	GW13_PRO0919	protein_coding	Putative periplasmic protein && - && -
CP008925.1	880099	880450	4.47	5.19	2.99	2.2	1.99e-07	6.54e-07	47.91	31.42	30.12	2.02	2.04	19.76	gene_GW13_PRO0919	promoter	GW13_PRO0919	protein_coding	Putative periplasmic protein && - && -
CP008925.1	880099	880450	4.47	5.19	2.99	2.2	1.99e-07	6.54e-07	47.91	31.42	30.12	2.02	2.04	19.76	gene_GW13_PRO0918	CDS	GW13_PRO0918	protein_coding	hypothetical protein && sp|P76243|YEAO_ECOLI Uncharacterized protein YeaO OS=Escherichia coli (strain K12) OX=83333 GN=yeaO PE=4 SV=2 && PF04343:Protein of unknown function, DUF488
CP008925.1	925145	926488	8.88	9.22	8.44	0.78	0.00156	0.00309	607.68	580.3	598.56	367.9	411.61	260.2	gene_GW13_PRO0984	promoter	GW13_PRO0984	protein_coding	Transcriptional regulatory protein PhoP && sp|Q5PMJ1|PHOP_SALPA Virulence transcriptional regulatory protein PhoP OS=Salmonella paratyphi A (strain ATCC 9150 / SARB42) OX=295319 GN=phoP PE=3 SV=1 && PF00486:Transcriptional regulatory protein, C terminal|PF00072:Response regulator receiver domain
CP008925.1	925145	926488	8.88	9.22	8.44	0.78	0.00156	0.00309	607.68	580.3	598.56	367.9	411.61	260.2	gene_GW13_PRO0983	CDS	GW13_PRO0983	protein_coding	Adenylosuccinate lyase && sp|P0AB90|PUR8_ECOL6 Adenylosuccinate lyase OS=Escherichia coli O6:H1 (strain CFT073 / ATCC 700928 / UPEC) OX=199310 GN=purB PE=3 SV=1 && PF08328:Adenylosuccinate lyase C-terminal|PF00206:Lyase
CP008925.1	925145	926488	8.88	9.22	8.44	0.78	0.00156	0.00309	607.68	580.3	598.56	367.9	411.61	260.2	gene_GW13_PRO0984	CDS	GW13_PRO0984	protein_coding	Transcriptional regulatory protein PhoP && sp|Q5PMJ1|PHOP_SALPA Virulence transcriptional regulatory protein PhoP OS=Salmonella paratyphi A (strain ATCC 9150 / SARB42) OX=295319 GN=phoP PE=3 SV=1 && PF00486:Transcriptional regulatory protein, C terminal|PF00072:Response regulator receiver domain
CP008925.1	925145	926488	8.88	9.22	8.44	0.78	0.00156	0.00309	607.68	580.3	598.56	367.9	411.61	260.2	gene_GW13_PRO0985	promoter	GW13_PRO0985	protein_coding	Sensor protein PhoQ && sp|Q57QC4|PHOQ_SALCH Virulence sensor histidine kinase PhoQ OS=Salmonella choleraesuis (strain SC-B67) OX=321314 GN=phoQ PE=3 SV=1 && PF08918:PhoQ Sensor|PF02518:Histidine kinase-, DNA gyrase B-, and HSP90-like ATPase
CP008925.1	925145	926488	8.88	9.22	8.44	0.78	0.00156	0.00309	607.68	580.3	598.56	367.9	411.61	260.2	gene_GW13_PRO0985	CDS	GW13_PRO0985	protein_coding	Sensor protein PhoQ && sp|Q57QC4|PHOQ_SALCH Virulence sensor histidine kinase PhoQ OS=Salmonella choleraesuis (strain SC-B67) OX=321314 GN=phoQ PE=3 SV=1 && PF08918:PhoQ Sensor|PF02518:Histidine kinase-, DNA gyrase B-, and HSP90-like ATPase
CP008925.1	964105	965226	6.87	7.62	5.25	2.36	2.13e-14	1.35e-13	211.96	193.08	184.46	24.26	67.24	23.06	gene_GW13_PRO1022	promoter	GW13_PRO1022	protein_coding	Acyl carrier protein && sp|P0A6B3|ACP1_SHIFL Acyl carrier protein OS=Shigella flexneri OX=623 GN=acpP PE=3 SV=2 && PF00550:Phosphopantetheine attachment site
CP008925.1	964105	965226	6.87	7.62	5.25	2.36	2.13e-14	1.35e-13	211.96	193.08	184.46	24.26	67.24	23.06	gene_GW13_PRO1022	CDS	GW13_PRO1022	protein_coding	Acyl carrier protein && sp|P0A6B3|ACP1_SHIFL Acyl carrier protein OS=Shigella flexneri OX=623 GN=acpP PE=3 SV=2 && PF00550:Phosphopantetheine attachment site
CP008925.1	964105	965226	6.87	7.62	5.25	2.36	2.13e-14	1.35e-13	211.96	193.08	184.46	24.26	67.24	23.06	gene_GW13_PRO1021	CDS	GW13_PRO1021	protein_coding	3-oxoacyl-[acyl-carrier-protein] synthase%2C KASII && sp|P0AAI7|FABF_ECO57 3-oxoacyl-[acyl-carrier-protein] synthase 2 OS=Escherichia coli O157:H7 OX=83334 GN=fabF PE=3 SV=2 && PF00109:Beta-ketoacyl synthase, N-terminal domain|PF02801:Beta-ketoacyl synthase, C-terminal domain
CP008925.1	964105	965226	6.87	7.62	5.25	2.36	2.13e-14	1.35e-13	211.96	193.08	184.46	24.26	67.24	23.06	gene_GW13_PRO1023	CDS	GW13_PRO1023	protein_coding	3-oxoacyl-[acyl-carrier protein] reductase && sp|P0A2D0|FABG_SALTI 3-oxoacyl-[acyl-carrier-protein] reductase FabG OS=Salmonella typhi OX=90370 GN=fabG PE=3 SV=1 && PF13561:Enoyl-(Acyl carrier protein) reductase
CP008925.1	964105	965226	6.87	7.62	5.25	2.36	2.13e-14	1.35e-13	211.96	193.08	184.46	24.26	67.24	23.06	gene_GW13_PRO1021	promoter	GW13_PRO1021	protein_coding	3-oxoacyl-[acyl-carrier-protein] synthase%2C KASII && sp|P0AAI7|FABF_ECO57 3-oxoacyl-[acyl-carrier-protein] synthase 2 OS=Escherichia coli O157:H7 OX=83334 GN=fabF PE=3 SV=2 && PF00109:Beta-ketoacyl synthase, N-terminal domain|PF02801:Beta-ketoacyl synthase, C-terminal domain
CP008925.1	968226	970077	9.21	9.79	8.23	1.55	3.18e-10	1.42e-09	939.73	832.73	881.31	175.87	342.33	385.36	gene_GW13_PRO1026	CDS	GW13_PRO1026	protein_coding	Phosphate:acyl-ACP acyltransferase PlsX && sp|B5F915|PLSX_SALA4 Phosphate acyltransferase OS=Salmonella agona (strain SL483) OX=454166 GN=plsX PE=3 SV=1 && PF02504:Fatty acid synthesis protein
CP008925.1	968226	970077	9.21	9.79	8.23	1.55	3.18e-10	1.42e-09	939.73	832.73	881.31	175.87	342.33	385.36	gene_GW13_PRO1027	promoter	GW13_PRO1027	protein_coding	hypothetical protein && sp|B5F915|PLSX_SALA4 Phosphate acyltransferase OS=Salmonella agona (strain SL483) OX=454166 GN=plsX PE=3 SV=1 && PF02504:Fatty acid synthesis protein|PF01783:Ribosomal L32p protein family
CP008925.1	968226	970077	9.21	9.79	8.23	1.55	3.18e-10	1.42e-09	939.73	832.73	881.31	175.87	342.33	385.36	gene_GW13_PRO1027	CDS	GW13_PRO1027	protein_coding	hypothetical protein && sp|B5F915|PLSX_SALA4 Phosphate acyltransferase OS=Salmonella agona (strain SL483) OX=454166 GN=plsX PE=3 SV=1 && PF02504:Fatty acid synthesis protein|PF01783:Ribosomal L32p protein family
CP008925.1	968226	970077	9.21	9.79	8.23	1.55	3.18e-10	1.42e-09	939.73	832.73	881.31	175.87	342.33	385.36	gene_GW13_PRO1028	promoter	GW13_PRO1028	protein_coding	hypothetical protein && sp|P0A1T3|YCED_SALTI Large ribosomal RNA subunit accumulation protein YceD OS=Salmonella typhi OX=90370 GN=yceD PE=3 SV=1 && PF02620:Large ribosomal RNA subunit accumulation protein YceD
CP008925.1	968226	970077	9.21	9.79	8.23	1.55	3.18e-10	1.42e-09	939.73	832.73	881.31	175.87	342.33	385.36	gene_GW13_PRO1028	CDS	GW13_PRO1028	protein_coding	hypothetical protein && sp|P0A1T3|YCED_SALTI Large ribosomal RNA subunit accumulation protein YceD OS=Salmonella typhi OX=90370 GN=yceD PE=3 SV=1 && PF02620:Large ribosomal RNA subunit accumulation protein YceD
CP008925.1	968226	970077	9.21	9.79	8.23	1.55	3.18e-10	1.42e-09	939.73	832.73	881.31	175.87	342.33	385.36	gene_GW13_PRO1026	promoter	GW13_PRO1026	protein_coding	Phosphate:acyl-ACP acyltransferase PlsX && sp|B5F915|PLSX_SALA4 Phosphate acyltransferase OS=Salmonella agona (strain SL483) OX=454166 GN=plsX PE=3 SV=1 && PF02504:Fatty acid synthesis protein
CP008925.1	968226	970077	9.21	9.79	8.23	1.55	3.18e-10	1.42e-09	939.73	832.73	881.31	175.87	342.33	385.36	gene_GW13_PRO1029	promoter	GW13_PRO1029	protein_coding	Maf/YceF/YhdE family protein && sp|Q5PGT7|NTPPB_SALPA 7-methyl-GTP pyrophosphatase OS=Salmonella paratyphi A (strain ATCC 9150 / SARB42) OX=295319 GN=yceF1 PE=3 SV=1 && PF02545:Maf-like protein
CP008925.1	968226	970077	9.21	9.79	8.23	1.55	3.18e-10	1.42e-09	939.73	832.73	881.31	175.87	342.33	385.36	gene_GW13_PRO1029	CDS	GW13_PRO1029	protein_coding	Maf/YceF/YhdE family protein && sp|Q5PGT7|NTPPB_SALPA 7-methyl-GTP pyrophosphatase OS=Salmonella paratyphi A (strain ATCC 9150 / SARB42) OX=295319 GN=yceF1 PE=3 SV=1 && PF02545:Maf-like protein
CP008925.1	1018394	1019053	8.25	8.54	7.89	0.65	0.008	0.0138	402.27	337.28	376.87	198.1	207.84	306.31	gene_GW13_PRO1084	promoter	GW13_PRO1084	protein_coding	D-3-phosphoglycerate dehydrogenase && sp|B5F974|GHRA_SALA4 Glyoxylate/hydroxypyruvate reductase A OS=Salmonella agona (strain SL483) OX=454166 GN=ghrA PE=3 SV=1 && PF02826:D-isomer specific 2-hydroxyacid dehydrogenase, NAD binding domain
CP008925.1	1018394	1019053	8.25	8.54	7.89	0.65	0.008	0.0138	402.27	337.28	376.87	198.1	207.84	306.31	gene_GW13_PRO1084	CDS	GW13_PRO1084	protein_coding	D-3-phosphoglycerate dehydrogenase && sp|B5F974|GHRA_SALA4 Glyoxylate/hydroxypyruvate reductase A OS=Salmonella agona (strain SL483) OX=454166 GN=ghrA PE=3 SV=1 && PF02826:D-isomer specific 2-hydroxyacid dehydrogenase, NAD binding domain
CP008925.1	1018394	1019053	8.25	8.54	7.89	0.65	0.008	0.0138	402.27	337.28	376.87	198.1	207.84	306.31	gene_GW13_PRO1085	promoter	GW13_PRO1085	protein_coding	hypothetical protein && - && -
CP008925.1	1018394	1019053	8.25	8.54	7.89	0.65	0.008	0.0138	402.27	337.28	376.87	198.1	207.84	306.31	gene_GW13_PRO1085	CDS	GW13_PRO1085	protein_coding	hypothetical protein && - && -
CP008925.1	1018394	1019053	8.25	8.54	7.89	0.65	0.008	0.0138	402.27	337.28	376.87	198.1	207.84	306.31	gene_GW13_RNA0011	promoter	GW13_RNA0011	tRNA	tRNA-Ser && - && -
CP008925.1	1018394	1019053	8.25	8.54	7.89	0.65	0.008	0.0138	402.27	337.28	376.87	198.1	207.84	306.31	gene_GW13_RNA0011	exon	GW13_RNA0011	tRNA	tRNA-Ser && - && -
CP008925.1	1023897	1025949	9.98	10.38	9.42	0.96	5.86e-05	0.000147	1389.25	1309.11	1306.7	693.36	631.67	731.19	gene_GW13_PRO1092	CDS	GW13_PRO1092	protein_coding	hypothetical protein && sp|B5FL88|MTFA_SALDC Protein MtfA OS=Salmonella dublin (strain CT_02021853) OX=439851 GN=mtfA PE=3 SV=1 && PF06167:Glucose-regulated metallo-peptidase M90
CP008925.1	1023897	1025949	9.98	10.38	9.42	0.96	5.86e-05	0.000147	1389.25	1309.11	1306.7	693.36	631.67	731.19	gene_GW13_PRO1094	promoter	GW13_PRO1094	protein_coding	Integrase && sp|P39347|INTB_ECOLI Putative protein IntB OS=Escherichia coli (strain K12) OX=83333 GN=intB PE=5 SV=1 && PF13356:Arm DNA-binding domain|PF00589:Phage integrase family
CP008925.1	1023897	1025949	9.98	10.38	9.42	0.96	5.86e-05	0.000147	1389.25	1309.11	1306.7	693.36	631.67	731.19	gene_GW13_PRO1093	promoter	GW13_PRO1093	protein_coding	hypothetical protein && sp|P39347|INTB_ECOLI Putative protein IntB OS=Escherichia coli (strain K12) OX=83333 GN=intB PE=5 SV=1 && PF13356:Arm DNA-binding domain
CP008925.1	1023897	1025949	9.98	10.38	9.42	0.96	5.86e-05	0.000147	1389.25	1309.11	1306.7	693.36	631.67	731.19	gene_GW13_PRO1094	CDS	GW13_PRO1094	protein_coding	Integrase && sp|P39347|INTB_ECOLI Putative protein IntB OS=Escherichia coli (strain K12) OX=83333 GN=intB PE=5 SV=1 && PF13356:Arm DNA-binding domain|PF00589:Phage integrase family
CP008925.1	1023897	1025949	9.98	10.38	9.42	0.96	5.86e-05	0.000147	1389.25	1309.11	1306.7	693.36	631.67	731.19	gene_GW13_PRO1093	CDS	GW13_PRO1093	protein_coding	hypothetical protein && sp|P39347|INTB_ECOLI Putative protein IntB OS=Escherichia coli (strain K12) OX=83333 GN=intB PE=5 SV=1 && PF13356:Arm DNA-binding domain
CP008925.1	1023897	1025949	9.98	10.38	9.42	0.96	5.86e-05	0.000147	1389.25	1309.11	1306.7	693.36	631.67	731.19	gene_GW13_RNA0013	promoter	GW13_RNA0013	tRNA	tRNA-Asn && - && -
CP008925.1	1023897	1025949	9.98	10.38	9.42	0.96	5.86e-05	0.000147	1389.25	1309.11	1306.7	693.36	631.67	731.19	gene_GW13_RNA0014	exon	GW13_RNA0014	tRNA	tRNA-Asn && - && -
CP008925.1	1023897	1025949	9.98	10.38	9.42	0.96	5.86e-05	0.000147	1389.25	1309.11	1306.7	693.36	631.67	731.19	gene_GW13_RNA0014	promoter	GW13_RNA0014	tRNA	tRNA-Asn && - && -
CP008925.1	1023897	1025949	9.98	10.38	9.42	0.96	5.86e-05	0.000147	1389.25	1309.11	1306.7	693.36	631.67	731.19	gene_GW13_RNA0013	exon	GW13_RNA0013	tRNA	tRNA-Asn && - && -
CP008925.1	1030670	1031241	7.43	7.72	7.08	0.63	0.0199	0.0319	231.65	197.1	201.61	194.06	124.3	88.93	gene_GW13_PRO1102	promoter	GW13_PRO1102	protein_coding	hypothetical protein && - && -
CP008925.1	1030670	1031241	7.43	7.72	7.08	0.63	0.0199	0.0319	231.65	197.1	201.61	194.06	124.3	88.93	gene_GW13_PRO1101	promoter	GW13_PRO1101	protein_coding	hypothetical protein && - && -
CP008925.1	1030670	1031241	7.43	7.72	7.08	0.63	0.0199	0.0319	231.65	197.1	201.61	194.06	124.3	88.93	gene_GW13_PRO1103	CDS	GW13_PRO1103	protein_coding	hypothetical protein && - && -
CP008925.1	1030670	1031241	7.43	7.72	7.08	0.63	0.0199	0.0319	231.65	197.1	201.61	194.06	124.3	88.93	gene_GW13_PRO1102	CDS	GW13_PRO1102	protein_coding	hypothetical protein && - && -
CP008925.1	1030670	1031241	7.43	7.72	7.08	0.63	0.0199	0.0319	231.65	197.1	201.61	194.06	124.3	88.93	gene_GW13_PRO1103	promoter	GW13_PRO1103	protein_coding	hypothetical protein && - && -
CP008925.1	1055618	1056510	8.72	9.27	7.82	1.44	1.08e-08	4.29e-08	615.55	589.97	642.06	208.21	271.01	200.91	gene_GW13_PRO1123	promoter	GW13_PRO1123	protein_coding	hypothetical protein && - && -
CP008925.1	1055618	1056510	8.72	9.27	7.82	1.44	1.08e-08	4.29e-08	615.55	589.97	642.06	208.21	271.01	200.91	gene_GW13_PRO1124	CDS	GW13_PRO1124	protein_coding	hypothetical protein && sp|P76352|YEEO_ECOLI Probable FMN/FAD exporter YeeO OS=Escherichia coli (strain K12) OX=83333 GN=yeeO PE=1 SV=4 && PF01554:MatE
CP008925.1	1055618	1056510	8.72	9.27	7.82	1.44	1.08e-08	4.29e-08	615.55	589.97	642.06	208.21	271.01	200.91	gene_GW13_PRO1122	promoter	GW13_PRO1122	protein_coding	AMP nucleosidase && sp|P0AE13|AMN_ECO57 AMP nucleosidase OS=Escherichia coli O157:H7 OX=83334 GN=amn PE=3 SV=1 && PF10423:Bacterial AMP nucleoside phosphorylase N-terminus|PF01048:Phosphorylase superfamily
CP008925.1	1055618	1056510	8.72	9.27	7.82	1.44	1.08e-08	4.29e-08	615.55	589.97	642.06	208.21	271.01	200.91	gene_GW13_RNA0015	promoter	GW13_RNA0015	tRNA	tRNA-Asn && - && -
CP008925.1	1055618	1056510	8.72	9.27	7.82	1.44	1.08e-08	4.29e-08	615.55	589.97	642.06	208.21	271.01	200.91	gene_GW13_RNA0015	exon	GW13_RNA0015	tRNA	tRNA-Asn && - && -
CP008925.1	1057472	1058514	8.56	9.19	7.43	1.76	7.36e-12	3.89e-11	621.46	562.31	569.28	192.04	163.01	161.39	gene_GW13_PRO1124	promoter	GW13_PRO1124	protein_coding	hypothetical protein && sp|P76352|YEEO_ECOLI Probable FMN/FAD exporter YeeO OS=Escherichia coli (strain K12) OX=83333 GN=yeeO PE=1 SV=4 && PF01554:MatE
CP008925.1	1057472	1058514	8.56	9.19	7.43	1.76	7.36e-12	3.89e-11	621.46	562.31	569.28	192.04	163.01	161.39	gene_GW13_PRO1125	CDS	GW13_PRO1125	protein_coding	L%2CD-transpeptidase YbiS && sp|P40680|ERFK_SALTY Probable L,D-transpeptidase ErfK/SrfK OS=Salmonella typhimurium (strain LT2 / SGSC1412 / ATCC 700720) OX=99287 GN=erfK PE=3 SV=1 && PF03734:L,D-transpeptidase catalytic domain|PF17969:L,D-transpeptidase C-terminal domain
CP008925.1	1057472	1058514	8.56	9.19	7.43	1.76	7.36e-12	3.89e-11	621.46	562.31	569.28	192.04	163.01	161.39	gene_GW13_PRO1124	CDS	GW13_PRO1124	protein_coding	hypothetical protein && sp|P76352|YEEO_ECOLI Probable FMN/FAD exporter YeeO OS=Escherichia coli (strain K12) OX=83333 GN=yeeO PE=1 SV=4 && PF01554:MatE
CP008925.1	1057472	1058514	8.56	9.19	7.43	1.76	7.36e-12	3.89e-11	621.46	562.31	569.28	192.04	163.01	161.39	gene_GW13_RNA0016	exon	GW13_RNA0016	tRNA	tRNA-Asn && - && -
CP008925.1	1057472	1058514	8.56	9.19	7.43	1.76	7.36e-12	3.89e-11	621.46	562.31	569.28	192.04	163.01	161.39	gene_GW13_RNA0016	promoter	GW13_RNA0016	tRNA	tRNA-Asn && - && -
CP008925.1	1162365	1162867	5.33	6.23	2.41	3.82	2.41e-17	1.86e-16	63.66	79.49	82.82	2.02	4.08	9.88	gene_GW13_PRO1231	CDS	GW13_PRO1231	protein_coding	hypothetical protein && sp|P38097|DGCE_ECOLI Probable diguanylate cyclase DgcE OS=Escherichia coli (strain K12) OX=83333 GN=dgcE PE=2 SV=2 && PF05231:MASE1|PF00563:EAL domain|PF08448:PAS fold|PF00990:Diguanylate cyclase, GGDEF domain
CP008925.1	1162365	1162867	5.33	6.23	2.41	3.82	2.41e-17	1.86e-16	63.66	79.49	82.82	2.02	4.08	9.88	gene_GW13_PRO1230	CDS	GW13_PRO1230	protein_coding	hypothetical protein && - && -
CP008925.1	1162365	1162867	5.33	6.23	2.41	3.82	2.41e-17	1.86e-16	63.66	79.49	82.82	2.02	4.08	9.88	gene_GW13_PRO1229	CDS	GW13_PRO1229	protein_coding	Uridine kinase && sp|B5EXV0|URK_SALA4 Uridine kinase OS=Salmonella agona (strain SL483) OX=454166 GN=udk PE=3 SV=1 && PF00485:Phosphoribulokinase / Uridine kinase family
CP008925.1	1162365	1162867	5.33	6.23	2.41	3.82	2.41e-17	1.86e-16	63.66	79.49	82.82	2.02	4.08	9.88	gene_GW13_PRO1231	promoter	GW13_PRO1231	protein_coding	hypothetical protein && sp|P38097|DGCE_ECOLI Probable diguanylate cyclase DgcE OS=Escherichia coli (strain K12) OX=83333 GN=dgcE PE=2 SV=2 && PF05231:MASE1|PF00563:EAL domain|PF08448:PAS fold|PF00990:Diguanylate cyclase, GGDEF domain
CP008925.1	1162365	1162867	5.33	6.23	2.41	3.82	2.41e-17	1.86e-16	63.66	79.49	82.82	2.02	4.08	9.88	gene_GW13_PRO1230	promoter	GW13_PRO1230	protein_coding	hypothetical protein && - && -
CP008925.1	1162365	1162867	5.33	6.23	2.41	3.82	2.41e-17	1.86e-16	63.66	79.49	82.82	2.02	4.08	9.88	gene_GW13_PRO1229	promoter	GW13_PRO1229	protein_coding	Uridine kinase && sp|B5EXV0|URK_SALA4 Uridine kinase OS=Salmonella agona (strain SL483) OX=454166 GN=udk PE=3 SV=1 && PF00485:Phosphoribulokinase / Uridine kinase family
CP008925.1	1266310	1268475	9	9.41	8.42	0.99	5.8e-05	0.000146	746.14	668.92	631.18	418.44	328.06	283.25	gene_GW13_PRO1323	promoter	GW13_PRO1323	protein_coding	Lipoprotein spr precursor && sp|P0AFV6|MEPS_ECO57 Murein DD-endopeptidase MepS/Murein LD-carboxypeptidase OS=Escherichia coli O157:H7 OX=83334 GN=mepS PE=3 SV=1 && PF00877:NlpC/P60 family
CP008925.1	1266310	1268475	9	9.41	8.42	0.99	5.8e-05	0.000146	746.14	668.92	631.18	418.44	328.06	283.25	gene_GW13_PRO1323	CDS	GW13_PRO1323	protein_coding	Lipoprotein spr precursor && sp|P0AFV6|MEPS_ECO57 Murein DD-endopeptidase MepS/Murein LD-carboxypeptidase OS=Escherichia coli O157:H7 OX=83334 GN=mepS PE=3 SV=1 && PF00877:NlpC/P60 family
CP008925.1	1266310	1268475	9	9.41	8.42	0.99	5.8e-05	0.000146	746.14	668.92	631.18	418.44	328.06	283.25	gene_GW13_PRO1324	promoter	GW13_PRO1324	protein_coding	Rtn protein && sp|P76446|PDEN_ECOLI Probable cyclic di-GMP phosphodiesterase PdeN OS=Escherichia coli (strain K12) OX=83333 GN=pdeN PE=2 SV=1 && PF12792:CSS motif domain associated with EAL|PF00563:EAL domain
CP008925.1	1266310	1268475	9	9.41	8.42	0.99	5.8e-05	0.000146	746.14	668.92	631.18	418.44	328.06	283.25	gene_GW13_PRO1322	promoter	GW13_PRO1322	protein_coding	Putative membrane protein && sp|P76445|LPXT_ECOLI Lipid A 1-diphosphate synthase OS=Escherichia coli (strain K12) OX=83333 GN=lpxT PE=1 SV=2 && -
CP008925.1	1266310	1268475	9	9.41	8.42	0.99	5.8e-05	0.000146	746.14	668.92	631.18	418.44	328.06	283.25	gene_GW13_PRO1321	CDS	GW13_PRO1321	protein_coding	Putative metal chaperone%2C involved in Zn homeostasis%2C GTPase of COG0523 family && sp|P33030|YEIR_ECOLI Zinc-binding GTPase YeiR OS=Escherichia coli (strain K12) OX=83333 GN=yeiR PE=1 SV=2 && PF02492:CobW/HypB/UreG, nucleotide-binding domain
CP008925.1	1266310	1268475	9	9.41	8.42	0.99	5.8e-05	0.000146	746.14	668.92	631.18	418.44	328.06	283.25	gene_GW13_PRO1322	CDS	GW13_PRO1322	protein_coding	Putative membrane protein && sp|P76445|LPXT_ECOLI Lipid A 1-diphosphate synthase OS=Escherichia coli (strain K12) OX=83333 GN=lpxT PE=1 SV=2 && -
CP008925.1	1280034	1280842	7.39	8.38	1.29	7.08	2.77e-50	1.69e-48	348.46	303.98	344.24	2.02	2.04	3.29	gene_GW13_PRO1333	CDS	GW13_PRO1333	protein_coding	LSU ribosomal protein L25p && sp|B5EYS6|RL25_SALA4 50S ribosomal protein L25 OS=Salmonella agona (strain SL483) OX=454166 GN=rplY PE=3 SV=1 && PF01386:Ribosomal L25p family
CP008925.1	1280034	1280842	7.39	8.38	1.29	7.08	2.77e-50	1.69e-48	348.46	303.98	344.24	2.02	2.04	3.29	gene_GW13_PRO1333	promoter	GW13_PRO1333	protein_coding	LSU ribosomal protein L25p && sp|B5EYS6|RL25_SALA4 50S ribosomal protein L25 OS=Salmonella agona (strain SL483) OX=454166 GN=rplY PE=3 SV=1 && PF01386:Ribosomal L25p family
CP008925.1	1280034	1280842	7.39	8.38	1.29	7.08	2.77e-50	1.69e-48	348.46	303.98	344.24	2.02	2.04	3.29	gene_GW13_PRO1334	CDS	GW13_PRO1334	protein_coding	Putative inner membrane protein && - && -
CP008925.1	1280034	1280842	7.39	8.38	1.29	7.08	2.77e-50	1.69e-48	348.46	303.98	344.24	2.02	2.04	3.29	gene_GW13_PRO1332	CDS	GW13_PRO1332	protein_coding	ATP-dependent RNA helicase YejH && sp|P33919|RADD_ECOLI Putative DNA repair helicase RadD OS=Escherichia coli (strain K12) OX=83333 GN=radD PE=1 SV=2 && PF00271:Helicase conserved C-terminal domain|PF04851:Type III restriction enzyme, res subunit
CP008925.1	1284186	1285161	8.95	9.34	8.41	0.93	0.000148	0.000343	698.24	651.2	595.63	327.47	360.66	332.66	gene_GW13_PRO1338	CDS	GW13_PRO1338	protein_coding	virulence protein msgA like protein && - && -
CP008925.1	1284186	1285161	8.95	9.34	8.41	0.93	0.000148	0.000343	698.24	651.2	595.63	327.47	360.66	332.66	gene_GW13_PRO1337	CDS	GW13_PRO1337	protein_coding	hydrolase of alkaline phosphatase superfamily && sp|P40709|YEJM_SALTY Inner membrane protein YejM OS=Salmonella typhimurium (strain LT2 / SGSC1412 / ATCC 700720) OX=99287 GN=yejM PE=1 SV=2 && PF00884:Sulfatase|PF11893:Domain of unknown function (DUF3413)
CP008925.1	1284186	1285161	8.95	9.34	8.41	0.93	0.000148	0.000343	698.24	651.2	595.63	327.47	360.66	332.66	gene_GW13_PRO1338	promoter	GW13_PRO1338	protein_coding	virulence protein msgA like protein && - && -
CP008925.1	1284186	1285161	8.95	9.34	8.41	0.93	0.000148	0.000343	698.24	651.2	595.63	327.47	360.66	332.66	gene_GW13_RNA0017	promoter	GW13_RNA0017	tRNA	tRNA-Pro && - && -
CP008925.1	1284186	1285161	8.95	9.34	8.41	0.93	0.000148	0.000343	698.24	651.2	595.63	327.47	360.66	332.66	gene_GW13_RNA0017	exon	GW13_RNA0017	tRNA	tRNA-Pro && - && -
CP008925.1	1329996	1330300	3.8	4.67	1.29	3.38	4.58e-08	1.68e-07	26.91	24.71	24.68	2.02	2.04	3.29	gene_GW13_PRO1379	promoter	GW13_PRO1379	protein_coding	Anaerobic glycerol-3-phosphate dehydrogenase subunit A && sp|P0A9C1|GLPA_ECO57 Anaerobic glycerol-3-phosphate dehydrogenase subunit A OS=Escherichia coli O157:H7 OX=83334 GN=glpA PE=3 SV=1 && PF01266:FAD dependent oxidoreductase
CP008925.1	1329996	1330300	3.8	4.67	1.29	3.38	4.58e-08	1.68e-07	26.91	24.71	24.68	2.02	2.04	3.29	gene_GW13_PRO1378	promoter	GW13_PRO1378	protein_coding	Glycerol-3-phosphate transporter && sp|P08194|GLPT_ECOLI Glycerol-3-phosphate transporter OS=Escherichia coli (strain K12) OX=83333 GN=glpT PE=1 SV=1 && PF07690:Major Facilitator Superfamily
CP008925.1	1329996	1330300	3.8	4.67	1.29	3.38	4.58e-08	1.68e-07	26.91	24.71	24.68	2.02	2.04	3.29	gene_GW13_PRO1379	CDS	GW13_PRO1379	protein_coding	Anaerobic glycerol-3-phosphate dehydrogenase subunit A && sp|P0A9C1|GLPA_ECO57 Anaerobic glycerol-3-phosphate dehydrogenase subunit A OS=Escherichia coli O157:H7 OX=83334 GN=glpA PE=3 SV=1 && PF01266:FAD dependent oxidoreductase
CP008925.1	1338197	1339572	8.75	9.07	8.35	0.73	0.00277	0.00527	549.27	498.13	566.77	248.64	338.25	388.65	gene_GW13_PRO1387	promoter	GW13_PRO1387	protein_coding	hypothetical protein && - && -
CP008925.1	1338197	1339572	8.75	9.07	8.35	0.73	0.00277	0.00527	549.27	498.13	566.77	248.64	338.25	388.65	gene_GW13_PRO1388	CDS	GW13_PRO1388	protein_coding	UDP-4-amino-4-deoxy-L-arabinose--oxoglutarate aminotransferase && sp|Q8ZNF3|ARNB_SALTY UDP-4-amino-4-deoxy-L-arabinose--oxoglutarate aminotransferase OS=Salmonella typhimurium (strain LT2 / SGSC1412 / ATCC 700720) OX=99287 GN=arnB PE=1 SV=3 && PF01041:DegT/DnrJ/EryC1/StrS aminotransferase family
CP008925.1	1338197	1339572	8.75	9.07	8.35	0.73	0.00277	0.00527	549.27	498.13	566.77	248.64	338.25	388.65	gene_GW13_PRO1387	CDS	GW13_PRO1387	protein_coding	hypothetical protein && - && -
CP008925.1	1338197	1339572	8.75	9.07	8.35	0.73	0.00277	0.00527	549.27	498.13	566.77	248.64	338.25	388.65	gene_GW13_PRO1386	promoter	GW13_PRO1386	protein_coding	Polymyxin resistance protein PmrG && sp|B5FNT6|AIS_SALDC Lipopolysaccharide core heptose(II)-phosphate phosphatase OS=Salmonella dublin (strain CT_02021853) OX=439851 GN=ais PE=3 SV=1 && -
CP008925.1	1338197	1339572	8.75	9.07	8.35	0.73	0.00277	0.00527	549.27	498.13	566.77	248.64	338.25	388.65	gene_GW13_PRO1388	promoter	GW13_PRO1388	protein_coding	UDP-4-amino-4-deoxy-L-arabinose--oxoglutarate aminotransferase && sp|Q8ZNF3|ARNB_SALTY UDP-4-amino-4-deoxy-L-arabinose--oxoglutarate aminotransferase OS=Salmonella typhimurium (strain LT2 / SGSC1412 / ATCC 700720) OX=99287 GN=arnB PE=1 SV=3 && PF01041:DegT/DnrJ/EryC1/StrS aminotransferase family
CP008925.1	1338197	1339572	8.75	9.07	8.35	0.73	0.00277	0.00527	549.27	498.13	566.77	248.64	338.25	388.65	gene_GW13_PRO1385	CDS	GW13_PRO1385	protein_coding	Pyrimidine deoxynucleoside triphosphate (dYTP) pyrophosphohydrolase YfoO && sp|B5R268|NUDI_SALEP Nucleoside triphosphatase NudI OS=Salmonella enteritidis PT4 (strain P125109) OX=550537 GN=nudI PE=3 SV=1 && PF00293:NUDIX domain
CP008925.1	1338197	1339572	8.75	9.07	8.35	0.73	0.00277	0.00527	549.27	498.13	566.77	248.64	338.25	388.65	gene_GW13_PRO1386	CDS	GW13_PRO1386	protein_coding	Polymyxin resistance protein PmrG && sp|B5FNT6|AIS_SALDC Lipopolysaccharide core heptose(II)-phosphate phosphatase OS=Salmonella dublin (strain CT_02021853) OX=439851 GN=ais PE=3 SV=1 && -
CP008925.1	1345847	1347106	8.79	9.25	8.11	1.14	4.01e-06	1.19e-05	645.74	591.31	595.21	270.87	273.05	286.55	gene_GW13_PRO1394	promoter	GW13_PRO1394	protein_coding	Polymyxin resistance protein PmrM && sp|B5EZI2|ARNF_SALA4 Probable 4-amino-4-deoxy-L-arabinose-phosphoundecaprenol flippase subunit ArnF OS=Salmonella agona (strain SL483) OX=454166 GN=arnF PE=3 SV=1 && -
CP008925.1	1345847	1347106	8.79	9.25	8.11	1.14	4.01e-06	1.19e-05	645.74	591.31	595.21	270.87	273.05	286.55	gene_GW13_PRO1395	CDS	GW13_PRO1395	protein_coding	Polymyxin resistance protein PmrD && sp|P37589|PMRD_SALTY Signal transduction protein PmrD OS=Salmonella typhimurium (strain LT2 / SGSC1412 / ATCC 700720) OX=99287 GN=pmrD PE=2 SV=1 && PF11183:Polymyxin resistance protein PmrD
CP008925.1	1345847	1347106	8.79	9.25	8.11	1.14	4.01e-06	1.19e-05	645.74	591.31	595.21	270.87	273.05	286.55	gene_GW13_PRO1395	promoter	GW13_PRO1395	protein_coding	Polymyxin resistance protein PmrD && sp|P37589|PMRD_SALTY Signal transduction protein PmrD OS=Salmonella typhimurium (strain LT2 / SGSC1412 / ATCC 700720) OX=99287 GN=pmrD PE=2 SV=1 && PF11183:Polymyxin resistance protein PmrD
CP008925.1	1345847	1347106	8.79	9.25	8.11	1.14	4.01e-06	1.19e-05	645.74	591.31	595.21	270.87	273.05	286.55	gene_GW13_PRO1393	CDS	GW13_PRO1393	protein_coding	Polymyxin resistance protein PmrL%2C sucrose-6 phosphate hydrolase && sp|B4TBG9|ARNE_SALHS Probable 4-amino-4-deoxy-L-arabinose-phosphoundecaprenol flippase subunit ArnE OS=Salmonella heidelberg (strain SL476) OX=454169 GN=arnE PE=3 SV=1 && PF00892:EamA-like transporter family
CP008925.1	1345847	1347106	8.79	9.25	8.11	1.14	4.01e-06	1.19e-05	645.74	591.31	595.21	270.87	273.05	286.55	gene_GW13_PRO1396	CDS	GW13_PRO1396	protein_coding	O-succinylbenzoic acid--CoA ligase && sp|P37418|MENE_SALTY 2-succinylbenzoate--CoA ligase OS=Salmonella typhimurium (strain LT2 / SGSC1412 / ATCC 700720) OX=99287 GN=menE PE=3 SV=2 && PF00501:AMP-binding enzyme
CP008925.1	1345847	1347106	8.79	9.25	8.11	1.14	4.01e-06	1.19e-05	645.74	591.31	595.21	270.87	273.05	286.55	gene_GW13_PRO1394	CDS	GW13_PRO1394	protein_coding	Polymyxin resistance protein PmrM && sp|B5EZI2|ARNF_SALA4 Probable 4-amino-4-deoxy-L-arabinose-phosphoundecaprenol flippase subunit ArnF OS=Salmonella agona (strain SL483) OX=454166 GN=arnF PE=3 SV=1 && -
CP008925.1	1345847	1347106	8.79	9.25	8.11	1.14	4.01e-06	1.19e-05	645.74	591.31	595.21	270.87	273.05	286.55	gene_GW13_PRO1393	promoter	GW13_PRO1393	protein_coding	Polymyxin resistance protein PmrL%2C sucrose-6 phosphate hydrolase && sp|B4TBG9|ARNE_SALHS Probable 4-amino-4-deoxy-L-arabinose-phosphoundecaprenol flippase subunit ArnE OS=Salmonella heidelberg (strain SL476) OX=454169 GN=arnE PE=3 SV=1 && PF00892:EamA-like transporter family
CP008925.1	1371817	1372855	7.81	8.14	7.36	0.78	0.00194	0.00377	303.84	272.56	271.88	171.82	118.18	204.21	gene_GW13_PRO1418	promoter	GW13_PRO1418	protein_coding	NADH ubiquinone oxidoreductase chain A && sp|B5EZK9|NUOA_SALA4 NADH-quinone oxidoreductase subunit A OS=Salmonella agona (strain SL483) OX=454166 GN=nuoA PE=3 SV=1 && PF00507:NADH-ubiquinone/plastoquinone oxidoreductase, chain 3
CP008925.1	1371817	1372855	7.81	8.14	7.36	0.78	0.00194	0.00377	303.84	272.56	271.88	171.82	118.18	204.21	gene_GW13_PRO1419	promoter	GW13_PRO1419	protein_coding	hypothetical protein && - && -
CP008925.1	1371817	1372855	7.81	8.14	7.36	0.78	0.00194	0.00377	303.84	272.56	271.88	171.82	118.18	204.21	gene_GW13_PRO1419	CDS	GW13_PRO1419	protein_coding	hypothetical protein && - && -
CP008925.1	1371817	1372855	7.81	8.14	7.36	0.78	0.00194	0.00377	303.84	272.56	271.88	171.82	118.18	204.21	gene_GW13_PRO1418	CDS	GW13_PRO1418	protein_coding	NADH ubiquinone oxidoreductase chain A && sp|B5EZK9|NUOA_SALA4 NADH-quinone oxidoreductase subunit A OS=Salmonella agona (strain SL483) OX=454166 GN=nuoA PE=3 SV=1 && PF00507:NADH-ubiquinone/plastoquinone oxidoreductase, chain 3
CP008925.1	1371817	1372855	7.81	8.14	7.36	0.78	0.00194	0.00377	303.84	272.56	271.88	171.82	118.18	204.21	gene_GW13_PRO1417	promoter	GW13_PRO1417	protein_coding	NADH-ubiquinone oxidoreductase chain B && sp|B5EZK8|NUOB_SALA4 NADH-quinone oxidoreductase subunit B OS=Salmonella agona (strain SL483) OX=454166 GN=nuoB PE=3 SV=1 && PF01058:NADH ubiquinone oxidoreductase, 20 Kd subunit
CP008925.1	1371817	1372855	7.81	8.14	7.36	0.78	0.00194	0.00377	303.84	272.56	271.88	171.82	118.18	204.21	gene_GW13_PRO1420	CDS	GW13_PRO1420	protein_coding	LysR family transcriptional regulator lrhA && sp|Q8VWE6|LRHA_ECO57 Probable HTH-type transcriptional regulator LrhA OS=Escherichia coli O157:H7 OX=83334 GN=lrhA PE=3 SV=1 && PF00126:Bacterial regulatory helix-turn-helix protein, lysR family|PF03466:LysR substrate binding domain
CP008925.1	1418308	1418639	4.83	5.77	1.29	4.47	9.63e-16	6.7e-15	51.19	56.12	56.05	2.02	2.04	3.29	gene_GW13_PRO1464	promoter	GW13_PRO1464	protein_coding	Transporter%2C putative && sp|Q8ZNB8|YFCJ_SALTY Uncharacterized MFS-type transporter YfcJ OS=Salmonella typhimurium (strain LT2 / SGSC1412 / ATCC 700720) OX=99287 GN=yfcJ PE=3 SV=1 && PF07690:Major Facilitator Superfamily
CP008925.1	1418308	1418639	4.83	5.77	1.29	4.47	9.63e-16	6.7e-15	51.19	56.12	56.05	2.02	2.04	3.29	gene_GW13_PRO1465	CDS	GW13_PRO1465	protein_coding	putative bacteriophage protein && - && -
CP008925.1	1418308	1418639	4.83	5.77	1.29	4.47	9.63e-16	6.7e-15	51.19	56.12	56.05	2.02	2.04	3.29	gene_GW13_PRO1464	CDS	GW13_PRO1464	protein_coding	Transporter%2C putative && sp|Q8ZNB8|YFCJ_SALTY Uncharacterized MFS-type transporter YfcJ OS=Salmonella typhimurium (strain LT2 / SGSC1412 / ATCC 700720) OX=99287 GN=yfcJ PE=3 SV=1 && PF07690:Major Facilitator Superfamily
CP008925.1	1460629	1462083	9.72	10.17	9.05	1.12	3.54e-06	1.07e-05	1087.39	1202.77	1164.49	531.64	454.4	606.03	gene_GW13_PRO1504	CDS	GW13_PRO1504	protein_coding	Putative negative regulator && sp|P0AD38|YFEC_ECOL6 Uncharacterized protein YfeC OS=Escherichia coli O6:H1 (strain CFT073 / ATCC 700928 / UPEC) OX=199310 GN=yfeC PE=4 SV=1 && PF07037:Transcription regulator YfeC-like
CP008925.1	1460629	1462083	9.72	10.17	9.05	1.12	3.54e-06	1.07e-05	1087.39	1202.77	1164.49	531.64	454.4	606.03	gene_GW13_PRO1503	promoter	GW13_PRO1503	protein_coding	hypothetical protein && sp|P23842|PDEA_ECOLI Probable cyclic di-GMP phosphodiesterase PdeA OS=Escherichia coli (strain K12) OX=83333 GN=pdeA PE=2 SV=2 && PF00563:EAL domain|PF05231:MASE1
CP008925.1	1460629	1462083	9.72	10.17	9.05	1.12	3.54e-06	1.07e-05	1087.39	1202.77	1164.49	531.64	454.4	606.03	gene_GW13_PRO1503	CDS	GW13_PRO1503	protein_coding	hypothetical protein && sp|P23842|PDEA_ECOLI Probable cyclic di-GMP phosphodiesterase PdeA OS=Escherichia coli (strain K12) OX=83333 GN=pdeA PE=2 SV=2 && PF00563:EAL domain|PF05231:MASE1
CP008925.1	1460629	1462083	9.72	10.17	9.05	1.12	3.54e-06	1.07e-05	1087.39	1202.77	1164.49	531.64	454.4	606.03	gene_GW13_PRO1505	promoter	GW13_PRO1505	protein_coding	hypothetical protein && sp|P27238|YFED_ECOLI Uncharacterized protein YfeD OS=Escherichia coli (strain K12) OX=83333 GN=yfeD PE=4 SV=3 && PF07037:Transcription regulator YfeC-like
CP008925.1	1460629	1462083	9.72	10.17	9.05	1.12	3.54e-06	1.07e-05	1087.39	1202.77	1164.49	531.64	454.4	606.03	gene_GW13_PRO1505	CDS	GW13_PRO1505	protein_coding	hypothetical protein && sp|P27238|YFED_ECOLI Uncharacterized protein YfeD OS=Escherichia coli (strain K12) OX=83333 GN=yfeD PE=4 SV=3 && PF07037:Transcription regulator YfeC-like
CP008925.1	1460629	1462083	9.72	10.17	9.05	1.12	3.54e-06	1.07e-05	1087.39	1202.77	1164.49	531.64	454.4	606.03	gene_GW13_PRO1504	promoter	GW13_PRO1504	protein_coding	Putative negative regulator && sp|P0AD38|YFEC_ECOL6 Uncharacterized protein YfeC OS=Escherichia coli O6:H1 (strain CFT073 / ATCC 700928 / UPEC) OX=199310 GN=yfeC PE=4 SV=1 && PF07037:Transcription regulator YfeC-like
CP008925.1	1460629	1462083	9.72	10.17	9.05	1.12	3.54e-06	1.07e-05	1087.39	1202.77	1164.49	531.64	454.4	606.03	gene_GW13_RNA0019	exon	GW13_RNA0019	tRNA	tRNA-Ala && - && -
CP008925.1	1460629	1462083	9.72	10.17	9.05	1.12	3.54e-06	1.07e-05	1087.39	1202.77	1164.49	531.64	454.4	606.03	gene_GW13_RNA0020	promoter	GW13_RNA0020	tRNA	tRNA-Ala && - && -
CP008925.1	1460629	1462083	9.72	10.17	9.05	1.12	3.54e-06	1.07e-05	1087.39	1202.77	1164.49	531.64	454.4	606.03	gene_GW13_RNA0020	exon	GW13_RNA0020	tRNA	tRNA-Ala && - && -
CP008925.1	1460629	1462083	9.72	10.17	9.05	1.12	3.54e-06	1.07e-05	1087.39	1202.77	1164.49	531.64	454.4	606.03	gene_GW13_RNA0019	promoter	GW13_RNA0019	tRNA	tRNA-Ala && - && -
CP008925.1	1463470	1464881	10.34	10.91	9.38	1.52	2.97e-10	1.34e-09	2034.34	1836.78	1883.93	600.37	613.33	787.18	gene_GW13_PRO1506	promoter	GW13_PRO1506	protein_coding	Glutamyl-tRNA synthetase && sp|B5F0E6|SYE_SALA4 Glutamate--tRNA ligase OS=Salmonella agona (strain SL483) OX=454166 GN=gltX PE=3 SV=1 && PF19269:Anticodon binding domain|PF00749:tRNA synthetases class I (E and Q), catalytic domain
CP008925.1	1463470	1464881	10.34	10.91	9.38	1.52	2.97e-10	1.34e-09	2034.34	1836.78	1883.93	600.37	613.33	787.18	gene_GW13_PRO1507	CDS	GW13_PRO1507	protein_coding	Xanthosine operon regulatory protein XapR%2C LysR family && sp|P23841|XAPR_ECOLI HTH-type transcriptional regulator XapR OS=Escherichia coli (strain K12) OX=83333 GN=xapR PE=3 SV=1 && PF03466:LysR substrate binding domain|PF00126:Bacterial regulatory helix-turn-helix protein, lysR family
CP008925.1	1463470	1464881	10.34	10.91	9.38	1.52	2.97e-10	1.34e-09	2034.34	1836.78	1883.93	600.37	613.33	787.18	gene_GW13_PRO1506	CDS	GW13_PRO1506	protein_coding	Glutamyl-tRNA synthetase && sp|B5F0E6|SYE_SALA4 Glutamate--tRNA ligase OS=Salmonella agona (strain SL483) OX=454166 GN=gltX PE=3 SV=1 && PF19269:Anticodon binding domain|PF00749:tRNA synthetases class I (E and Q), catalytic domain
CP008925.1	1463470	1464881	10.34	10.91	9.38	1.52	2.97e-10	1.34e-09	2034.34	1836.78	1883.93	600.37	613.33	787.18	gene_GW13_RNA0022	exon	GW13_RNA0022	tRNA	tRNA-Val && - && -
CP008925.1	1463470	1464881	10.34	10.91	9.38	1.52	2.97e-10	1.34e-09	2034.34	1836.78	1883.93	600.37	613.33	787.18	gene_GW13_RNA0023	exon	GW13_RNA0023	tRNA	tRNA-Val && - && -
CP008925.1	1463470	1464881	10.34	10.91	9.38	1.52	2.97e-10	1.34e-09	2034.34	1836.78	1883.93	600.37	613.33	787.18	gene_GW13_RNA0021	exon	GW13_RNA0021	tRNA	tRNA-Val && - && -
CP008925.1	1463470	1464881	10.34	10.91	9.38	1.52	2.97e-10	1.34e-09	2034.34	1836.78	1883.93	600.37	613.33	787.18	gene_GW13_RNA0024	exon	GW13_RNA0024	tRNA	tRNA-Lys && - && -
CP008925.1	1463470	1464881	10.34	10.91	9.38	1.52	2.97e-10	1.34e-09	2034.34	1836.78	1883.93	600.37	613.33	787.18	gene_GW13_RNA0024	promoter	GW13_RNA0024	tRNA	tRNA-Lys && - && -
CP008925.1	1463470	1464881	10.34	10.91	9.38	1.52	2.97e-10	1.34e-09	2034.34	1836.78	1883.93	600.37	613.33	787.18	gene_GW13_RNA0022	promoter	GW13_RNA0022	tRNA	tRNA-Val && - && -
CP008925.1	1463470	1464881	10.34	10.91	9.38	1.52	2.97e-10	1.34e-09	2034.34	1836.78	1883.93	600.37	613.33	787.18	gene_GW13_RNA0023	promoter	GW13_RNA0023	tRNA	tRNA-Val && - && -
CP008925.1	1463470	1464881	10.34	10.91	9.38	1.52	2.97e-10	1.34e-09	2034.34	1836.78	1883.93	600.37	613.33	787.18	gene_GW13_RNA0021	promoter	GW13_RNA0021	tRNA	tRNA-Val && - && -
CP008925.1	1490128	1490563	5.18	6.13	1.29	4.83	4.75e-19	4.45e-18	70.87	67.67	71.11	2.02	2.04	3.29	gene_GW13_PRO1535	promoter	GW13_PRO1535	protein_coding	putative dye-decolorizing peroxidase (DyP)%2C YfeX-like subgroup && sp|P76536|YFEX_ECOLI Dye-decolorizing peroxidase YfeX OS=Escherichia coli (strain K12) OX=83333 GN=yfeX PE=1 SV=2 && PF04261:Dyp-type peroxidase, N-terminal|PF20628:Dyp-type peroxidase, C-terminal
CP008925.1	1490128	1490563	5.18	6.13	1.29	4.83	4.75e-19	4.45e-18	70.87	67.67	71.11	2.02	2.04	3.29	gene_GW13_PRO1535	CDS	GW13_PRO1535	protein_coding	putative dye-decolorizing peroxidase (DyP)%2C YfeX-like subgroup && sp|P76536|YFEX_ECOLI Dye-decolorizing peroxidase YfeX OS=Escherichia coli (strain K12) OX=83333 GN=yfeX PE=1 SV=2 && PF04261:Dyp-type peroxidase, N-terminal|PF20628:Dyp-type peroxidase, C-terminal
CP008925.1	1490128	1490563	5.18	6.13	1.29	4.83	4.75e-19	4.45e-18	70.87	67.67	71.11	2.02	2.04	3.29	gene_GW13_PRO1536	CDS	GW13_PRO1536	protein_coding	putative outer membrane lipoprotein YfeY && sp|P76537|YFEY_ECOLI Uncharacterized protein YfeY OS=Escherichia coli (strain K12) OX=83333 GN=yfeY PE=1 SV=1 && PF06572:Protein of unknown function (DUF1131)
CP008925.1	1533903	1534443	5.5	6.39	2.83	3.56	3.2e-17	2.43e-16	85.97	84.05	80.73	6.06	2.04	13.17	gene_GW13_PRO1576	CDS	GW13_PRO1576	protein_coding	Glycine cleavage system transcriptional antiactivator GcvR && sp|P0A9I3|GCVR_ECOLI Glycine cleavage system transcriptional repressor OS=Escherichia coli (strain K12) OX=83333 GN=gcvR PE=1 SV=2 && PF13740:ACT domain
CP008925.1	1533903	1534443	5.5	6.39	2.83	3.56	3.2e-17	2.43e-16	85.97	84.05	80.73	6.06	2.04	13.17	gene_GW13_PRO1576	promoter	GW13_PRO1576	protein_coding	Glycine cleavage system transcriptional antiactivator GcvR && sp|P0A9I3|GCVR_ECOLI Glycine cleavage system transcriptional repressor OS=Escherichia coli (strain K12) OX=83333 GN=gcvR PE=1 SV=2 && PF13740:ACT domain
CP008925.1	1533903	1534443	5.5	6.39	2.83	3.56	3.2e-17	2.43e-16	85.97	84.05	80.73	6.06	2.04	13.17	gene_GW13_PRO1575	promoter	GW13_PRO1575	protein_coding	Dihydrodipicolinate synthase && sp|Q5PLS1|DAPA_SALPA 4-hydroxy-tetrahydrodipicolinate synthase OS=Salmonella paratyphi A (strain ATCC 9150 / SARB42) OX=295319 GN=dapA PE=3 SV=1 && PF00701:Dihydrodipicolinate synthetase family
CP008925.1	1533903	1534443	5.5	6.39	2.83	3.56	3.2e-17	2.43e-16	85.97	84.05	80.73	6.06	2.04	13.17	gene_GW13_PRO1575	CDS	GW13_PRO1575	protein_coding	Dihydrodipicolinate synthase && sp|Q5PLS1|DAPA_SALPA 4-hydroxy-tetrahydrodipicolinate synthase OS=Salmonella paratyphi A (strain ATCC 9150 / SARB42) OX=295319 GN=dapA PE=3 SV=1 && PF00701:Dihydrodipicolinate synthetase family
CP008925.1	1543077	1543559	5.59	6.53	1.93	4.6	2.37e-21	2.62e-20	97.12	75.73	104.99	2.02	6.11	3.29	gene_GW13_PRO1584	CDS	GW13_PRO1584	protein_coding	Chromosomal replication initiator protein DnaA && sp|B5F171|HDA_SALA4 DnaA regulatory inactivator Hda OS=Salmonella agona (strain SL483) OX=454166 GN=hda PE=3 SV=1 && PF00308:Bacterial dnaA protein
CP008925.1	1543077	1543559	5.59	6.53	1.93	4.6	2.37e-21	2.62e-20	97.12	75.73	104.99	2.02	6.11	3.29	gene_GW13_PRO1585	CDS	GW13_PRO1585	protein_coding	Uracil permease && sp|P0AGM8|URAA_ECO57 Uracil permease OS=Escherichia coli O157:H7 OX=83334 GN=uraA PE=3 SV=1 && PF00860:Permease family
CP008925.1	1543077	1543559	5.59	6.53	1.93	4.6	2.37e-21	2.62e-20	97.12	75.73	104.99	2.02	6.11	3.29	gene_GW13_PRO1584	promoter	GW13_PRO1584	protein_coding	Chromosomal replication initiator protein DnaA && sp|B5F171|HDA_SALA4 DnaA regulatory inactivator Hda OS=Salmonella agona (strain SL483) OX=454166 GN=hda PE=3 SV=1 && PF00308:Bacterial dnaA protein
CP008925.1	1559989	1560744	8.02	8.73	6.55	2.18	1.98e-15	1.32e-14	422.62	412.74	438.36	92.99	132.45	55.99	gene_GW13_PRO1600	promoter	GW13_PRO1600	protein_coding	Inosine-5'-monophosphate dehydrogenase && sp|P0ADG8|IMDH_ECO57 Inosine-5'-monophosphate dehydrogenase OS=Escherichia coli O157:H7 OX=83334 GN=guaB PE=3 SV=1 && PF00478:IMP dehydrogenase / GMP reductase domain
CP008925.1	1559989	1560744	8.02	8.73	6.55	2.18	1.98e-15	1.32e-14	422.62	412.74	438.36	92.99	132.45	55.99	gene_GW13_PRO1600	CDS	GW13_PRO1600	protein_coding	Inosine-5'-monophosphate dehydrogenase && sp|P0ADG8|IMDH_ECO57 Inosine-5'-monophosphate dehydrogenase OS=Escherichia coli O157:H7 OX=83334 GN=guaB PE=3 SV=1 && PF00478:IMP dehydrogenase / GMP reductase domain
CP008925.1	1559989	1560744	8.02	8.73	6.55	2.18	1.98e-15	1.32e-14	422.62	412.74	438.36	92.99	132.45	55.99	gene_GW13_PRO1601	promoter	GW13_PRO1601	protein_coding	Exodeoxyribonuclease VII large subunit && sp|B5FR54|EX7L_SALDC Exodeoxyribonuclease 7 large subunit OS=Salmonella dublin (strain CT_02021853) OX=439851 GN=xseA PE=3 SV=1 && PF02601:Exonuclease VII, large subunit|PF13742:OB-fold nucleic acid binding domain
CP008925.1	1559989	1560744	8.02	8.73	6.55	2.18	1.98e-15	1.32e-14	422.62	412.74	438.36	92.99	132.45	55.99	gene_GW13_PRO1601	CDS	GW13_PRO1601	protein_coding	Exodeoxyribonuclease VII large subunit && sp|B5FR54|EX7L_SALDC Exodeoxyribonuclease 7 large subunit OS=Salmonella dublin (strain CT_02021853) OX=439851 GN=xseA PE=3 SV=1 && PF02601:Exonuclease VII, large subunit|PF13742:OB-fold nucleic acid binding domain
CP008925.1	1617688	1619314	8.67	9.44	6.94	2.5	5.93e-21	6.42e-20	733.67	686.64	659.21	54.58	175.24	138.33	gene_GW13_PRO1639	promoter	GW13_PRO1639	protein_coding	tRNA:Cm32/Um32 methyltransferase && sp|Q5PNG3|TRMJ_SALPA tRNA (cytidine/uridine-2'-O-)-methyltransferase TrmJ OS=Salmonella paratyphi A (strain ATCC 9150 / SARB42) OX=295319 GN=trmJ PE=3 SV=1 && PF00588:SpoU rRNA Methylase family
CP008925.1	1617688	1619314	8.67	9.44	6.94	2.5	5.93e-21	6.42e-20	733.67	686.64	659.21	54.58	175.24	138.33	gene_GW13_PRO1640	CDS	GW13_PRO1640	protein_coding	Inositol-1-monophosphatase && sp|A0A0F6B4W4|SUHB_SALT1 Nus factor SuhB OS=Salmonella typhimurium (strain 14028s / SGSC 2262) OX=588858 GN=suhB PE=1 SV=1 && PF00459:Inositol monophosphatase family
CP008925.1	1617688	1619314	8.67	9.44	6.94	2.5	5.93e-21	6.42e-20	733.67	686.64	659.21	54.58	175.24	138.33	gene_GW13_PRO1639	CDS	GW13_PRO1639	protein_coding	tRNA:Cm32/Um32 methyltransferase && sp|Q5PNG3|TRMJ_SALPA tRNA (cytidine/uridine-2'-O-)-methyltransferase TrmJ OS=Salmonella paratyphi A (strain ATCC 9150 / SARB42) OX=295319 GN=trmJ PE=3 SV=1 && PF00588:SpoU rRNA Methylase family
CP008925.1	1617688	1619314	8.67	9.44	6.94	2.5	5.93e-21	6.42e-20	733.67	686.64	659.21	54.58	175.24	138.33	gene_GW13_PRO1638	promoter	GW13_PRO1638	protein_coding	Iron-sulfur cluster regulator IscR && sp|Q57LG8|ISCR_SALCH HTH-type transcriptional regulator IscR OS=Salmonella choleraesuis (strain SC-B67) OX=321314 GN=iscR PE=3 SV=1 && PF02082:Iron-dependent Transcriptional regulator
CP008925.1	1617688	1619314	8.67	9.44	6.94	2.5	5.93e-21	6.42e-20	733.67	686.64	659.21	54.58	175.24	138.33	gene_GW13_PRO1638	CDS	GW13_PRO1638	protein_coding	Iron-sulfur cluster regulator IscR && sp|Q57LG8|ISCR_SALCH HTH-type transcriptional regulator IscR OS=Salmonella choleraesuis (strain SC-B67) OX=321314 GN=iscR PE=3 SV=1 && PF02082:Iron-dependent Transcriptional regulator
CP008925.1	1617688	1619314	8.67	9.44	6.94	2.5	5.93e-21	6.42e-20	733.67	686.64	659.21	54.58	175.24	138.33	gene_GW13_PRO1640	promoter	GW13_PRO1640	protein_coding	Inositol-1-monophosphatase && sp|A0A0F6B4W4|SUHB_SALT1 Nus factor SuhB OS=Salmonella typhimurium (strain 14028s / SGSC 2262) OX=588858 GN=suhB PE=1 SV=1 && PF00459:Inositol monophosphatase family
CP008925.1	1641805	1642476	7.96	8.51	7.07	1.44	3.52e-08	1.32e-07	383.9	364.94	347.17	131.39	152.82	118.57	gene_GW13_PRO1659	CDS	GW13_PRO1659	protein_coding	Putative sensor-like histidine kinase YfhK && sp|Q8XA47|QSEE_ECO57 Sensor histidine kinase QseE OS=Escherichia coli O157:H7 OX=83334 GN=qseE PE=1 SV=2 && PF00512:His Kinase A (phospho-acceptor) domain|PF02518:Histidine kinase-, DNA gyrase B-, and HSP90-like ATPase
CP008925.1	1641805	1642476	7.96	8.51	7.07	1.44	3.52e-08	1.32e-07	383.9	364.94	347.17	131.39	152.82	118.57	gene_GW13_PRO1659	promoter	GW13_PRO1659	protein_coding	Putative sensor-like histidine kinase YfhK && sp|Q8XA47|QSEE_ECO57 Sensor histidine kinase QseE OS=Escherichia coli O157:H7 OX=83334 GN=qseE PE=1 SV=2 && PF00512:His Kinase A (phospho-acceptor) domain|PF02518:Histidine kinase-, DNA gyrase B-, and HSP90-like ATPase
CP008925.1	1641805	1642476	7.96	8.51	7.07	1.44	3.52e-08	1.32e-07	383.9	364.94	347.17	131.39	152.82	118.57	gene_GW13_PRO1660	CDS	GW13_PRO1660	protein_coding	Phosphoribosylformylglycinamidine synthase%2C synthetase subunit / Phosphoribosylformylglycinamidine synthase%2C glutamine amidotransferase subunit && sp|P74881|PUR4_SALTY Phosphoribosylformylglycinamidine synthase OS=Salmonella typhimurium (strain LT2 / SGSC1412 / ATCC 700720) OX=99287 GN=purL PE=1 SV=3 && PF18072:Formylglycinamide ribonucleotide amidotransferase linker domain|PF13507:CobB/CobQ-…
CP008925.1	1677985	1678784	7.34	7.8	6.67	1.14	1.66e-05	4.51e-05	244.12	208.11	217.92	72.77	103.92	128.45	gene_GW13_PRO1695	promoter	GW13_PRO1695	protein_coding	CDP-diacylglycerol--serine O-phosphatidyltransferase && sp|P23830|PSS_ECOLI CDP-diacylglycerol--serine O-phosphatidyltransferase OS=Escherichia coli (strain K12) OX=83333 GN=pssA PE=1 SV=2 && PF13091:PLD-like domain
CP008925.1	1677985	1678784	7.34	7.8	6.67	1.14	1.66e-05	4.51e-05	244.12	208.11	217.92	72.77	103.92	128.45	gene_GW13_PRO1694	CDS	GW13_PRO1694	protein_coding	Protein acetyltransferase && sp|Q8ZMX2|LYSAC_SALTY Peptidyl-lysine N-acetyltransferase Pat OS=Salmonella typhimurium (strain LT2 / SGSC1412 / ATCC 700720) OX=99287 GN=pat PE=1 SV=1 && PF13549:ATP-grasp domain|PF13607:Succinyl-CoA ligase like flavodoxin domain|PF13380:CoA binding domain|PF00583:Acetyltransferase (GNAT) family
CP008925.1	1677985	1678784	7.34	7.8	6.67	1.14	1.66e-05	4.51e-05	244.12	208.11	217.92	72.77	103.92	128.45	gene_GW13_PRO1695	CDS	GW13_PRO1695	protein_coding	CDP-diacylglycerol--serine O-phosphatidyltransferase && sp|P23830|PSS_ECOLI CDP-diacylglycerol--serine O-phosphatidyltransferase OS=Escherichia coli (strain K12) OX=83333 GN=pssA PE=1 SV=2 && PF13091:PLD-like domain
CP008925.1	1685291	1686042	8.45	8.82	7.95	0.87	0.000441	0.000954	461.33	461.07	429.99	222.36	244.52	273.37	gene_GW13_RNA0027	exon	GW13_RNA0027	tRNA	tRNA-Glu && - && -
CP008925.1	1685291	1686042	8.45	8.82	7.95	0.87	0.000441	0.000954	461.33	461.07	429.99	222.36	244.52	273.37	gene_GW13_RNA0028	exon	GW13_RNA0028	rRNA	Small Subunit Ribosomal RNA && - && -
CP008925.1	1685291	1686042	8.45	8.82	7.95	0.87	0.000441	0.000954	461.33	461.07	429.99	222.36	244.52	273.37	gene_GW13_RNA0026	promoter	GW13_RNA0026	rRNA	Large Subunit Ribosomal RNA && sp|Q3BAI2|YCX91_PHAAO Uncharacterized protein ORF91 OS=Phalaenopsis aphrodite subsp. formosana OX=308872 PE=4 SV=1 && -
CP008925.1	1685291	1686042	8.45	8.82	7.95	0.87	0.000441	0.000954	461.33	461.07	429.99	222.36	244.52	273.37	gene_GW13_RNA0027	promoter	GW13_RNA0027	tRNA	tRNA-Glu && - && -
CP008925.1	1685291	1686042	8.45	8.82	7.95	0.87	0.000441	0.000954	461.33	461.07	429.99	222.36	244.52	273.37	gene_GW13_RNA0026	exon	GW13_RNA0026	rRNA	Large Subunit Ribosomal RNA && sp|Q3BAI2|YCX91_PHAAO Uncharacterized protein ORF91 OS=Phalaenopsis aphrodite subsp. formosana OX=308872 PE=4 SV=1 && -
CP008925.1	1686614	1688186	10.14	10.61	9.45	1.16	1.5e-06	4.68e-06	1586.13	1566.63	1520.45	780.28	694.84	619.21	gene_GW13_PRO1700	CDS	GW13_PRO1700	protein_coding	ClpB protein && sp|Q7AMH5|CLPB_SALTI Chaperone protein ClpB OS=Salmonella typhi OX=90370 GN=clpB PE=3 SV=1 && PF10431:C-terminal, D2-small domain, of ClpB protein|PF00004:ATPase family associated with various cellular activities (AAA)|PF02861:Clp amino terminal domain, pathogenicity island component|PF07724:AAA domain (Cdc48 subfamily)|PF17871:AAA lid domain
CP008925.1	1686614	1688186	10.14	10.61	9.45	1.16	1.5e-06	4.68e-06	1586.13	1566.63	1520.45	780.28	694.84	619.21	gene_GW13_PRO1699	promoter	GW13_PRO1699	protein_coding	hypothetical protein && - && -
CP008925.1	1686614	1688186	10.14	10.61	9.45	1.16	1.5e-06	4.68e-06	1586.13	1566.63	1520.45	780.28	694.84	619.21	gene_GW13_PRO1699	CDS	GW13_PRO1699	protein_coding	hypothetical protein && - && -
CP008925.1	1686614	1688186	10.14	10.61	9.45	1.16	1.5e-06	4.68e-06	1586.13	1566.63	1520.45	780.28	694.84	619.21	gene_GW13_RNA0028	exon	GW13_RNA0028	rRNA	Small Subunit Ribosomal RNA && - && -
CP008925.1	1686614	1688186	10.14	10.61	9.45	1.16	1.5e-06	4.68e-06	1586.13	1566.63	1520.45	780.28	694.84	619.21	gene_GW13_RNA0028	promoter	GW13_RNA0028	rRNA	Small Subunit Ribosomal RNA && - && -
CP008925.1	1700856	1703136	8.59	9.25	7.32	1.93	1.04e-13	6.48e-13	609.64	606.89	611.52	131.39	203.77	144.92	gene_GW13_PRO1714	promoter	GW13_PRO1714	protein_coding	16S rRNA processing protein RimM && sp|B5QUG3|RIMM_SALEP Ribosome maturation factor RimM OS=Salmonella enteritidis PT4 (strain P125109) OX=550537 GN=rimM PE=3 SV=1 && PF01782:RimM N-terminal domain|PF05239:PRC-barrel domain
CP008925.1	1700856	1703136	8.59	9.25	7.32	1.93	1.04e-13	6.48e-13	609.64	606.89	611.52	131.39	203.77	144.92	gene_GW13_PRO1713	CDS	GW13_PRO1713	protein_coding	tRNA (Guanine37-N1) -methyltransferase && sp|Q57L31|TRMD_SALCH tRNA (guanine-N(1)-)-methyltransferase OS=Salmonella choleraesuis (strain SC-B67) OX=321314 GN=trmD PE=3 SV=1 && PF01746:tRNA (Guanine-1)-methyltransferase
CP008925.1	1700856	1703136	8.59	9.25	7.32	1.93	1.04e-13	6.48e-13	609.64	606.89	611.52	131.39	203.77	144.92	gene_GW13_PRO1714	CDS	GW13_PRO1714	protein_coding	16S rRNA processing protein RimM && sp|B5QUG3|RIMM_SALEP Ribosome maturation factor RimM OS=Salmonella enteritidis PT4 (strain P125109) OX=550537 GN=rimM PE=3 SV=1 && PF01782:RimM N-terminal domain|PF05239:PRC-barrel domain
CP008925.1	1700856	1703136	8.59	9.25	7.32	1.93	1.04e-13	6.48e-13	609.64	606.89	611.52	131.39	203.77	144.92	gene_GW13_PRO1715	promoter	GW13_PRO1715	protein_coding	SSU ribosomal protein S16p && sp|B5F289|RS16_SALA4 30S ribosomal protein S16 OS=Salmonella agona (strain SL483) OX=454166 GN=rpsP PE=3 SV=1 && PF00886:Ribosomal protein S16
CP008925.1	1700856	1703136	8.59	9.25	7.32	1.93	1.04e-13	6.48e-13	609.64	606.89	611.52	131.39	203.77	144.92	gene_GW13_PRO1715	CDS	GW13_PRO1715	protein_coding	SSU ribosomal protein S16p && sp|B5F289|RS16_SALA4 30S ribosomal protein S16 OS=Salmonella agona (strain SL483) OX=454166 GN=rpsP PE=3 SV=1 && PF00886:Ribosomal protein S16
CP008925.1	1700856	1703136	8.59	9.25	7.32	1.93	1.04e-13	6.48e-13	609.64	606.89	611.52	131.39	203.77	144.92	gene_GW13_PRO1713	promoter	GW13_PRO1713	protein_coding	tRNA (Guanine37-N1) -methyltransferase && sp|Q57L31|TRMD_SALCH tRNA (guanine-N(1)-)-methyltransferase OS=Salmonella choleraesuis (strain SC-B67) OX=321314 GN=trmD PE=3 SV=1 && PF01746:tRNA (Guanine-1)-methyltransferase
CP008925.1	1700856	1703136	8.59	9.25	7.32	1.93	1.04e-13	6.48e-13	609.64	606.89	611.52	131.39	203.77	144.92	gene_GW13_PRO1716	CDS	GW13_PRO1716	protein_coding	Signal recognition particle%2C subunit Ffh SRP54 && sp|P0AGD9|SRP54_ECO57 Signal recognition particle protein OS=Escherichia coli O157:H7 OX=83334 GN=ffh PE=3 SV=1 && PF02978:Signal peptide binding domain|PF00448:SRP54-type protein, GTPase domain|PF02881:SRP54-type protein, helical bundle domain
CP008925.1	1700856	1703136	8.59	9.25	7.32	1.93	1.04e-13	6.48e-13	609.64	606.89	611.52	131.39	203.77	144.92	gene_GW13_PRO1712	promoter	GW13_PRO1712	protein_coding	LSU ribosomal protein L19p && sp|B5F286|RL19_SALA4 50S ribosomal protein L19 OS=Salmonella agona (strain SL483) OX=454166 GN=rplS PE=3 SV=1 && PF01245:Ribosomal protein L19
CP008925.1	1700856	1703136	8.59	9.25	7.32	1.93	1.04e-13	6.48e-13	609.64	606.89	611.52	131.39	203.77	144.92	gene_GW13_PRO1712	CDS	GW13_PRO1712	protein_coding	LSU ribosomal protein L19p && sp|B5F286|RL19_SALA4 50S ribosomal protein L19 OS=Salmonella agona (strain SL483) OX=454166 GN=rplS PE=3 SV=1 && PF01245:Ribosomal protein L19
CP008925.1	1703645	1704580	7.33	7.62	6.97	0.65	0.0162	0.0268	186.37	212.95	191.15	133.42	163.01	79.05	gene_GW13_PRO1716	CDS	GW13_PRO1716	protein_coding	Signal recognition particle%2C subunit Ffh SRP54 && sp|P0AGD9|SRP54_ECO57 Signal recognition particle protein OS=Escherichia coli O157:H7 OX=83334 GN=ffh PE=3 SV=1 && PF02978:Signal peptide binding domain|PF00448:SRP54-type protein, GTPase domain|PF02881:SRP54-type protein, helical bundle domain
CP008925.1	1703645	1704580	7.33	7.62	6.97	0.65	0.0162	0.0268	186.37	212.95	191.15	133.42	163.01	79.05	gene_GW13_PRO1717	CDS	GW13_PRO1717	protein_coding	Glutamate synthase [NADPH] small chain && sp|P64434|YPJD_ECO57 Inner membrane protein YpjD OS=Escherichia coli O157:H7 OX=83334 GN=ypjD PE=3 SV=1 && PF01578:Cytochrome C assembly protein
CP008925.1	1703645	1704580	7.33	7.62	6.97	0.65	0.0162	0.0268	186.37	212.95	191.15	133.42	163.01	79.05	gene_GW13_PRO1716	promoter	GW13_PRO1716	protein_coding	Signal recognition particle%2C subunit Ffh SRP54 && sp|P0AGD9|SRP54_ECO57 Signal recognition particle protein OS=Escherichia coli O157:H7 OX=83334 GN=ffh PE=3 SV=1 && PF02978:Signal peptide binding domain|PF00448:SRP54-type protein, GTPase domain|PF02881:SRP54-type protein, helical bundle domain
CP008925.1	1703645	1704580	7.33	7.62	6.97	0.65	0.0162	0.0268	186.37	212.95	191.15	133.42	163.01	79.05	gene_GW13_PRO1717	promoter	GW13_PRO1717	protein_coding	Glutamate synthase [NADPH] small chain && sp|P64434|YPJD_ECO57 Inner membrane protein YpjD OS=Escherichia coli O157:H7 OX=83334 GN=ypjD PE=3 SV=1 && PF01578:Cytochrome C assembly protein
CP008925.1	1729129	1730421	9.88	10.48	8.84	1.65	2.35e-11	1.16e-10	1475.88	1424.58	1392.03	495.25	554.24	322.78	gene_GW13_PRO1730	CDS	GW13_PRO1730	protein_coding	Putative HlyD family secretion protein && sp|Q7ANN5|PRSE_RHIME Type I secretion system membrane fusion protein PrsE OS=Rhizobium meliloti (strain 1021) OX=266834 GN=prsE PE=1 SV=1 && PF13437:HlyD family secretion protein
CP008925.1	1729129	1730421	9.88	10.48	8.84	1.65	2.35e-11	1.16e-10	1475.88	1424.58	1392.03	495.25	554.24	322.78	gene_GW13_PRO1732	CDS	GW13_PRO1732	protein_coding	Gene D protein && sp|P10312|BPD_BPP2 Probable baseplate hub protein OS=Escherichia phage P2 OX=10679 GN=D PE=3 SV=2 && PF05954:Phage tail baseplate hub (GPD)
CP008925.1	1729129	1730421	9.88	10.48	8.84	1.65	2.35e-11	1.16e-10	1475.88	1424.58	1392.03	495.25	554.24	322.78	gene_GW13_PRO1731	promoter	GW13_PRO1731	protein_coding	hypothetical protein && - && -
CP008925.1	1729129	1730421	9.88	10.48	8.84	1.65	2.35e-11	1.16e-10	1475.88	1424.58	1392.03	495.25	554.24	322.78	gene_GW13_PRO1731	CDS	GW13_PRO1731	protein_coding	hypothetical protein && - && -
CP008925.1	1791456	1794420	10.61	11	10.06	0.94	7.47e-05	0.000183	2151.8	1971.05	2026.98	1012.75	1077.92	1113.26	gene_GW13_PRO1796	CDS	GW13_PRO1796	protein_coding	Carbon storage regulator && sp|A8ANQ0|CSRA_CITK8 Translational regulator CsrA OS=Citrobacter koseri (strain ATCC BAA-895 / CDC 4225-83 / SGSC4696) OX=290338 GN=csrA PE=3 SV=1 && PF02599:Global regulator protein family
CP008925.1	1791456	1794420	10.61	11	10.06	0.94	7.47e-05	0.000183	2151.8	1971.05	2026.98	1012.75	1077.92	1113.26	gene_GW13_PRO1793	promoter	GW13_PRO1793	protein_coding	Putative membrane protein && sp|P0ADR0|YQAA_ECOLI Inner membrane protein YqaA OS=Escherichia coli (strain K12) OX=83333 GN=yqaA PE=1 SV=1 && PF09335:SNARE associated Golgi protein
CP008925.1	1791456	1794420	10.61	11	10.06	0.94	7.47e-05	0.000183	2151.8	1971.05	2026.98	1012.75	1077.92	1113.26	gene_GW13_PRO1792	promoter	GW13_PRO1792	protein_coding	Glutamate--cysteine ligase && sp|B5F346|GSH1_SALA4 Glutamate--cysteine ligase OS=Salmonella agona (strain SL483) OX=454166 GN=gshA PE=3 SV=1 && PF04262:Glutamate-cysteine ligase
CP008925.1	1791456	1794420	10.61	11	10.06	0.94	7.47e-05	0.000183	2151.8	1971.05	2026.98	1012.75	1077.92	1113.26	gene_GW13_PRO1797	CDS	GW13_PRO1797	protein_coding	Alanyl-tRNA synthetase && sp|Q8ZMK6|SYA_SALTY Alanine--tRNA ligase OS=Salmonella typhimurium (strain LT2 / SGSC1412 / ATCC 700720) OX=99287 GN=alaS PE=3 SV=1 && PF07973:Threonyl and Alanyl tRNA synthetase second additional domain|PF01411:tRNA synthetases class II (A)|PF02272:DHHA1 domain
CP008925.1	1791456	1794420	10.61	11	10.06	0.94	7.47e-05	0.000183	2151.8	1971.05	2026.98	1012.75	1077.92	1113.26	gene_GW13_PRO1796	promoter	GW13_PRO1796	protein_coding	Carbon storage regulator && sp|A8ANQ0|CSRA_CITK8 Translational regulator CsrA OS=Citrobacter koseri (strain ATCC BAA-895 / CDC 4225-83 / SGSC4696) OX=290338 GN=csrA PE=3 SV=1 && PF02599:Global regulator protein family
CP008925.1	1791456	1794420	10.61	11	10.06	0.94	7.47e-05	0.000183	2151.8	1971.05	2026.98	1012.75	1077.92	1113.26	gene_GW13_PRO1795	CDS	GW13_PRO1795	protein_coding	hypothetical protein && - && -
CP008925.1	1791456	1794420	10.61	11	10.06	0.94	7.47e-05	0.000183	2151.8	1971.05	2026.98	1012.75	1077.92	1113.26	gene_GW13_PRO1793	CDS	GW13_PRO1793	protein_coding	Putative membrane protein && sp|P0ADR0|YQAA_ECOLI Inner membrane protein YqaA OS=Escherichia coli (strain K12) OX=83333 GN=yqaA PE=1 SV=1 && PF09335:SNARE associated Golgi protein
CP008925.1	1791456	1794420	10.61	11	10.06	0.94	7.47e-05	0.000183	2151.8	1971.05	2026.98	1012.75	1077.92	1113.26	gene_GW13_PRO1792	CDS	GW13_PRO1792	protein_coding	Glutamate--cysteine ligase && sp|B5F346|GSH1_SALA4 Glutamate--cysteine ligase OS=Salmonella agona (strain SL483) OX=454166 GN=gshA PE=3 SV=1 && PF04262:Glutamate-cysteine ligase
CP008925.1	1791456	1794420	10.61	11	10.06	0.94	7.47e-05	0.000183	2151.8	1971.05	2026.98	1012.75	1077.92	1113.26	gene_GW13_PRO1795	promoter	GW13_PRO1795	protein_coding	hypothetical protein && - && -
CP008925.1	1791456	1794420	10.61	11	10.06	0.94	7.47e-05	0.000183	2151.8	1971.05	2026.98	1012.75	1077.92	1113.26	gene_GW13_PRO1794	CDS	GW13_PRO1794	protein_coding	Putative phosphatase YqaB && sp|P77475|YQAB_ECOLI Fructose-1-phosphate phosphatase YqaB OS=Escherichia coli (strain K12) OX=83333 GN=yqaB PE=1 SV=1 && PF00702:haloacid dehalogenase-like hydrolase
CP008925.1	1791456	1794420	10.61	11	10.06	0.94	7.47e-05	0.000183	2151.8	1971.05	2026.98	1012.75	1077.92	1113.26	gene_GW13_PRO1794	promoter	GW13_PRO1794	protein_coding	Putative phosphatase YqaB && sp|P77475|YQAB_ECOLI Fructose-1-phosphate phosphatase YqaB OS=Escherichia coli (strain K12) OX=83333 GN=yqaB PE=1 SV=1 && PF00702:haloacid dehalogenase-like hydrolase
CP008925.1	1791456	1794420	10.61	11	10.06	0.94	7.47e-05	0.000183	2151.8	1971.05	2026.98	1012.75	1077.92	1113.26	gene_GW13_RNA0029	promoter	GW13_RNA0029	tRNA	tRNA-Arg && - && -
CP008925.1	1791456	1794420	10.61	11	10.06	0.94	7.47e-05	0.000183	2151.8	1971.05	2026.98	1012.75	1077.92	1113.26	gene_GW13_RNA0031	exon	GW13_RNA0031	tRNA	tRNA-Arg && - && -
CP008925.1	1791456	1794420	10.61	11	10.06	0.94	7.47e-05	0.000183	2151.8	1971.05	2026.98	1012.75	1077.92	1113.26	gene_GW13_RNA0029	exon	GW13_RNA0029	tRNA	tRNA-Arg && - && -
CP008925.1	1791456	1794420	10.61	11	10.06	0.94	7.47e-05	0.000183	2151.8	1971.05	2026.98	1012.75	1077.92	1113.26	gene_GW13_RNA0030	promoter	GW13_RNA0030	tRNA	tRNA-Arg && - && -
CP008925.1	1791456	1794420	10.61	11	10.06	0.94	7.47e-05	0.000183	2151.8	1971.05	2026.98	1012.75	1077.92	1113.26	gene_GW13_RNA0032	promoter	GW13_RNA0032	tRNA	tRNA-Arg && - && -
CP008925.1	1791456	1794420	10.61	11	10.06	0.94	7.47e-05	0.000183	2151.8	1971.05	2026.98	1012.75	1077.92	1113.26	gene_GW13_RNA0033	promoter	GW13_RNA0033	tRNA	tRNA-Ser && - && -
CP008925.1	1791456	1794420	10.61	11	10.06	0.94	7.47e-05	0.000183	2151.8	1971.05	2026.98	1012.75	1077.92	1113.26	gene_GW13_RNA0030	exon	GW13_RNA0030	tRNA	tRNA-Arg && - && -
CP008925.1	1791456	1794420	10.61	11	10.06	0.94	7.47e-05	0.000183	2151.8	1971.05	2026.98	1012.75	1077.92	1113.26	gene_GW13_RNA0033	exon	GW13_RNA0033	tRNA	tRNA-Ser && - && -
CP008925.1	1791456	1794420	10.61	11	10.06	0.94	7.47e-05	0.000183	2151.8	1971.05	2026.98	1012.75	1077.92	1113.26	gene_GW13_RNA0032	exon	GW13_RNA0032	tRNA	tRNA-Arg && - && -
CP008925.1	1791456	1794420	10.61	11	10.06	0.94	7.47e-05	0.000183	2151.8	1971.05	2026.98	1012.75	1077.92	1113.26	gene_GW13_RNA0031	promoter	GW13_RNA0031	tRNA	tRNA-Arg && - && -
CP008925.1	1798293	1799220	5.85	6.6	4.19	2.41	1.73e-11	8.67e-11	89.9	107.15	94.53	2.02	42.79	9.88	gene_GW13_PRO1800	promoter	GW13_PRO1800	protein_coding	C-terminal domain of CinA type S && sp|P0A6G4|PNCC_ECOL6 Nicotinamide-nucleotide amidohydrolase PncC OS=Escherichia coli O6:H1 (strain CFT073 / ATCC 700928 / UPEC) OX=199310 GN=pncC PE=3 SV=1 && PF02464:Competence-damaged protein
CP008925.1	1798293	1799220	5.85	6.6	4.19	2.41	1.73e-11	8.67e-11	89.9	107.15	94.53	2.02	42.79	9.88	gene_GW13_PRO1799	promoter	GW13_PRO1799	protein_coding	RecA protein && sp|B5F352|RECA_SALA4 Protein RecA OS=Salmonella agona (strain SL483) OX=454166 GN=recA PE=3 SV=1 && PF21096:RecA C-terminal domain|PF00154:recA bacterial DNA recombination protein
CP008925.1	1798293	1799220	5.85	6.6	4.19	2.41	1.73e-11	8.67e-11	89.9	107.15	94.53	2.02	42.79	9.88	gene_GW13_PRO1799	CDS	GW13_PRO1799	protein_coding	RecA protein && sp|B5F352|RECA_SALA4 Protein RecA OS=Salmonella agona (strain SL483) OX=454166 GN=recA PE=3 SV=1 && PF21096:RecA C-terminal domain|PF00154:recA bacterial DNA recombination protein
CP008925.1	1798293	1799220	5.85	6.6	4.19	2.41	1.73e-11	8.67e-11	89.9	107.15	94.53	2.02	42.79	9.88	gene_GW13_PRO1800	CDS	GW13_PRO1800	protein_coding	C-terminal domain of CinA type S && sp|P0A6G4|PNCC_ECOL6 Nicotinamide-nucleotide amidohydrolase PncC OS=Escherichia coli O6:H1 (strain CFT073 / ATCC 700928 / UPEC) OX=199310 GN=pncC PE=3 SV=1 && PF02464:Competence-damaged protein
CP008925.1	1895787	1896424	5.98	6.7	4.51	2.18	4.36e-10	1.93e-09	89.25	110.37	111.26	10.11	55.02	3.29	gene_GW13_PRO1908	CDS	GW13_PRO1908	protein_coding	2-C-methyl-D-erythritol 4-phosphate cytidylyltransferase && sp|Q57KJ4|ISPD_SALCH 2-C-methyl-D-erythritol 4-phosphate cytidylyltransferase OS=Salmonella choleraesuis (strain SC-B67) OX=321314 GN=ispD PE=3 SV=1 && PF01128:2-C-methyl-D-erythritol 4-phosphate cytidylyltransferase
CP008925.1	1895787	1896424	5.98	6.7	4.51	2.18	4.36e-10	1.93e-09	89.25	110.37	111.26	10.11	55.02	3.29	gene_GW13_PRO1909	promoter	GW13_PRO1909	protein_coding	Cell division protein DivIC (FtsB)%2C stabilizes FtsL against RasP cleavage && sp|B5F412|FTSB_SALA4 Cell division protein FtsB OS=Salmonella agona (strain SL483) OX=454166 GN=ftsB PE=3 SV=1 && PF04977:Septum formation initiator
CP008925.1	1895787	1896424	5.98	6.7	4.51	2.18	4.36e-10	1.93e-09	89.25	110.37	111.26	10.11	55.02	3.29	gene_GW13_PRO1909	CDS	GW13_PRO1909	protein_coding	Cell division protein DivIC (FtsB)%2C stabilizes FtsL against RasP cleavage && sp|B5F412|FTSB_SALA4 Cell division protein FtsB OS=Salmonella agona (strain SL483) OX=454166 GN=ftsB PE=3 SV=1 && PF04977:Septum formation initiator
CP008925.1	1895787	1896424	5.98	6.7	4.51	2.18	4.36e-10	1.93e-09	89.25	110.37	111.26	10.11	55.02	3.29	gene_GW13_PRO1910	promoter	GW13_PRO1910	protein_coding	Putative cytochrome oxidase subunit && sp|P46141|YGBE_ECOLI Inner membrane protein YgbE OS=Escherichia coli (strain K12) OX=83333 GN=ygbE PE=1 SV=2 && PF12084:Protein of unknown function (DUF3561)
CP008925.1	1895787	1896424	5.98	6.7	4.51	2.18	4.36e-10	1.93e-09	89.25	110.37	111.26	10.11	55.02	3.29	gene_GW13_PRO1910	CDS	GW13_PRO1910	protein_coding	Putative cytochrome oxidase subunit && sp|P46141|YGBE_ECOLI Inner membrane protein YgbE OS=Escherichia coli (strain K12) OX=83333 GN=ygbE PE=1 SV=2 && PF12084:Protein of unknown function (DUF3561)
CP008925.1	1895787	1896424	5.98	6.7	4.51	2.18	4.36e-10	1.93e-09	89.25	110.37	111.26	10.11	55.02	3.29	gene_GW13_PRO1908	promoter	GW13_PRO1908	protein_coding	2-C-methyl-D-erythritol 4-phosphate cytidylyltransferase && sp|Q57KJ4|ISPD_SALCH 2-C-methyl-D-erythritol 4-phosphate cytidylyltransferase OS=Salmonella choleraesuis (strain SC-B67) OX=321314 GN=ispD PE=3 SV=1 && PF01128:2-C-methyl-D-erythritol 4-phosphate cytidylyltransferase
CP008925.1	1938855	1939321	4.53	5.03	3.75	1.28	0.000154	0.000354	22.97	24.71	50.19	2.02	2.04	36.23	gene_GW13_PRO1956	CDS	GW13_PRO1956	protein_coding	23S rRNA (Uracil-5-) -methyltransferase RumA && sp|Q8ZME1|RLMD_SALTY 23S rRNA (uracil(1939)-C(5))-methyltransferase RlmD OS=Salmonella typhimurium (strain LT2 / SGSC1412 / ATCC 700720) OX=99287 GN=rlmD PE=3 SV=3 && PF01938:TRAM domain|PF05958:tRNA (Uracil-5-)-methyltransferase
CP008925.1	1938855	1939321	4.53	5.03	3.75	1.28	0.000154	0.000354	22.97	24.71	50.19	2.02	2.04	36.23	gene_GW13_PRO1957	promoter	GW13_PRO1957	protein_coding	BarA sensory histidine kinase (VarS GacS) && sp|P0AEC7|BARA_ECO57 Signal transduction histidine-protein kinase BarA OS=Escherichia coli O157:H7 OX=83334 GN=barA PE=3 SV=1 && PF00072:Response regulator receiver domain|PF02518:Histidine kinase-, DNA gyrase B-, and HSP90-like ATPase|PF01627:Hpt domain|PF09984:Single cache domain 4|PF00512:His Kinase A (phospho-acceptor) domain
CP008925.1	1938855	1939321	4.53	5.03	3.75	1.28	0.000154	0.000354	22.97	24.71	50.19	2.02	2.04	36.23	gene_GW13_PRO1956	promoter	GW13_PRO1956	protein_coding	23S rRNA (Uracil-5-) -methyltransferase RumA && sp|Q8ZME1|RLMD_SALTY 23S rRNA (uracil(1939)-C(5))-methyltransferase RlmD OS=Salmonella typhimurium (strain LT2 / SGSC1412 / ATCC 700720) OX=99287 GN=rlmD PE=3 SV=3 && PF01938:TRAM domain|PF05958:tRNA (Uracil-5-)-methyltransferase
CP008925.1	1966959	1968921	10	10.34	9.55	0.79	0.000903	0.00186	1326.26	1271.24	1298.34	673.14	806.91	770.72	gene_GW13_PRO1985	CDS	GW13_PRO1985	protein_coding	putative lipoprotein && sp|P65293|YGDI_ECOL6 Uncharacterized lipoprotein YgdI OS=Escherichia coli O6:H1 (strain CFT073 / ATCC 700928 / UPEC) OX=199310 GN=ygdI PE=3 SV=1 && PF06004:Bacterial protein of unknown function (DUF903)
CP008925.1	1966959	1968921	10	10.34	9.55	0.79	0.000903	0.00186	1326.26	1271.24	1298.34	673.14	806.91	770.72	gene_GW13_PRO1986	CDS	GW13_PRO1986	protein_coding	Cysteine desulfurase CsdA-CsdE%2C main protein CsdA && sp|Q46925|CSDA_ECOLI Cysteine desulfurase CsdA OS=Escherichia coli (strain K12) OX=83333 GN=csdA PE=1 SV=1 && PF00266:Aminotransferase class-V
CP008925.1	1966959	1968921	10	10.34	9.55	0.79	0.000903	0.00186	1326.26	1271.24	1298.34	673.14	806.91	770.72	gene_GW13_PRO1983	CDS	GW13_PRO1983	protein_coding	hypothetical protein && sp|P0ADR4|YGDD_ECO57 UPF0382 inner membrane protein YgdD OS=Escherichia coli O157:H7 OX=83334 GN=ygdD PE=3 SV=1 && PF04241:Protein of unknown function (DUF423)
CP008925.1	1966959	1968921	10	10.34	9.55	0.79	0.000903	0.00186	1326.26	1271.24	1298.34	673.14	806.91	770.72	gene_GW13_PRO1984	promoter	GW13_PRO1984	protein_coding	Glycine cleavage system transcriptional activator GcvA && sp|P0A9F8|GCVA_ECO57 Glycine cleavage system transcriptional activator OS=Escherichia coli O157:H7 OX=83334 GN=gcvA PE=3 SV=1 && PF00126:Bacterial regulatory helix-turn-helix protein, lysR family|PF03466:LysR substrate binding domain
CP008925.1	1966959	1968921	10	10.34	9.55	0.79	0.000903	0.00186	1326.26	1271.24	1298.34	673.14	806.91	770.72	gene_GW13_PRO1984	CDS	GW13_PRO1984	protein_coding	Glycine cleavage system transcriptional activator GcvA && sp|P0A9F8|GCVA_ECO57 Glycine cleavage system transcriptional activator OS=Escherichia coli O157:H7 OX=83334 GN=gcvA PE=3 SV=1 && PF00126:Bacterial regulatory helix-turn-helix protein, lysR family|PF03466:LysR substrate binding domain
CP008925.1	1966959	1968921	10	10.34	9.55	0.79	0.000903	0.00186	1326.26	1271.24	1298.34	673.14	806.91	770.72	gene_GW13_PRO1983	promoter	GW13_PRO1983	protein_coding	hypothetical protein && sp|P0ADR4|YGDD_ECO57 UPF0382 inner membrane protein YgdD OS=Escherichia coli O157:H7 OX=83334 GN=ygdD PE=3 SV=1 && PF04241:Protein of unknown function (DUF423)
CP008925.1	1966959	1968921	10	10.34	9.55	0.79	0.000903	0.00186	1326.26	1271.24	1298.34	673.14	806.91	770.72	gene_GW13_PRO1986	promoter	GW13_PRO1986	protein_coding	Cysteine desulfurase CsdA-CsdE%2C main protein CsdA && sp|Q46925|CSDA_ECOLI Cysteine desulfurase CsdA OS=Escherichia coli (strain K12) OX=83333 GN=csdA PE=1 SV=1 && PF00266:Aminotransferase class-V
CP008925.1	1966959	1968921	10	10.34	9.55	0.79	0.000903	0.00186	1326.26	1271.24	1298.34	673.14	806.91	770.72	gene_GW13_PRO1982	promoter	GW13_PRO1982	protein_coding	LSU rRNA 2'-O-methyl-C2498 methyltransferase RlmM && sp|B5QWR4|RLMM_SALEP Ribosomal RNA large subunit methyltransferase M OS=Salmonella enteritidis PT4 (strain P125109) OX=550537 GN=rlmM PE=3 SV=1 && PF21239:Ribosomal RNA large subunit methyltransferase M, N-terminal|PF18125:RlmM ferredoxin-like domain|PF01728:FtsJ-like methyltransferase
CP008925.1	1966959	1968921	10	10.34	9.55	0.79	0.000903	0.00186	1326.26	1271.24	1298.34	673.14	806.91	770.72	gene_GW13_PRO1985	promoter	GW13_PRO1985	protein_coding	putative lipoprotein && sp|P65293|YGDI_ECOL6 Uncharacterized lipoprotein YgdI OS=Escherichia coli O6:H1 (strain CFT073 / ATCC 700928 / UPEC) OX=199310 GN=ygdI PE=3 SV=1 && PF06004:Bacterial protein of unknown function (DUF903)
CP008925.1	1973303	1975020	9.78	10.34	8.84	1.51	6.95e-10	3e-09	1281.63	1288.97	1326.78	343.65	556.28	470.99	gene_GW13_PRO1990	promoter	GW13_PRO1990	protein_coding	Membrane-bound lytic murein transglycosylase A precursor && sp|P0A936|MLTA_ECO57 Membrane-bound lytic murein transglycosylase A OS=Escherichia coli O157:H7 OX=83334 GN=mltA PE=3 SV=1 && PF06725:3D domain|PF03562:MltA specific insert domain
CP008925.1	1973303	1975020	9.78	10.34	8.84	1.51	6.95e-10	3e-09	1281.63	1288.97	1326.78	343.65	556.28	470.99	gene_GW13_PRO1990	CDS	GW13_PRO1990	protein_coding	Membrane-bound lytic murein transglycosylase A precursor && sp|P0A936|MLTA_ECO57 Membrane-bound lytic murein transglycosylase A OS=Escherichia coli O157:H7 OX=83334 GN=mltA PE=3 SV=1 && PF06725:3D domain|PF03562:MltA specific insert domain
CP008925.1	1973303	1975020	9.78	10.34	8.84	1.51	6.95e-10	3e-09	1281.63	1288.97	1326.78	343.65	556.28	470.99	gene_GW13_PRO1991	CDS	GW13_PRO1991	protein_coding	N-acetylmuramoyl-L-alanine amidase && sp|P63884|AMIC_ECOL6 N-acetylmuramoyl-L-alanine amidase AmiC OS=Escherichia coli O6:H1 (strain CFT073 / ATCC 700928 / UPEC) OX=199310 GN=amiC PE=3 SV=1 && PF11741:AMIN domain|PF01520:N-acetylmuramoyl-L-alanine amidase
CP008925.1	1973303	1975020	9.78	10.34	8.84	1.51	6.95e-10	3e-09	1281.63	1288.97	1326.78	343.65	556.28	470.99	gene_GW13_RNA0035	exon	GW13_RNA0035	tRNA	tRNA-Met && - && -
CP008925.1	1973303	1975020	9.78	10.34	8.84	1.51	6.95e-10	3e-09	1281.63	1288.97	1326.78	343.65	556.28	470.99	gene_GW13_RNA0034	exon	GW13_RNA0034	tRNA	tRNA-Met && - && -
CP008925.1	1973303	1975020	9.78	10.34	8.84	1.51	6.95e-10	3e-09	1281.63	1288.97	1326.78	343.65	556.28	470.99	gene_GW13_RNA0035	promoter	GW13_RNA0035	tRNA	tRNA-Met && - && -
CP008925.1	1973303	1975020	9.78	10.34	8.84	1.51	6.95e-10	3e-09	1281.63	1288.97	1326.78	343.65	556.28	470.99	gene_GW13_RNA0034	promoter	GW13_RNA0034	tRNA	tRNA-Met && - && -
CP008925.1	2052365	2053911	9.6	10.11	8.81	1.3	9.41e-08	3.37e-07	1131.35	1065.82	1124.33	533.66	419.76	391.95	gene_GW13_PRO2068	CDS	GW13_PRO2068	protein_coding	5-formyltetrahydrofolate cyclo-ligase && sp|P0AC29|5FCL_ECO57 5-formyltetrahydrofolate cyclo-ligase OS=Escherichia coli O157:H7 OX=83334 GN=ygfA PE=3 SV=1 && PF01812:5-formyltetrahydrofolate cyclo-ligase family
CP008925.1	2052365	2053911	9.6	10.11	8.81	1.3	9.41e-08	3.37e-07	1131.35	1065.82	1124.33	533.66	419.76	391.95	gene_GW13_PRO2068	promoter	GW13_PRO2068	protein_coding	5-formyltetrahydrofolate cyclo-ligase && sp|P0AC29|5FCL_ECO57 5-formyltetrahydrofolate cyclo-ligase OS=Escherichia coli O157:H7 OX=83334 GN=ygfA PE=3 SV=1 && PF01812:5-formyltetrahydrofolate cyclo-ligase family
CP008925.1	2052365	2053911	9.6	10.11	8.81	1.3	9.41e-08	3.37e-07	1131.35	1065.82	1124.33	533.66	419.76	391.95	gene_GW13_PRO2066	CDS	GW13_PRO2066	protein_coding	UPF0149 exported protein YgfB && sp|B5F5I5|YGFB_SALA4 UPF0149 protein YgfB OS=Salmonella agona (strain SL483) OX=454166 GN=ygfB PE=3 SV=1 && PF03695:Uncharacterised protein family (UPF0149)
CP008925.1	2052365	2053911	9.6	10.11	8.81	1.3	9.41e-08	3.37e-07	1131.35	1065.82	1124.33	533.66	419.76	391.95	gene_GW13_PRO2067	promoter	GW13_PRO2067	protein_coding	Z-ring-associated protein ZapA && sp|A8APC0|ZAPA_CITK8 Cell division protein ZapA OS=Citrobacter koseri (strain ATCC BAA-895 / CDC 4225-83 / SGSC4696) OX=290338 GN=zapA PE=3 SV=1 && PF05164:Cell division protein ZapA
CP008925.1	2052365	2053911	9.6	10.11	8.81	1.3	9.41e-08	3.37e-07	1131.35	1065.82	1124.33	533.66	419.76	391.95	gene_GW13_PRO2066	promoter	GW13_PRO2066	protein_coding	UPF0149 exported protein YgfB && sp|B5F5I5|YGFB_SALA4 UPF0149 protein YgfB OS=Salmonella agona (strain SL483) OX=454166 GN=ygfB PE=3 SV=1 && PF03695:Uncharacterised protein family (UPF0149)
CP008925.1	2052365	2053911	9.6	10.11	8.81	1.3	9.41e-08	3.37e-07	1131.35	1065.82	1124.33	533.66	419.76	391.95	gene_GW13_PRO2067	CDS	GW13_PRO2067	protein_coding	Z-ring-associated protein ZapA && sp|A8APC0|ZAPA_CITK8 Cell division protein ZapA OS=Citrobacter koseri (strain ATCC BAA-895 / CDC 4225-83 / SGSC4696) OX=290338 GN=zapA PE=3 SV=1 && PF05164:Cell division protein ZapA
CP008925.1	2062333	2064347	9.24	9.8	8.32	1.47	2.16e-09	9e-09	912.83	908.45	848.69	323.43	248.59	388.65	gene_GW13_PRO2078	CDS	GW13_PRO2078	protein_coding	D-erythrose-4-phosphate dehydrogenase && sp|B5F5J5|E4PD_SALA4 D-erythrose-4-phosphate dehydrogenase OS=Salmonella agona (strain SL483) OX=454166 GN=epd PE=3 SV=1 && PF02800:Glyceraldehyde 3-phosphate dehydrogenase, C-terminal domain|PF00044:Glyceraldehyde 3-phosphate dehydrogenase, NAD binding domain
CP008925.1	2062333	2064347	9.24	9.8	8.32	1.47	2.16e-09	9e-09	912.83	908.45	848.69	323.43	248.59	388.65	gene_GW13_PRO2080	promoter	GW13_PRO2080	protein_coding	Substrate-specific component of queuosine-regulated ECF transporter && - && -
CP008925.1	2062333	2064347	9.24	9.8	8.32	1.47	2.16e-09	9e-09	912.83	908.45	848.69	323.43	248.59	388.65	gene_GW13_PRO2079	promoter	GW13_PRO2079	protein_coding	putative regulator of transporter operon && - && PF03479:Plants and Prokaryotes Conserved (PCC) domain
CP008925.1	2062333	2064347	9.24	9.8	8.32	1.47	2.16e-09	9e-09	912.83	908.45	848.69	323.43	248.59	388.65	gene_GW13_PRO2079	CDS	GW13_PRO2079	protein_coding	putative regulator of transporter operon && - && PF03479:Plants and Prokaryotes Conserved (PCC) domain
CP008925.1	2062333	2064347	9.24	9.8	8.32	1.47	2.16e-09	9e-09	912.83	908.45	848.69	323.43	248.59	388.65	gene_GW13_PRO2078	promoter	GW13_PRO2078	protein_coding	D-erythrose-4-phosphate dehydrogenase && sp|B5F5J5|E4PD_SALA4 D-erythrose-4-phosphate dehydrogenase OS=Salmonella agona (strain SL483) OX=454166 GN=epd PE=3 SV=1 && PF02800:Glyceraldehyde 3-phosphate dehydrogenase, C-terminal domain|PF00044:Glyceraldehyde 3-phosphate dehydrogenase, NAD binding domain
CP008925.1	2062333	2064347	9.24	9.8	8.32	1.47	2.16e-09	9e-09	912.83	908.45	848.69	323.43	248.59	388.65	gene_GW13_PRO2077	promoter	GW13_PRO2077	protein_coding	Phosphoglycerate kinase && sp|B5F5J4|PGK_SALA4 Phosphoglycerate kinase OS=Salmonella agona (strain SL483) OX=454166 GN=pgk PE=3 SV=1 && PF00162:Phosphoglycerate kinase
CP008925.1	2062333	2064347	9.24	9.8	8.32	1.47	2.16e-09	9e-09	912.83	908.45	848.69	323.43	248.59	388.65	gene_GW13_PRO2077	CDS	GW13_PRO2077	protein_coding	Phosphoglycerate kinase && sp|B5F5J4|PGK_SALA4 Phosphoglycerate kinase OS=Salmonella agona (strain SL483) OX=454166 GN=pgk PE=3 SV=1 && PF00162:Phosphoglycerate kinase
CP008925.1	2097457	2099577	9.68	9.96	9.32	0.65	0.00661	0.0116	986.98	999.76	1006.8	612.5	533.87	767.42	gene_GW13_PRO2117	promoter	GW13_PRO2117	protein_coding	Ornithine decarboxylase && sp|P21169|DCOR_ECOLI Constitutive ornithine decarboxylase OS=Escherichia coli (strain K12) OX=83333 GN=speC PE=1 SV=2 && PF03711:Orn/Lys/Arg decarboxylase, C-terminal domain|PF01276:Orn/Lys/Arg decarboxylase, major domain|PF03709:Orn/Lys/Arg decarboxylase, N-terminal domain
CP008925.1	2097457	2099577	9.68	9.96	9.32	0.65	0.00661	0.0116	986.98	999.76	1006.8	612.5	533.87	767.42	gene_GW13_PRO2119	promoter	GW13_PRO2119	protein_coding	Putative inner membrane protein YqgA && sp|Q46831|YQGA_ECOLI Uncharacterized protein YqgA OS=Escherichia coli (strain K12) OX=83333 GN=yqgA PE=4 SV=1 && PF04474:Protein of unknown function (DUF554)
CP008925.1	2097457	2099577	9.68	9.96	9.32	0.65	0.00661	0.0116	986.98	999.76	1006.8	612.5	533.87	767.42	gene_GW13_PRO2120	CDS	GW13_PRO2120	protein_coding	Mobile element protein && - && PF13356:Arm DNA-binding domain
CP008925.1	2097457	2099577	9.68	9.96	9.32	0.65	0.00661	0.0116	986.98	999.76	1006.8	612.5	533.87	767.42	gene_GW13_PRO2120	promoter	GW13_PRO2120	protein_coding	Mobile element protein && - && PF13356:Arm DNA-binding domain
CP008925.1	2097457	2099577	9.68	9.96	9.32	0.65	0.00661	0.0116	986.98	999.76	1006.8	612.5	533.87	767.42	gene_GW13_PRO2119	CDS	GW13_PRO2119	protein_coding	Putative inner membrane protein YqgA && sp|Q46831|YQGA_ECOLI Uncharacterized protein YqgA OS=Escherichia coli (strain K12) OX=83333 GN=yqgA PE=4 SV=1 && PF04474:Protein of unknown function (DUF554)
CP008925.1	2097457	2099577	9.68	9.96	9.32	0.65	0.00661	0.0116	986.98	999.76	1006.8	612.5	533.87	767.42	gene_GW13_PRO2118	promoter	GW13_PRO2118	protein_coding	hypothetical protein && - && -
CP008925.1	2097457	2099577	9.68	9.96	9.32	0.65	0.00661	0.0116	986.98	999.76	1006.8	612.5	533.87	767.42	gene_GW13_PRO2118	CDS	GW13_PRO2118	protein_coding	hypothetical protein && - && -
CP008925.1	2097457	2099577	9.68	9.96	9.32	0.65	0.00661	0.0116	986.98	999.76	1006.8	612.5	533.87	767.42	gene_GW13_PRO2121	CDS	GW13_PRO2121	protein_coding	Transcriptional regulator%2C LysR family && sp|P64563|YQFE_ECOL6 Uncharacterized protein YqfE OS=Escherichia coli O6:H1 (strain CFT073 / ATCC 700928 / UPEC) OX=199310 GN=yqfE PE=4 SV=1 && PF03466:LysR substrate binding domain|PF00126:Bacterial regulatory helix-turn-helix protein, lysR family
CP008925.1	2097457	2099577	9.68	9.96	9.32	0.65	0.00661	0.0116	986.98	999.76	1006.8	612.5	533.87	767.42	gene_GW13_RNA0037	promoter	GW13_RNA0037	tRNA	tRNA-Phe && - && -
CP008925.1	2097457	2099577	9.68	9.96	9.32	0.65	0.00661	0.0116	986.98	999.76	1006.8	612.5	533.87	767.42	gene_GW13_RNA0037	exon	GW13_RNA0037	tRNA	tRNA-Phe && - && -
CP008925.1	2155547	2156199	6.78	7.47	5.44	2.03	7.65e-12	3.96e-11	177.18	183.95	169.82	2.02	75.39	52.7	gene_GW13_PRO2179	CDS	GW13_PRO2179	protein_coding	Topoisomerase IV subunit A && sp|P26973|PARC_SALTY DNA topoisomerase 4 subunit A OS=Salmonella typhimurium (strain LT2 / SGSC1412 / ATCC 700720) OX=99287 GN=parC PE=1 SV=2 && PF00521:DNA gyrase/topoisomerase IV, subunit A
CP008925.1	2155547	2156199	6.78	7.47	5.44	2.03	7.65e-12	3.96e-11	177.18	183.95	169.82	2.02	75.39	52.7	gene_GW13_PRO2179	promoter	GW13_PRO2179	protein_coding	Topoisomerase IV subunit A && sp|P26973|PARC_SALTY DNA topoisomerase 4 subunit A OS=Salmonella typhimurium (strain LT2 / SGSC1412 / ATCC 700720) OX=99287 GN=parC PE=1 SV=2 && PF00521:DNA gyrase/topoisomerase IV, subunit A
CP008925.1	2155547	2156199	6.78	7.47	5.44	2.03	7.65e-12	3.96e-11	177.18	183.95	169.82	2.02	75.39	52.7	gene_GW13_PRO2180	CDS	GW13_PRO2180	protein_coding	Uncharacterized protein ygiV && sp|Q46866|YGIV_ECOLI Probable transcriptional regulator YgiV OS=Escherichia coli (strain K12) OX=83333 GN=ygiV PE=4 SV=2 && PF12833:Helix-turn-helix domain|PF06445:GyrI-like small molecule binding domain
CP008925.1	2174622	2175936	7.88	8.87	1.29	7.58	2.69e-59	3.28e-57	451.49	458.12	494.82	2.02	2.04	3.29	gene_GW13_PRO2201	promoter	GW13_PRO2201	protein_coding	3%2C4-dihydroxy-2-butanone 4-phosphate synthase && sp|B5F690|RIBB_SALA4 3,4-dihydroxy-2-butanone 4-phosphate synthase OS=Salmonella agona (strain SL483) OX=454166 GN=ribB PE=3 SV=1 && PF00926:3,4-dihydroxy-2-butanone 4-phosphate synthase
CP008925.1	2174622	2175936	7.88	8.87	1.29	7.58	2.69e-59	3.28e-57	451.49	458.12	494.82	2.02	2.04	3.29	gene_GW13_PRO2202	CDS	GW13_PRO2202	protein_coding	hypothetical protein && sp|Q8ZLY9|UBIK_SALTY Ubiquinone biosynthesis accessory factor UbiK OS=Salmonella typhimurium (strain LT2 / SGSC1412 / ATCC 700720) OX=99287 GN=ubiK PE=1 SV=1 && PF04380:Membrane fusogenic activity
CP008925.1	2174622	2175936	7.88	8.87	1.29	7.58	2.69e-59	3.28e-57	451.49	458.12	494.82	2.02	2.04	3.29	gene_GW13_PRO2202	promoter	GW13_PRO2202	protein_coding	hypothetical protein && sp|Q8ZLY9|UBIK_SALTY Ubiquinone biosynthesis accessory factor UbiK OS=Salmonella typhimurium (strain LT2 / SGSC1412 / ATCC 700720) OX=99287 GN=ubiK PE=1 SV=1 && PF04380:Membrane fusogenic activity
CP008925.1	2174622	2175936	7.88	8.87	1.29	7.58	2.69e-59	3.28e-57	451.49	458.12	494.82	2.02	2.04	3.29	gene_GW13_PRO2201	CDS	GW13_PRO2201	protein_coding	3%2C4-dihydroxy-2-butanone 4-phosphate synthase && sp|B5F690|RIBB_SALA4 3,4-dihydroxy-2-butanone 4-phosphate synthase OS=Salmonella agona (strain SL483) OX=454166 GN=ribB PE=3 SV=1 && PF00926:3,4-dihydroxy-2-butanone 4-phosphate synthase
CP008925.1	2174622	2175936	7.88	8.87	1.29	7.58	2.69e-59	3.28e-57	451.49	458.12	494.82	2.02	2.04	3.29	gene_GW13_PRO2203	promoter	GW13_PRO2203	protein_coding	glycogen synthesis protein GlgS && sp|Q57JR3|GLGS_SALCH Surface composition regulator OS=Salmonella choleraesuis (strain SC-B67) OX=321314 GN=glgS PE=3 SV=1 && PF08971:Glycogen synthesis protein
CP008925.1	2190208	2191689	9.1	9.85	7.45	2.4	1.39e-20	1.44e-19	940.39	918.12	912.69	242.57	16.3	266.79	gene_GW13_PRO2215	CDS	GW13_PRO2215	protein_coding	TsaD/Kae1/Qri7 protein%2C required for threonylcarbamoyladenosine t(6)A37 formation in tRNA && sp|B4T678|TSAD_SALNS tRNA N6-adenosine threonylcarbamoyltransferase OS=Salmonella newport (strain SL254) OX=423368 GN=tsaD PE=3 SV=1 && PF00814:tRNA N6-adenosine threonylcarbamoyltransferase
CP008925.1	2190208	2191689	9.1	9.85	7.45	2.4	1.39e-20	1.44e-19	940.39	918.12	912.69	242.57	16.3	266.79	gene_GW13_PRO2216	promoter	GW13_PRO2216	protein_coding	SSU ribosomal protein S21p && sp|A8APV6|RS21_CITK8 30S ribosomal protein S21 OS=Citrobacter koseri (strain ATCC BAA-895 / CDC 4225-83 / SGSC4696) OX=290338 GN=rpsU PE=1 SV=1 && PF01165:Ribosomal protein S21
CP008925.1	2190208	2191689	9.1	9.85	7.45	2.4	1.39e-20	1.44e-19	940.39	918.12	912.69	242.57	16.3	266.79	gene_GW13_PRO2215	promoter	GW13_PRO2215	protein_coding	TsaD/Kae1/Qri7 protein%2C required for threonylcarbamoyladenosine t(6)A37 formation in tRNA && sp|B4T678|TSAD_SALNS tRNA N6-adenosine threonylcarbamoyltransferase OS=Salmonella newport (strain SL254) OX=423368 GN=tsaD PE=3 SV=1 && PF00814:tRNA N6-adenosine threonylcarbamoyltransferase
CP008925.1	2190208	2191689	9.1	9.85	7.45	2.4	1.39e-20	1.44e-19	940.39	918.12	912.69	242.57	16.3	266.79	gene_GW13_PRO2216	CDS	GW13_PRO2216	protein_coding	SSU ribosomal protein S21p && sp|A8APV6|RS21_CITK8 30S ribosomal protein S21 OS=Citrobacter koseri (strain ATCC BAA-895 / CDC 4225-83 / SGSC4696) OX=290338 GN=rpsU PE=1 SV=1 && PF01165:Ribosomal protein S21
CP008925.1	2190208	2191689	9.1	9.85	7.45	2.4	1.39e-20	1.44e-19	940.39	918.12	912.69	242.57	16.3	266.79	gene_GW13_PRO2217	promoter	GW13_PRO2217	protein_coding	DNA primase && sp|P07362|DNAG_SALTY DNA primase OS=Salmonella typhimurium (strain LT2 / SGSC1412 / ATCC 700720) OX=99287 GN=dnaG PE=3 SV=1 && PF08275:DNA primase catalytic core, N-terminal domain|PF08278:DNA primase DnaG DnaB-binding|PF10410:DnaB-helicase binding domain of primase|PF13155:Toprim-like|PF01807:CHC2 zinc finger
CP008925.1	2190208	2191689	9.1	9.85	7.45	2.4	1.39e-20	1.44e-19	940.39	918.12	912.69	242.57	16.3	266.79	gene_GW13_PRO2217	CDS	GW13_PRO2217	protein_coding	DNA primase && sp|P07362|DNAG_SALTY DNA primase OS=Salmonella typhimurium (strain LT2 / SGSC1412 / ATCC 700720) OX=99287 GN=dnaG PE=3 SV=1 && PF08275:DNA primase catalytic core, N-terminal domain|PF08278:DNA primase DnaG DnaB-binding|PF10410:DnaB-helicase binding domain of primase|PF13155:Toprim-like|PF01807:CHC2 zinc finger
CP008925.1	2194993	2196376	8.93	9.33	8.38	0.96	9.55e-05	0.000231	591.93	701.41	639.97	424.5	236.37	335.95	gene_GW13_PRO2219	promoter	GW13_PRO2219	protein_coding	G:T/U mismatch-specific uracil/thymine DNA-glycosylase && sp|B5F6A8|MUG_SALA4 G/U mismatch-specific DNA glycosylase OS=Salmonella agona (strain SL483) OX=454166 GN=mug PE=3 SV=1 && PF03167:Uracil DNA glycosylase superfamily
CP008925.1	2194993	2196376	8.93	9.33	8.38	0.96	9.55e-05	0.000231	591.93	701.41	639.97	424.5	236.37	335.95	gene_GW13_PRO2219	CDS	GW13_PRO2219	protein_coding	G:T/U mismatch-specific uracil/thymine DNA-glycosylase && sp|B5F6A8|MUG_SALA4 G/U mismatch-specific DNA glycosylase OS=Salmonella agona (strain SL483) OX=454166 GN=mug PE=3 SV=1 && PF03167:Uracil DNA glycosylase superfamily
CP008925.1	2194993	2196376	8.93	9.33	8.38	0.96	9.55e-05	0.000231	591.93	701.41	639.97	424.5	236.37	335.95	gene_GW13_PRO2220	CDS	GW13_PRO2220	protein_coding	iron-chelator utilization protein && sp|Q46871|YQJH_ECOLI NADPH-dependent ferric-chelate reductase OS=Escherichia coli (strain K12) OX=83333 GN=yqjH PE=1 SV=1 && PF08021:Siderophore-interacting FAD-binding domain|PF04954:Siderophore-interacting protein
CP008925.1	2194993	2196376	8.93	9.33	8.38	0.96	9.55e-05	0.000231	591.93	701.41	639.97	424.5	236.37	335.95	gene_GW13_PRO2220	promoter	GW13_PRO2220	protein_coding	iron-chelator utilization protein && sp|Q46871|YQJH_ECOLI NADPH-dependent ferric-chelate reductase OS=Escherichia coli (strain K12) OX=83333 GN=yqjH PE=1 SV=1 && PF08021:Siderophore-interacting FAD-binding domain|PF04954:Siderophore-interacting protein
CP008925.1	2194993	2196376	8.93	9.33	8.38	0.96	9.55e-05	0.000231	591.93	701.41	639.97	424.5	236.37	335.95	gene_GW13_RNA0038	exon	GW13_RNA0038	tRNA	tRNA-Met && - && -
CP008925.1	2194993	2196376	8.93	9.33	8.38	0.96	9.55e-05	0.000231	591.93	701.41	639.97	424.5	236.37	335.95	gene_GW13_RNA0038	promoter	GW13_RNA0038	tRNA	tRNA-Met && - && -
CP008925.1	2208438	2209384	8.54	8.89	8.06	0.83	0.00083	0.00173	496.12	439.05	490.22	212.25	323.99	266.79	gene_GW13_PRO2231	promoter	GW13_PRO2231	protein_coding	Integral membrane protein TerC && sp|Q8ZLX2|ALX_SALTY Putative membrane-bound redox modulator Alx OS=Salmonella typhimurium (strain LT2 / SGSC1412 / ATCC 700720) OX=99287 GN=alx PE=3 SV=1 && PF03741:Integral membrane protein TerC family
CP008925.1	2208438	2209384	8.54	8.89	8.06	0.83	0.00083	0.00173	496.12	439.05	490.22	212.25	323.99	266.79	gene_GW13_PRO2231	CDS	GW13_PRO2231	protein_coding	Integral membrane protein TerC && sp|Q8ZLX2|ALX_SALTY Putative membrane-bound redox modulator Alx OS=Salmonella typhimurium (strain LT2 / SGSC1412 / ATCC 700720) OX=99287 GN=alx PE=3 SV=1 && PF03741:Integral membrane protein TerC family
CP008925.1	2208438	2209384	8.54	8.89	8.06	0.83	0.00083	0.00173	496.12	439.05	490.22	212.25	323.99	266.79	gene_GW13_PRO2230	CDS	GW13_PRO2230	protein_coding	putative oxidoreductase && sp|P42599|YGJR_ECOLI Uncharacterized oxidoreductase YgjR OS=Escherichia coli (strain K12) OX=83333 GN=ygjR PE=3 SV=3 && PF01408:Oxidoreductase family, NAD-binding Rossmann fold
CP008925.1	2230713	2231965	9.36	9.63	9.04	0.59	0.0136	0.0228	830.8	773.65	771.31	466.95	539.98	569.8	gene_GW13_PRO2253	promoter	GW13_PRO2253	protein_coding	hypothetical protein && - && -
CP008925.1	2230713	2231965	9.36	9.63	9.04	0.59	0.0136	0.0228	830.8	773.65	771.31	466.95	539.98	569.8	gene_GW13_PRO2254	promoter	GW13_PRO2254	protein_coding	hypothetical protein && - && -
CP008925.1	2230713	2231965	9.36	9.63	9.04	0.59	0.0136	0.0228	830.8	773.65	771.31	466.95	539.98	569.8	gene_GW13_PRO2256	CDS	GW13_PRO2256	protein_coding	Glycerate-2-kinase && sp|P23524|GLXK1_ECOLI Glycerate 2-kinase OS=Escherichia coli (strain K12) OX=83333 GN=garK PE=1 SV=2 && PF02595:Glycerate kinase family
CP008925.1	2230713	2231965	9.36	9.63	9.04	0.59	0.0136	0.0228	830.8	773.65	771.31	466.95	539.98	569.8	gene_GW13_PRO2254	CDS	GW13_PRO2254	protein_coding	hypothetical protein && - && -
CP008925.1	2230713	2231965	9.36	9.63	9.04	0.59	0.0136	0.0228	830.8	773.65	771.31	466.95	539.98	569.8	gene_GW13_PRO2253	CDS	GW13_PRO2253	protein_coding	hypothetical protein && - && -
CP008925.1	2230713	2231965	9.36	9.63	9.04	0.59	0.0136	0.0228	830.8	773.65	771.31	466.95	539.98	569.8	gene_GW13_PRO2255	promoter	GW13_PRO2255	protein_coding	hypothetical protein && - && -
CP008925.1	2230713	2231965	9.36	9.63	9.04	0.59	0.0136	0.0228	830.8	773.65	771.31	466.95	539.98	569.8	gene_GW13_PRO2255	CDS	GW13_PRO2255	protein_coding	hypothetical protein && - && -
CP008925.1	2256458	2257133	6.12	6.77	4.89	1.89	2.01e-08	7.65e-08	89.9	104.73	133.43	26.28	59.09	3.29	gene_GW13_PRO2283	promoter	GW13_PRO2283	protein_coding	Putative protease && sp|P45527|UBIU_ECOLI Ubiquinone biosynthesis protein UbiU OS=Escherichia coli (strain K12) OX=83333 GN=ubiU PE=1 SV=1 && PF01136:Peptidase family U32
CP008925.1	2256458	2257133	6.12	6.77	4.89	1.89	2.01e-08	7.65e-08	89.9	104.73	133.43	26.28	59.09	3.29	gene_GW13_PRO2283	CDS	GW13_PRO2283	protein_coding	Putative protease && sp|P45527|UBIU_ECOLI Ubiquinone biosynthesis protein UbiU OS=Escherichia coli (strain K12) OX=83333 GN=ubiU PE=1 SV=1 && PF01136:Peptidase family U32
CP008925.1	2256458	2257133	6.12	6.77	4.89	1.89	2.01e-08	7.65e-08	89.9	104.73	133.43	26.28	59.09	3.29	gene_GW13_PRO2282	promoter	GW13_PRO2282	protein_coding	Putative lipid carrier protein && sp|P64601|UBIT_ECO57 Ubiquinone biosynthesis accessory factor UbiT OS=Escherichia coli O157:H7 OX=83334 GN=ubiT PE=3 SV=1 && PF02036:SCP-2 sterol transfer family
CP008925.1	2256458	2257133	6.12	6.77	4.89	1.89	2.01e-08	7.65e-08	89.9	104.73	133.43	26.28	59.09	3.29	gene_GW13_PRO2282	CDS	GW13_PRO2282	protein_coding	Putative lipid carrier protein && sp|P64601|UBIT_ECO57 Ubiquinone biosynthesis accessory factor UbiT OS=Escherichia coli O157:H7 OX=83334 GN=ubiT PE=3 SV=1 && PF02036:SCP-2 sterol transfer family
CP008925.1	2263044	2264878	10.07	10.52	9.42	1.1	4.3e-06	1.26e-05	1460.13	1440.15	1512.92	624.63	664.28	767.42	gene_GW13_PRO2289	CDS	GW13_PRO2289	protein_coding	Polyribonucleotide nucleotidyltransferase && sp|Q57JI3|PNP_SALCH Polyribonucleotide nucleotidyltransferase OS=Salmonella choleraesuis (strain SC-B67) OX=321314 GN=pnp PE=3 SV=2 && PF03725:3' exoribonuclease family, domain 2|PF00575:S1 RNA binding domain|PF00013:KH domain|PF01138:3' exoribonuclease family, domain 1|PF03726:Polyribonucleotide nucleotidyltransferase, RNA binding domain
CP008925.1	2263044	2264878	10.07	10.52	9.42	1.1	4.3e-06	1.26e-05	1460.13	1440.15	1512.92	624.63	664.28	767.42	gene_GW13_PRO2288	promoter	GW13_PRO2288	protein_coding	Lipoprotein nlpI precursor && sp|Q57JI4|NLPI_SALCH Lipoprotein NlpI OS=Salmonella choleraesuis (strain SC-B67) OX=321314 GN=nlpI PE=3 SV=1 && -
CP008925.1	2263044	2264878	10.07	10.52	9.42	1.1	4.3e-06	1.26e-05	1460.13	1440.15	1512.92	624.63	664.28	767.42	gene_GW13_PRO2288	CDS	GW13_PRO2288	protein_coding	Lipoprotein nlpI precursor && sp|Q57JI4|NLPI_SALCH Lipoprotein NlpI OS=Salmonella choleraesuis (strain SC-B67) OX=321314 GN=nlpI PE=3 SV=1 && -
CP008925.1	2263044	2264878	10.07	10.52	9.42	1.1	4.3e-06	1.26e-05	1460.13	1440.15	1512.92	624.63	664.28	767.42	gene_GW13_PRO2287	promoter	GW13_PRO2287	protein_coding	Cold-shock DEAD-box protein A && sp|Q8XA87|DEAD_ECO57 ATP-dependent RNA helicase DeaD OS=Escherichia coli O157:H7 OX=83334 GN=deaD PE=3 SV=3 && PF00270:DEAD/DEAH box helicase|PF03880:DbpA RNA binding domain|PF00271:Helicase conserved C-terminal domain|PF12343:DeaD helicase C-terminal disordered region
CP008925.1	2263044	2264878	10.07	10.52	9.42	1.1	4.3e-06	1.26e-05	1460.13	1440.15	1512.92	624.63	664.28	767.42	gene_GW13_PRO2287	CDS	GW13_PRO2287	protein_coding	Cold-shock DEAD-box protein A && sp|Q8XA87|DEAD_ECO57 ATP-dependent RNA helicase DeaD OS=Escherichia coli O157:H7 OX=83334 GN=deaD PE=3 SV=3 && PF00270:DEAD/DEAH box helicase|PF03880:DbpA RNA binding domain|PF00271:Helicase conserved C-terminal domain|PF12343:DeaD helicase C-terminal disordered region
CP008925.1	2272886	2274525	10.22	10.67	9.58	1.09	5.6e-06	1.62e-05	1639.94	1629.74	1601.59	679.21	800.8	813.53	gene_GW13_PRO2295	CDS	GW13_PRO2295	protein_coding	transcription termination protein NusA-like protein && sp|B5F6U0|RIMP_SALA4 Ribosome maturation factor RimP OS=Salmonella agona (strain SL483) OX=454166 GN=rimP PE=3 SV=1 && PF02576:RimP N-terminal domain|PF17384:RimP C-terminal SH3 domain
CP008925.1	2272886	2274525	10.22	10.67	9.58	1.09	5.6e-06	1.62e-05	1639.94	1629.74	1601.59	679.21	800.8	813.53	gene_GW13_PRO2294	promoter	GW13_PRO2294	protein_coding	Transcription termination protein NusA && sp|P37430|NUSA_SALTY Transcription termination/antitermination protein NusA OS=Salmonella typhimurium (strain LT2 / SGSC1412 / ATCC 700720) OX=99287 GN=nusA PE=3 SV=2 && PF14520:Helix-hairpin-helix domain|PF13184:NusA-like KH domain|PF08529:NusA N-terminal domain
CP008925.1	2272886	2274525	10.22	10.67	9.58	1.09	5.6e-06	1.62e-05	1639.94	1629.74	1601.59	679.21	800.8	813.53	gene_GW13_PRO2296	CDS	GW13_PRO2296	protein_coding	Argininosuccinate synthase && sp|B5F6U1|ASSY_SALA4 Argininosuccinate synthase OS=Salmonella agona (strain SL483) OX=454166 GN=argG PE=3 SV=1 && PF20979:Arginosuccinate synthase C-terminal domain|PF00764:Arginosuccinate synthase N-terminal HUP domain
CP008925.1	2272886	2274525	10.22	10.67	9.58	1.09	5.6e-06	1.62e-05	1639.94	1629.74	1601.59	679.21	800.8	813.53	gene_GW13_PRO2294	CDS	GW13_PRO2294	protein_coding	Transcription termination protein NusA && sp|P37430|NUSA_SALTY Transcription termination/antitermination protein NusA OS=Salmonella typhimurium (strain LT2 / SGSC1412 / ATCC 700720) OX=99287 GN=nusA PE=3 SV=2 && PF14520:Helix-hairpin-helix domain|PF13184:NusA-like KH domain|PF08529:NusA N-terminal domain
CP008925.1	2272886	2274525	10.22	10.67	9.58	1.09	5.6e-06	1.62e-05	1639.94	1629.74	1601.59	679.21	800.8	813.53	gene_GW13_PRO2296	promoter	GW13_PRO2296	protein_coding	Argininosuccinate synthase && sp|B5F6U1|ASSY_SALA4 Argininosuccinate synthase OS=Salmonella agona (strain SL483) OX=454166 GN=argG PE=3 SV=1 && PF20979:Arginosuccinate synthase C-terminal domain|PF00764:Arginosuccinate synthase N-terminal HUP domain
CP008925.1	2272886	2274525	10.22	10.67	9.58	1.09	5.6e-06	1.62e-05	1639.94	1629.74	1601.59	679.21	800.8	813.53	gene_GW13_PRO2295	promoter	GW13_PRO2295	protein_coding	transcription termination protein NusA-like protein && sp|B5F6U0|RIMP_SALA4 Ribosome maturation factor RimP OS=Salmonella agona (strain SL483) OX=454166 GN=rimP PE=3 SV=1 && PF02576:RimP N-terminal domain|PF17384:RimP C-terminal SH3 domain
CP008925.1	2272886	2274525	10.22	10.67	9.58	1.09	5.6e-06	1.62e-05	1639.94	1629.74	1601.59	679.21	800.8	813.53	gene_GW13_RNA0039	exon	GW13_RNA0039	tRNA	tRNA-Met && - && -
CP008925.1	2272886	2274525	10.22	10.67	9.58	1.09	5.6e-06	1.62e-05	1639.94	1629.74	1601.59	679.21	800.8	813.53	gene_GW13_RNA0039	promoter	GW13_RNA0039	tRNA	tRNA-Met && - && -
CP008925.1	2277662	2278969	10.32	10.91	9.28	1.63	2.13e-11	1.06e-10	1991.02	1843.76	1942.91	632.71	592.96	642.26	gene_GW13_PRO2299	promoter	GW13_PRO2299	protein_coding	Mobile element protein && - && -
CP008925.1	2277662	2278969	10.32	10.91	9.28	1.63	2.13e-11	1.06e-10	1991.02	1843.76	1942.91	632.71	592.96	642.26	gene_GW13_PRO2300	promoter	GW13_PRO2300	protein_coding	Preprotein translocase subunit SecG && sp|P0AGA1|SECG_ECO57 Protein-export membrane protein SecG OS=Escherichia coli O157:H7 OX=83334 GN=secG PE=3 SV=1 && PF03840:Preprotein translocase SecG subunit
CP008925.1	2277662	2278969	10.32	10.91	9.28	1.63	2.13e-11	1.06e-10	1991.02	1843.76	1942.91	632.71	592.96	642.26	gene_GW13_PRO2300	CDS	GW13_PRO2300	protein_coding	Preprotein translocase subunit SecG && sp|P0AGA1|SECG_ECO57 Protein-export membrane protein SecG OS=Escherichia coli O157:H7 OX=83334 GN=secG PE=3 SV=1 && PF03840:Preprotein translocase SecG subunit
CP008925.1	2277662	2278969	10.32	10.91	9.28	1.63	2.13e-11	1.06e-10	1991.02	1843.76	1942.91	632.71	592.96	642.26	gene_GW13_PRO2301	CDS	GW13_PRO2301	protein_coding	Phosphoglucosamine mutase && sp|B5F6U4|GLMM_SALA4 Phosphoglucosamine mutase OS=Salmonella agona (strain SL483) OX=454166 GN=glmM PE=3 SV=1 && PF02880:Phosphoglucomutase/phosphomannomutase, alpha/beta/alpha domain III|PF00408:Phosphoglucomutase/phosphomannomutase, C-terminal domain|PF02878:Phosphoglucomutase/phosphomannomutase, alpha/beta/alpha domain I|PF02879:Phosphoglucomutase/phosphomannomutas…
CP008925.1	2277662	2278969	10.32	10.91	9.28	1.63	2.13e-11	1.06e-10	1991.02	1843.76	1942.91	632.71	592.96	642.26	gene_GW13_PRO2299	CDS	GW13_PRO2299	protein_coding	Mobile element protein && - && -
CP008925.1	2277662	2278969	10.32	10.91	9.28	1.63	2.13e-11	1.06e-10	1991.02	1843.76	1942.91	632.71	592.96	642.26	gene_GW13_RNA0040	promoter	GW13_RNA0040	tRNA	tRNA-Leu && - && -
CP008925.1	2277662	2278969	10.32	10.91	9.28	1.63	2.13e-11	1.06e-10	1991.02	1843.76	1942.91	632.71	592.96	642.26	gene_GW13_RNA0040	exon	GW13_RNA0040	tRNA	tRNA-Leu && - && -
CP008925.1	2296668	2297096	5.56	6.12	4.62	1.5	1.63e-06	5.03e-06	71.53	80.56	56.89	2.02	22.41	49.4	gene_GW13_PRO2324	promoter	GW13_PRO2324	protein_coding	putative ABC transporter%2C ATP-binding protein YrbF && sp|P63388|MLAF_ECO57 Intermembrane phospholipid transport system ATP-binding protein MlaF OS=Escherichia coli O157:H7 OX=83334 GN=mlaF PE=3 SV=1 && PF00005:ABC transporter
CP008925.1	2296668	2297096	5.56	6.12	4.62	1.5	1.63e-06	5.03e-06	71.53	80.56	56.89	2.02	22.41	49.4	gene_GW13_PRO2325	CDS	GW13_PRO2325	protein_coding	Inner membrane protein YrbG%2C predicted calcium/sodium:proton antiporter && sp|P45394|YRBG_ECOLI Inner membrane protein YrbG OS=Escherichia coli (strain K12) OX=83333 GN=yrbG PE=1 SV=1 && PF01699:Sodium/calcium exchanger protein
CP008925.1	2296668	2297096	5.56	6.12	4.62	1.5	1.63e-06	5.03e-06	71.53	80.56	56.89	2.02	22.41	49.4	gene_GW13_PRO2325	promoter	GW13_PRO2325	protein_coding	Inner membrane protein YrbG%2C predicted calcium/sodium:proton antiporter && sp|P45394|YRBG_ECOLI Inner membrane protein YrbG OS=Escherichia coli (strain K12) OX=83333 GN=yrbG PE=1 SV=1 && PF01699:Sodium/calcium exchanger protein
CP008925.1	2296668	2297096	5.56	6.12	4.62	1.5	1.63e-06	5.03e-06	71.53	80.56	56.89	2.02	22.41	49.4	gene_GW13_PRO2324	CDS	GW13_PRO2324	protein_coding	putative ABC transporter%2C ATP-binding protein YrbF && sp|P63388|MLAF_ECO57 Intermembrane phospholipid transport system ATP-binding protein MlaF OS=Escherichia coli O157:H7 OX=83334 GN=mlaF PE=3 SV=1 && PF00005:ABC transporter
CP008925.1	2361199	2362037	5.91	6.88	1.29	5.58	1.79e-27	2.64e-26	126	105.8	120.46	2.02	2.04	3.29	gene_GW13_PRO2386	CDS	GW13_PRO2386	protein_coding	Putative lipoprotein && sp|P13518|CSRD_ECOLI RNase E specificity factor CsrD OS=Escherichia coli (strain K12) OX=83333 GN=csrD PE=1 SV=2 && PF00563:EAL domain|PF17157:Gammaproteobacterial periplasmic sensor domain|PF00990:Diguanylate cyclase, GGDEF domain
CP008925.1	2361199	2362037	5.91	6.88	1.29	5.58	1.79e-27	2.64e-26	126	105.8	120.46	2.02	2.04	3.29	gene_GW13_PRO2385	promoter	GW13_PRO2385	protein_coding	Rod shape-determining protein MreB && sp|P0A9X5|MREB_ECOL6 Cell shape-determining protein MreB OS=Escherichia coli O6:H1 (strain CFT073 / ATCC 700928 / UPEC) OX=199310 GN=mreB PE=3 SV=1 && PF06723:MreB/Mbl protein
CP008925.1	2361199	2362037	5.91	6.88	1.29	5.58	1.79e-27	2.64e-26	126	105.8	120.46	2.02	2.04	3.29	gene_GW13_PRO2385	CDS	GW13_PRO2385	protein_coding	Rod shape-determining protein MreB && sp|P0A9X5|MREB_ECOL6 Cell shape-determining protein MreB OS=Escherichia coli O6:H1 (strain CFT073 / ATCC 700928 / UPEC) OX=199310 GN=mreB PE=3 SV=1 && PF06723:MreB/Mbl protein
CP008925.1	2383536	2384492	8.81	9.15	8.36	0.79	0.0013	0.00262	580.11	555.87	565.1	262.79	393.27	329.37	gene_GW13_RNA0042	exon	GW13_RNA0042	tRNA	tRNA-Thr && - && -
CP008925.1	2383536	2384492	8.81	9.15	8.36	0.79	0.0013	0.00262	580.11	555.87	565.1	262.79	393.27	329.37	gene_GW13_RNA0041	promoter	GW13_RNA0041	rRNA	5S ribosomal RNA && - && -
CP008925.1	2383536	2384492	8.81	9.15	8.36	0.79	0.0013	0.00262	580.11	555.87	565.1	262.79	393.27	329.37	gene_GW13_RNA0043	promoter	GW13_RNA0043	rRNA	5S ribosomal RNA && - && -
CP008925.1	2383536	2384492	8.81	9.15	8.36	0.79	0.0013	0.00262	580.11	555.87	565.1	262.79	393.27	329.37	gene_GW13_RNA0041	exon	GW13_RNA0041	rRNA	5S ribosomal RNA && - && -
CP008925.1	2383536	2384492	8.81	9.15	8.36	0.79	0.0013	0.00262	580.11	555.87	565.1	262.79	393.27	329.37	gene_GW13_RNA0043	exon	GW13_RNA0043	rRNA	5S ribosomal RNA && - && -
CP008925.1	2383536	2384492	8.81	9.15	8.36	0.79	0.0013	0.00262	580.11	555.87	565.1	262.79	393.27	329.37	gene_GW13_RNA0042	promoter	GW13_RNA0042	tRNA	tRNA-Thr && - && -
CP008925.1	2383536	2384492	8.81	9.15	8.36	0.79	0.0013	0.00262	580.11	555.87	565.1	262.79	393.27	329.37	gene_GW13_RNA0044	exon	GW13_RNA0044	rRNA	Large Subunit Ribosomal RNA && sp|Q3BAI2|YCX91_PHAAO Uncharacterized protein ORF91 OS=Phalaenopsis aphrodite subsp. formosana OX=308872 PE=4 SV=1 && -
CP008925.1	2386491	2388283	10.31	10.65	9.85	0.8	0.000843	0.00176	1613.69	1570.12	1633.8	1132.01	927.13	714.72	gene_GW13_RNA0045	exon	GW13_RNA0045	tRNA	tRNA-Glu && - && -
CP008925.1	2386491	2388283	10.31	10.65	9.85	0.8	0.000843	0.00176	1613.69	1570.12	1633.8	1132.01	927.13	714.72	gene_GW13_RNA0046	exon	GW13_RNA0046	rRNA	Small Subunit Ribosomal RNA && - && -
CP008925.1	2386491	2388283	10.31	10.65	9.85	0.8	0.000843	0.00176	1613.69	1570.12	1633.8	1132.01	927.13	714.72	gene_GW13_RNA0044	promoter	GW13_RNA0044	rRNA	Large Subunit Ribosomal RNA && sp|Q3BAI2|YCX91_PHAAO Uncharacterized protein ORF91 OS=Phalaenopsis aphrodite subsp. formosana OX=308872 PE=4 SV=1 && -
CP008925.1	2386491	2388283	10.31	10.65	9.85	0.8	0.000843	0.00176	1613.69	1570.12	1633.8	1132.01	927.13	714.72	gene_GW13_RNA0045	promoter	GW13_RNA0045	tRNA	tRNA-Glu && - && -
CP008925.1	2386491	2388283	10.31	10.65	9.85	0.8	0.000843	0.00176	1613.69	1570.12	1633.8	1132.01	927.13	714.72	gene_GW13_RNA0044	exon	GW13_RNA0044	rRNA	Large Subunit Ribosomal RNA && sp|Q3BAI2|YCX91_PHAAO Uncharacterized protein ORF91 OS=Phalaenopsis aphrodite subsp. formosana OX=308872 PE=4 SV=1 && -
CP008925.1	2388781	2390461	10.43	10.84	9.83	1.01	2.29e-05	6.1e-05	1932.62	1755.14	1828.72	871.24	949.55	918.93	gene_GW13_PRO2408	CDS	GW13_PRO2408	protein_coding	carbonic anhydrase%2C family 3 && sp|P0A9W9|YRDA_ECOLI Protein YrdA OS=Escherichia coli (strain K12) OX=83333 GN=yrdA PE=1 SV=1 && -
CP008925.1	2388781	2390461	10.43	10.84	9.83	1.01	2.29e-05	6.1e-05	1932.62	1755.14	1828.72	871.24	949.55	918.93	gene_GW13_PRO2407	CDS	GW13_PRO2407	protein_coding	hypothetical protein && - && -
CP008925.1	2388781	2390461	10.43	10.84	9.83	1.01	2.29e-05	6.1e-05	1932.62	1755.14	1828.72	871.24	949.55	918.93	gene_GW13_PRO2406	promoter	GW13_PRO2406	protein_coding	hypothetical protein && - && -
CP008925.1	2388781	2390461	10.43	10.84	9.83	1.01	2.29e-05	6.1e-05	1932.62	1755.14	1828.72	871.24	949.55	918.93	gene_GW13_PRO2406	CDS	GW13_PRO2406	protein_coding	hypothetical protein && - && -
CP008925.1	2388781	2390461	10.43	10.84	9.83	1.01	2.29e-05	6.1e-05	1932.62	1755.14	1828.72	871.24	949.55	918.93	gene_GW13_PRO2409	promoter	GW13_PRO2409	protein_coding	hypothetical protein && sp|P45795|YRDB_ECOLI Uncharacterized protein YrdB OS=Escherichia coli (strain K12) OX=83333 GN=yrdB PE=4 SV=1 && PF07369:Protein of unknown function (DUF1488)
CP008925.1	2388781	2390461	10.43	10.84	9.83	1.01	2.29e-05	6.1e-05	1932.62	1755.14	1828.72	871.24	949.55	918.93	gene_GW13_PRO2407	promoter	GW13_PRO2407	protein_coding	hypothetical protein && - && -
CP008925.1	2388781	2390461	10.43	10.84	9.83	1.01	2.29e-05	6.1e-05	1932.62	1755.14	1828.72	871.24	949.55	918.93	gene_GW13_PRO2409	CDS	GW13_PRO2409	protein_coding	hypothetical protein && sp|P45795|YRDB_ECOLI Uncharacterized protein YrdB OS=Escherichia coli (strain K12) OX=83333 GN=yrdB PE=4 SV=1 && PF07369:Protein of unknown function (DUF1488)
CP008925.1	2388781	2390461	10.43	10.84	9.83	1.01	2.29e-05	6.1e-05	1932.62	1755.14	1828.72	871.24	949.55	918.93	gene_GW13_PRO2410	CDS	GW13_PRO2410	protein_coding	Shikimate 5-dehydrogenase I alpha && sp|Q57J69|AROE_SALCH Shikimate dehydrogenase (NADP(+)) OS=Salmonella choleraesuis (strain SC-B67) OX=321314 GN=aroE PE=3 SV=1 && PF08501:Shikimate dehydrogenase substrate binding domain
CP008925.1	2388781	2390461	10.43	10.84	9.83	1.01	2.29e-05	6.1e-05	1932.62	1755.14	1828.72	871.24	949.55	918.93	gene_GW13_PRO2408	promoter	GW13_PRO2408	protein_coding	carbonic anhydrase%2C family 3 && sp|P0A9W9|YRDA_ECOLI Protein YrdA OS=Escherichia coli (strain K12) OX=83333 GN=yrdA PE=1 SV=1 && -
CP008925.1	2388781	2390461	10.43	10.84	9.83	1.01	2.29e-05	6.1e-05	1932.62	1755.14	1828.72	871.24	949.55	918.93	gene_GW13_RNA0046	exon	GW13_RNA0046	rRNA	Small Subunit Ribosomal RNA && - && -
CP008925.1	2388781	2390461	10.43	10.84	9.83	1.01	2.29e-05	6.1e-05	1932.62	1755.14	1828.72	871.24	949.55	918.93	gene_GW13_RNA0046	promoter	GW13_RNA0046	rRNA	Small Subunit Ribosomal RNA && - && -
CP008925.1	2536756	2538162	8.79	9.5	7.31	2.19	1.86e-17	1.54e-16	729.08	718.6	729.9	125.33	114.11	237.14	gene_GW13_PRO2570	CDS	GW13_PRO2570	protein_coding	Cell division protein FtsX && sp|P0AC31|FTSX_ECOL6 Cell division protein FtsX OS=Escherichia coli O6:H1 (strain CFT073 / ATCC 700928 / UPEC) OX=199310 GN=ftsX PE=3 SV=1 && PF18075:FtsX extracellular domain|PF02687:FtsX-like permease family
CP008925.1	2536756	2538162	8.79	9.5	7.31	2.19	1.86e-17	1.54e-16	729.08	718.6	729.9	125.33	114.11	237.14	gene_GW13_PRO2569	promoter	GW13_PRO2569	protein_coding	RNA polymerase sigma factor RpoH && sp|P11539|RPOH_CITFR RNA polymerase sigma factor RpoH OS=Citrobacter freundii OX=546 GN=rpoH PE=3 SV=1 && PF04545:Sigma-70, region 4|PF04542:Sigma-70 region 2
CP008925.1	2536756	2538162	8.79	9.5	7.31	2.19	1.86e-17	1.54e-16	729.08	718.6	729.9	125.33	114.11	237.14	gene_GW13_PRO2569	CDS	GW13_PRO2569	protein_coding	RNA polymerase sigma factor RpoH && sp|P11539|RPOH_CITFR RNA polymerase sigma factor RpoH OS=Citrobacter freundii OX=546 GN=rpoH PE=3 SV=1 && PF04545:Sigma-70, region 4|PF04542:Sigma-70 region 2
CP008925.1	2621058	2622112	9.54	10.04	8.77	1.28	1.47e-07	5.05e-07	1094.6	1005.66	1061.59	319.39	446.25	540.16	gene_GW13_PRO2647	CDS	GW13_PRO2647	protein_coding	Phosphoethanolamine transferase specific for the outer Kdo residue of lipopolysaccharide && sp|P43666|EPTB_SALTY Kdo(2)-lipid A phosphoethanolamine 7''-transferase OS=Salmonella typhimurium (strain LT2 / SGSC1412 / ATCC 700720) OX=99287 GN=eptB PE=3 SV=2 && PF00884:Sulfatase|PF08019:Phosphoethanolamine transferase EptA/EptB
CP008925.1	2621058	2622112	9.54	10.04	8.77	1.28	1.47e-07	5.05e-07	1094.6	1005.66	1061.59	319.39	446.25	540.16	gene_GW13_PRO2646	promoter	GW13_PRO2646	protein_coding	hypothetical protein && - && PF21247:Filamentation induced by cAMP protein Fic-like, C-terminal domain
CP008925.1	2621058	2622112	9.54	10.04	8.77	1.28	1.47e-07	5.05e-07	1094.6	1005.66	1061.59	319.39	446.25	540.16	gene_GW13_RNA0047	promoter	GW13_RNA0047	tRNA	tRNA-Pro && - && -
CP008925.1	2621058	2622112	9.54	10.04	8.77	1.28	1.47e-07	5.05e-07	1094.6	1005.66	1061.59	319.39	446.25	540.16	gene_GW13_RNA0047	exon	GW13_RNA0047	tRNA	tRNA-Pro && - && -
CP008925.1	2630951	2632138	9.55	9.87	9.14	0.74	0.0021	0.00403	935.79	958.67	916.45	464.93	609.26	612.62	gene_GW13_PRO2656	CDS	GW13_PRO2656	protein_coding	hypothetical protein && sp|P0A9V7|YIAG_ECO57 Uncharacterized HTH-type transcriptional regulator YiaG OS=Escherichia coli O157:H7 OX=83334 GN=yiaG PE=4 SV=1 && -
CP008925.1	2630951	2632138	9.55	9.87	9.14	0.74	0.0021	0.00403	935.79	958.67	916.45	464.93	609.26	612.62	gene_GW13_PRO2658	promoter	GW13_PRO2658	protein_coding	Putative periplasmic or exported protein && - && PF21172:Periplasmic copper-binding protein CueP
CP008925.1	2630951	2632138	9.55	9.87	9.14	0.74	0.0021	0.00403	935.79	958.67	916.45	464.93	609.26	612.62	gene_GW13_PRO2657	CDS	GW13_PRO2657	protein_coding	Cold shock protein CspA && sp|P0A9Y1|CSPA_ECO57 Cold shock protein CspA OS=Escherichia coli O157:H7 OX=83334 GN=cspA PE=3 SV=2 && PF00313:'Cold-shock' DNA-binding domain
CP008925.1	2630951	2632138	9.55	9.87	9.14	0.74	0.0021	0.00403	935.79	958.67	916.45	464.93	609.26	612.62	gene_GW13_PRO2656	promoter	GW13_PRO2656	protein_coding	hypothetical protein && sp|P0A9V7|YIAG_ECO57 Uncharacterized HTH-type transcriptional regulator YiaG OS=Escherichia coli O157:H7 OX=83334 GN=yiaG PE=4 SV=1 && -
CP008925.1	2630951	2632138	9.55	9.87	9.14	0.74	0.0021	0.00403	935.79	958.67	916.45	464.93	609.26	612.62	gene_GW13_PRO2655	promoter	GW13_PRO2655	protein_coding	hypothetical protein && - && -
CP008925.1	2630951	2632138	9.55	9.87	9.14	0.74	0.0021	0.00403	935.79	958.67	916.45	464.93	609.26	612.62	gene_GW13_PRO2657	promoter	GW13_PRO2657	protein_coding	Cold shock protein CspA && sp|P0A9Y1|CSPA_ECO57 Cold shock protein CspA OS=Escherichia coli O157:H7 OX=83334 GN=cspA PE=3 SV=2 && PF00313:'Cold-shock' DNA-binding domain
CP008925.1	2630951	2632138	9.55	9.87	9.14	0.74	0.0021	0.00403	935.79	958.67	916.45	464.93	609.26	612.62	gene_GW13_PRO2658	CDS	GW13_PRO2658	protein_coding	Putative periplasmic or exported protein && - && PF21172:Periplasmic copper-binding protein CueP
CP008925.1	2635342	2635800	5.25	5.81	4.32	1.49	0.000108	0.000257	62.34	58.54	47.27	50.54	6.11	3.29	gene_GW13_PRO2661	promoter	GW13_PRO2661	protein_coding	putative lipoprotein YsaB precursor && sp|Q57IG4|YSAB_SALCH Uncharacterized lipoprotein YsaB OS=Salmonella choleraesuis (strain SC-B67) OX=321314 GN=ysaB PE=3 SV=1 && PF13983:YsaB-like lipoprotein
CP008925.1	2635342	2635800	5.25	5.81	4.32	1.49	0.000108	0.000257	62.34	58.54	47.27	50.54	6.11	3.29	gene_GW13_PRO2661	CDS	GW13_PRO2661	protein_coding	putative lipoprotein YsaB precursor && sp|Q57IG4|YSAB_SALCH Uncharacterized lipoprotein YsaB OS=Salmonella choleraesuis (strain SC-B67) OX=321314 GN=ysaB PE=3 SV=1 && PF13983:YsaB-like lipoprotein
CP008925.1	2635342	2635800	5.25	5.81	4.32	1.49	0.000108	0.000257	62.34	58.54	47.27	50.54	6.11	3.29	gene_GW13_PRO2660	promoter	GW13_PRO2660	protein_coding	Glycyl-tRNA synthetase alpha chain && sp|Q5PLN1|SYGA_SALPA Glycine--tRNA ligase alpha subunit OS=Salmonella paratyphi A (strain ATCC 9150 / SARB42) OX=295319 GN=glyQ PE=3 SV=1 && PF02091:Glycyl-tRNA synthetase alpha subunit
CP008925.1	2635342	2635800	5.25	5.81	4.32	1.49	0.000108	0.000257	62.34	58.54	47.27	50.54	6.11	3.29	gene_GW13_PRO2660	CDS	GW13_PRO2660	protein_coding	Glycyl-tRNA synthetase alpha chain && sp|Q5PLN1|SYGA_SALPA Glycine--tRNA ligase alpha subunit OS=Salmonella paratyphi A (strain ATCC 9150 / SARB42) OX=295319 GN=glyQ PE=3 SV=1 && PF02091:Glycyl-tRNA synthetase alpha subunit
CP008925.1	2635342	2635800	5.25	5.81	4.32	1.49	0.000108	0.000257	62.34	58.54	47.27	50.54	6.11	3.29	gene_GW13_PRO2662	promoter	GW13_PRO2662	protein_coding	hypothetical protein && sp|Q57IG4|YSAB_SALCH Uncharacterized lipoprotein YsaB OS=Salmonella choleraesuis (strain SC-B67) OX=321314 GN=ysaB PE=3 SV=1 && -
CP008925.1	2682225	2682679	4.58	5.06	3.87	1.18	0.00481	0.00867	16.41	34.91	48.52	10.11	30.56	3.29	gene_GW13_PRO2703	CDS	GW13_PRO2703	protein_coding	Periplasmic septal ring factor with murein hydrolase activity EnvC/YibP && sp|P37690|ENVC_ECOLI Murein hydrolase activator EnvC OS=Escherichia coli (strain K12) OX=83333 GN=envC PE=1 SV=2 && PF01551:Peptidase family M23
CP008925.1	2682225	2682679	4.58	5.06	3.87	1.18	0.00481	0.00867	16.41	34.91	48.52	10.11	30.56	3.29	gene_GW13_PRO2702	CDS	GW13_PRO2702	protein_coding	2%2C3-bisphosphoglycerate-independent phosphoglycerate mutase && sp|Q5PBZ2|GPMI_SALPA 2,3-bisphosphoglycerate-independent phosphoglycerate mutase OS=Salmonella paratyphi A (strain ATCC 9150 / SARB42) OX=295319 GN=gpmI PE=3 SV=2 && PF06415:BPG-independent PGAM N-terminus (iPGM_N)|PF01676:Metalloenzyme superfamily
CP008925.1	2682225	2682679	4.58	5.06	3.87	1.18	0.00481	0.00867	16.41	34.91	48.52	10.11	30.56	3.29	gene_GW13_PRO2703	promoter	GW13_PRO2703	protein_coding	Periplasmic septal ring factor with murein hydrolase activity EnvC/YibP && sp|P37690|ENVC_ECOLI Murein hydrolase activator EnvC OS=Escherichia coli (strain K12) OX=83333 GN=envC PE=1 SV=2 && PF01551:Peptidase family M23
CP008925.1	2705748	2707693	9.95	10.25	9.58	0.67	0.00505	0.00908	1195.66	1208.68	1237.69	774.21	719.29	800.36	gene_GW13_PRO2726	promoter	GW13_PRO2726	protein_coding	LSU ribosomal protein L28p && sp|B5EXE2|RL28_SALA4 50S ribosomal protein L28 OS=Salmonella agona (strain SL483) OX=454166 GN=rpmB PE=3 SV=1 && PF00830:Ribosomal L28 family
CP008925.1	2705748	2707693	9.95	10.25	9.58	0.67	0.00505	0.00908	1195.66	1208.68	1237.69	774.21	719.29	800.36	gene_GW13_PRO2728	promoter	GW13_PRO2728	protein_coding	Phosphopantothenoylcysteine decarboxylase / Phosphopantothenoylcysteine synthetase && sp|P0ABQ1|COABC_ECOL6 Coenzyme A biosynthesis bifunctional protein CoaBC OS=Escherichia coli O6:H1 (strain CFT073 / ATCC 700928 / UPEC) OX=199310 GN=coaBC PE=3 SV=2 && PF02441:Flavoprotein|PF04127:DNA / pantothenate metabolism flavoprotein
CP008925.1	2705748	2707693	9.95	10.25	9.58	0.67	0.00505	0.00908	1195.66	1208.68	1237.69	774.21	719.29	800.36	gene_GW13_PRO2724	promoter	GW13_PRO2724	protein_coding	Formamidopyrimidine-DNA glycosylase && sp|B4T9C0|FPG_SALHS Formamidopyrimidine-DNA glycosylase OS=Salmonella heidelberg (strain SL476) OX=454169 GN=mutM PE=3 SV=1 && PF06827:Zinc finger found in FPG and IleRS|PF06831:Formamidopyrimidine-DNA glycosylase H2TH domain|PF01149:Formamidopyrimidine-DNA glycosylase N-terminal domain
CP008925.1	2705748	2707693	9.95	10.25	9.58	0.67	0.00505	0.00908	1195.66	1208.68	1237.69	774.21	719.29	800.36	gene_GW13_PRO2725	CDS	GW13_PRO2725	protein_coding	LSU ribosomal protein L33p && sp|A8ARM4|RL33_CITK8 50S ribosomal protein L33 OS=Citrobacter koseri (strain ATCC BAA-895 / CDC 4225-83 / SGSC4696) OX=290338 GN=rpmG PE=3 SV=1 && PF00471:Ribosomal protein L33
CP008925.1	2705748	2707693	9.95	10.25	9.58	0.67	0.00505	0.00908	1195.66	1208.68	1237.69	774.21	719.29	800.36	gene_GW13_PRO2728	CDS	GW13_PRO2728	protein_coding	Phosphopantothenoylcysteine decarboxylase / Phosphopantothenoylcysteine synthetase && sp|P0ABQ1|COABC_ECOL6 Coenzyme A biosynthesis bifunctional protein CoaBC OS=Escherichia coli O6:H1 (strain CFT073 / ATCC 700928 / UPEC) OX=199310 GN=coaBC PE=3 SV=2 && PF02441:Flavoprotein|PF04127:DNA / pantothenate metabolism flavoprotein
CP008925.1	2705748	2707693	9.95	10.25	9.58	0.67	0.00505	0.00908	1195.66	1208.68	1237.69	774.21	719.29	800.36	gene_GW13_PRO2727	promoter	GW13_PRO2727	protein_coding	DNA repair protein RadC && sp|B5EXE3|YICR_SALA4 UPF0758 protein YicR OS=Salmonella agona (strain SL483) OX=454166 GN=yicR PE=3 SV=1 && PF20582:UPF0758 N-terminal|PF04002:RadC-like JAB domain
CP008925.1	2705748	2707693	9.95	10.25	9.58	0.67	0.00505	0.00908	1195.66	1208.68	1237.69	774.21	719.29	800.36	gene_GW13_PRO2725	promoter	GW13_PRO2725	protein_coding	LSU ribosomal protein L33p && sp|A8ARM4|RL33_CITK8 50S ribosomal protein L33 OS=Citrobacter koseri (strain ATCC BAA-895 / CDC 4225-83 / SGSC4696) OX=290338 GN=rpmG PE=3 SV=1 && PF00471:Ribosomal protein L33
CP008925.1	2705748	2707693	9.95	10.25	9.58	0.67	0.00505	0.00908	1195.66	1208.68	1237.69	774.21	719.29	800.36	gene_GW13_PRO2726	CDS	GW13_PRO2726	protein_coding	LSU ribosomal protein L28p && sp|B5EXE2|RL28_SALA4 50S ribosomal protein L28 OS=Salmonella agona (strain SL483) OX=454166 GN=rpmB PE=3 SV=1 && PF00830:Ribosomal L28 family
CP008925.1	2705748	2707693	9.95	10.25	9.58	0.67	0.00505	0.00908	1195.66	1208.68	1237.69	774.21	719.29	800.36	gene_GW13_PRO2724	CDS	GW13_PRO2724	protein_coding	Formamidopyrimidine-DNA glycosylase && sp|B4T9C0|FPG_SALHS Formamidopyrimidine-DNA glycosylase OS=Salmonella heidelberg (strain SL476) OX=454169 GN=mutM PE=3 SV=1 && PF06827:Zinc finger found in FPG and IleRS|PF06831:Formamidopyrimidine-DNA glycosylase H2TH domain|PF01149:Formamidopyrimidine-DNA glycosylase N-terminal domain
CP008925.1	2705748	2707693	9.95	10.25	9.58	0.67	0.00505	0.00908	1195.66	1208.68	1237.69	774.21	719.29	800.36	gene_GW13_PRO2727	CDS	GW13_PRO2727	protein_coding	DNA repair protein RadC && sp|B5EXE3|YICR_SALA4 UPF0758 protein YicR OS=Salmonella agona (strain SL483) OX=454166 GN=yicR PE=3 SV=1 && PF20582:UPF0758 N-terminal|PF04002:RadC-like JAB domain
CP008925.1	2823990	2824598	4.91	5.37	4.22	1.15	0.00315	0.00591	20.34	58	46.01	50.54	2.04	3.29	gene_GW13_PRO2843	CDS	GW13_PRO2843	protein_coding	DNA recombination and repair protein RecF && sp|B5EYB2|RECF_SALA4 DNA replication and repair protein RecF OS=Salmonella agona (strain SL483) OX=454166 GN=recF PE=3 SV=1 && PF02463:RecF/RecN/SMC N terminal domain
CP008925.1	2823990	2824598	4.91	5.37	4.22	1.15	0.00315	0.00591	20.34	58	46.01	50.54	2.04	3.29	gene_GW13_PRO2842	promoter	GW13_PRO2842	protein_coding	DNA gyrase subunit B && sp|P0A2I4|GYRB_SALTI DNA gyrase subunit B OS=Salmonella typhi OX=90370 GN=gyrB PE=1 SV=2 && PF00204:DNA gyrase B|PF02518:Histidine kinase-, DNA gyrase B-, and HSP90-like ATPase|PF21249:GyrB, hook|PF00986:DNA gyrase B subunit, carboxyl terminus|PF01751:Toprim domain|PF18053:DNA gyrase B subunit insert domain
CP008925.1	2823990	2824598	4.91	5.37	4.22	1.15	0.00315	0.00591	20.34	58	46.01	50.54	2.04	3.29	gene_GW13_PRO2842	CDS	GW13_PRO2842	protein_coding	DNA gyrase subunit B && sp|P0A2I4|GYRB_SALTI DNA gyrase subunit B OS=Salmonella typhi OX=90370 GN=gyrB PE=1 SV=2 && PF00204:DNA gyrase B|PF02518:Histidine kinase-, DNA gyrase B-, and HSP90-like ATPase|PF21249:GyrB, hook|PF00986:DNA gyrase B subunit, carboxyl terminus|PF01751:Toprim domain|PF18053:DNA gyrase B subunit insert domain
CP008925.1	2827469	2829292	9.47	10.31	7.29	3.02	1.33e-29	2.31e-28	1309.85	1212.7	1275.75	103.09	260.82	105.4	gene_GW13_PRO2845	CDS	GW13_PRO2845	protein_coding	Chromosomal replication initiator protein DnaA && sp|B5EYX2|DNAA_SALA4 Chromosomal replication initiator protein DnaA OS=Salmonella agona (strain SL483) OX=454166 GN=dnaA PE=3 SV=1 && PF00308:Bacterial dnaA protein|PF08299:Bacterial dnaA protein helix-turn-helix|PF11638:DnaA N-terminal domain
CP008925.1	2827469	2829292	9.47	10.31	7.29	3.02	1.33e-29	2.31e-28	1309.85	1212.7	1275.75	103.09	260.82	105.4	gene_GW13_PRO2846	CDS	GW13_PRO2846	protein_coding	LSU ribosomal protein L34p && sp|A7ZTQ9|RL34_ECO24 50S ribosomal protein L34 OS=Escherichia coli O139:H28 (strain E24377A / ETEC) OX=331111 GN=rpmH PE=3 SV=1 && PF00468:Ribosomal protein L34
CP008925.1	2827469	2829292	9.47	10.31	7.29	3.02	1.33e-29	2.31e-28	1309.85	1212.7	1275.75	103.09	260.82	105.4	gene_GW13_PRO2846	promoter	GW13_PRO2846	protein_coding	LSU ribosomal protein L34p && sp|A7ZTQ9|RL34_ECO24 50S ribosomal protein L34 OS=Escherichia coli O139:H28 (strain E24377A / ETEC) OX=331111 GN=rpmH PE=3 SV=1 && PF00468:Ribosomal protein L34
CP008925.1	2827469	2829292	9.47	10.31	7.29	3.02	1.33e-29	2.31e-28	1309.85	1212.7	1275.75	103.09	260.82	105.4	gene_GW13_PRO2848	promoter	GW13_PRO2848	protein_coding	Inner membrane protein translocase component YidC%2C long form && sp|B4TN10|YIDC_SALSV Membrane protein insertase YidC OS=Salmonella schwarzengrund (strain CVM19633) OX=439843 GN=yidC PE=3 SV=1 && PF14849:YidC periplasmic domain|PF02096:60Kd inner membrane protein
CP008925.1	2827469	2829292	9.47	10.31	7.29	3.02	1.33e-29	2.31e-28	1309.85	1212.7	1275.75	103.09	260.82	105.4	gene_GW13_PRO2847	promoter	GW13_PRO2847	protein_coding	Ribonuclease P protein component && sp|B5EYX4|RNPA_SALA4 Ribonuclease P protein component OS=Salmonella agona (strain SL483) OX=454166 GN=rnpA PE=3 SV=1 && PF00825:Ribonuclease P
CP008925.1	2827469	2829292	9.47	10.31	7.29	3.02	1.33e-29	2.31e-28	1309.85	1212.7	1275.75	103.09	260.82	105.4	gene_GW13_PRO2845	promoter	GW13_PRO2845	protein_coding	Chromosomal replication initiator protein DnaA && sp|B5EYX2|DNAA_SALA4 Chromosomal replication initiator protein DnaA OS=Salmonella agona (strain SL483) OX=454166 GN=dnaA PE=3 SV=1 && PF00308:Bacterial dnaA protein|PF08299:Bacterial dnaA protein helix-turn-helix|PF11638:DnaA N-terminal domain
CP008925.1	2827469	2829292	9.47	10.31	7.29	3.02	1.33e-29	2.31e-28	1309.85	1212.7	1275.75	103.09	260.82	105.4	gene_GW13_PRO2847	CDS	GW13_PRO2847	protein_coding	Ribonuclease P protein component && sp|B5EYX4|RNPA_SALA4 Ribonuclease P protein component OS=Salmonella agona (strain SL483) OX=454166 GN=rnpA PE=3 SV=1 && PF00825:Ribonuclease P
CP008925.1	2877850	2879285	10.52	11.14	9.4	1.74	1.09e-12	6.02e-12	2248.93	2254.08	2249.92	786.34	635.75	606.03	gene_GW13_PRO2892	promoter	GW13_PRO2892	protein_coding	Permeases of the major facilitator superfamily && sp|P31474|HSRA_ECOLI Probable transport protein HsrA OS=Escherichia coli (strain K12) OX=83333 GN=hsrA PE=1 SV=1 && PF07690:Major Facilitator Superfamily
CP008925.1	2877850	2879285	10.52	11.14	9.4	1.74	1.09e-12	6.02e-12	2248.93	2254.08	2249.92	786.34	635.75	606.03	gene_GW13_PRO2893	CDS	GW13_PRO2893	protein_coding	Transcriptional regulator%2C GntR family && sp|P31475|YIEP_ECOLI Uncharacterized HTH-type transcriptional regulator YieP OS=Escherichia coli (strain K12) OX=83333 GN=yieP PE=4 SV=3 && PF07729:FCD domain|PF00392:Bacterial regulatory proteins, gntR family
CP008925.1	2877850	2879285	10.52	11.14	9.4	1.74	1.09e-12	6.02e-12	2248.93	2254.08	2249.92	786.34	635.75	606.03	gene_GW13_PRO2893	promoter	GW13_PRO2893	protein_coding	Transcriptional regulator%2C GntR family && sp|P31475|YIEP_ECOLI Uncharacterized HTH-type transcriptional regulator YieP OS=Escherichia coli (strain K12) OX=83333 GN=yieP PE=4 SV=3 && PF07729:FCD domain|PF00392:Bacterial regulatory proteins, gntR family
CP008925.1	2877850	2879285	10.52	11.14	9.4	1.74	1.09e-12	6.02e-12	2248.93	2254.08	2249.92	786.34	635.75	606.03	gene_GW13_RNA0049	exon	GW13_RNA0049	rRNA	Small Subunit Ribosomal RNA && - && -
CP008925.1	2877850	2879285	10.52	11.14	9.4	1.74	1.09e-12	6.02e-12	2248.93	2254.08	2249.92	786.34	635.75	606.03	gene_GW13_RNA0049	promoter	GW13_RNA0049	rRNA	Small Subunit Ribosomal RNA && - && -
CP008925.1	2880195	2881040	9.28	9.69	8.7	0.99	4.97e-05	0.000127	798.64	846.69	830.7	434.61	403.46	411.71	gene_GW13_RNA0050	promoter	GW13_RNA0050	tRNA	tRNA-Glu && - && -
CP008925.1	2880195	2881040	9.28	9.69	8.7	0.99	4.97e-05	0.000127	798.64	846.69	830.7	434.61	403.46	411.71	gene_GW13_RNA0051	promoter	GW13_RNA0051	rRNA	Large Subunit Ribosomal RNA && sp|Q3BAI2|YCX91_PHAAO Uncharacterized protein ORF91 OS=Phalaenopsis aphrodite subsp. formosana OX=308872 PE=4 SV=1 && -
CP008925.1	2880195	2881040	9.28	9.69	8.7	0.99	4.97e-05	0.000127	798.64	846.69	830.7	434.61	403.46	411.71	gene_GW13_RNA0049	exon	GW13_RNA0049	rRNA	Small Subunit Ribosomal RNA && - && -
CP008925.1	2880195	2881040	9.28	9.69	8.7	0.99	4.97e-05	0.000127	798.64	846.69	830.7	434.61	403.46	411.71	gene_GW13_RNA0051	exon	GW13_RNA0051	rRNA	Large Subunit Ribosomal RNA && sp|Q3BAI2|YCX91_PHAAO Uncharacterized protein ORF91 OS=Phalaenopsis aphrodite subsp. formosana OX=308872 PE=4 SV=1 && -
CP008925.1	2880195	2881040	9.28	9.69	8.7	0.99	4.97e-05	0.000127	798.64	846.69	830.7	434.61	403.46	411.71	gene_GW13_RNA0050	exon	GW13_RNA0050	tRNA	tRNA-Glu && - && -
CP008925.1	2921558	2923460	10.9	11.67	9.11	2.55	2.33e-24	2.91e-23	3209.66	3314.26	3244.59	454.83	680.58	526.99	gene_GW13_PRO2928	CDS	GW13_PRO2928	protein_coding	putative transport protein YifK && sp|P0A190|YIFK_SALTI Probable transport protein YifK OS=Salmonella typhi OX=90370 GN=yifK PE=3 SV=1 && PF00324:Amino acid permease
CP008925.1	2921558	2923460	10.9	11.67	9.11	2.55	2.33e-24	2.91e-23	3209.66	3314.26	3244.59	454.83	680.58	526.99	gene_GW13_PRO2929	CDS	GW13_PRO2929	protein_coding	protoheme IX biogenesis protein && sp|P0ACB9|HEMY_ECO57 Protein HemY OS=Escherichia coli O157:H7 OX=83334 GN=hemY PE=3 SV=1 && PF07219:HemY protein N-terminus
CP008925.1	2921558	2923460	10.9	11.67	9.11	2.55	2.33e-24	2.91e-23	3209.66	3314.26	3244.59	454.83	680.58	526.99	gene_GW13_RNA0056	exon	GW13_RNA0056	tRNA	tRNA-His && - && -
CP008925.1	2921558	2923460	10.9	11.67	9.11	2.55	2.33e-24	2.91e-23	3209.66	3314.26	3244.59	454.83	680.58	526.99	gene_GW13_RNA0055	exon	GW13_RNA0055	tRNA	tRNA-Arg && - && -
CP008925.1	2921558	2923460	10.9	11.67	9.11	2.55	2.33e-24	2.91e-23	3209.66	3314.26	3244.59	454.83	680.58	526.99	gene_GW13_RNA0057	promoter	GW13_RNA0057	tRNA	tRNA-Leu && - && -
CP008925.1	2921558	2923460	10.9	11.67	9.11	2.55	2.33e-24	2.91e-23	3209.66	3314.26	3244.59	454.83	680.58	526.99	gene_GW13_RNA0058	exon	GW13_RNA0058	tRNA	tRNA-Pro && - && -
CP008925.1	2921558	2923460	10.9	11.67	9.11	2.55	2.33e-24	2.91e-23	3209.66	3314.26	3244.59	454.83	680.58	526.99	gene_GW13_RNA0058	promoter	GW13_RNA0058	tRNA	tRNA-Pro && - && -
CP008925.1	2921558	2923460	10.9	11.67	9.11	2.55	2.33e-24	2.91e-23	3209.66	3314.26	3244.59	454.83	680.58	526.99	gene_GW13_RNA0057	exon	GW13_RNA0057	tRNA	tRNA-Leu && - && -
CP008925.1	2921558	2923460	10.9	11.67	9.11	2.55	2.33e-24	2.91e-23	3209.66	3314.26	3244.59	454.83	680.58	526.99	gene_GW13_RNA0056	promoter	GW13_RNA0056	tRNA	tRNA-His && - && -
CP008925.1	2921558	2923460	10.9	11.67	9.11	2.55	2.33e-24	2.91e-23	3209.66	3314.26	3244.59	454.83	680.58	526.99	gene_GW13_RNA0055	promoter	GW13_RNA0055	tRNA	tRNA-Arg && - && -
CP008925.1	2926975	2928019	7.56	7.88	7.14	0.74	0.00513	0.00915	255.93	233.09	218.76	82.88	232.29	108.69	gene_GW13_PRO2933	promoter	GW13_PRO2933	protein_coding	Adenylate cyclase && sp|P0A1A8|CYAA_SALTI Adenylate cyclase OS=Salmonella typhi OX=90370 GN=cyaA PE=3 SV=1 && PF12633:Adenylate cyclase NT domain|PF01295:Adenylate cyclase, class-I
CP008925.1	2926975	2928019	7.56	7.88	7.14	0.74	0.00513	0.00915	255.93	233.09	218.76	82.88	232.29	108.69	gene_GW13_PRO2933	CDS	GW13_PRO2933	protein_coding	Adenylate cyclase && sp|P0A1A8|CYAA_SALTI Adenylate cyclase OS=Salmonella typhi OX=90370 GN=cyaA PE=3 SV=1 && PF12633:Adenylate cyclase NT domain|PF01295:Adenylate cyclase, class-I
CP008925.1	2926975	2928019	7.56	7.88	7.14	0.74	0.00513	0.00915	255.93	233.09	218.76	82.88	232.29	108.69	gene_GW13_PRO2932	promoter	GW13_PRO2932	protein_coding	Porphobilinogen deaminase && sp|B5FN93|HEM3_SALDC Porphobilinogen deaminase OS=Salmonella dublin (strain CT_02021853) OX=439851 GN=hemC PE=3 SV=1 && PF03900:Porphobilinogen deaminase, C-terminal domain|PF01379:Porphobilinogen deaminase, dipyromethane cofactor binding domain
CP008925.1	2926975	2928019	7.56	7.88	7.14	0.74	0.00513	0.00915	255.93	233.09	218.76	82.88	232.29	108.69	gene_GW13_PRO2932	CDS	GW13_PRO2932	protein_coding	Porphobilinogen deaminase && sp|B5FN93|HEM3_SALDC Porphobilinogen deaminase OS=Salmonella dublin (strain CT_02021853) OX=439851 GN=hemC PE=3 SV=1 && PF03900:Porphobilinogen deaminase, C-terminal domain|PF01379:Porphobilinogen deaminase, dipyromethane cofactor binding domain
CP008925.1	2934941	2935475	5.43	6.39	1.29	5.09	9.39e-22	1.06e-20	97.12	91.84	62.32	2.02	2.04	3.29	gene_GW13_PRO2942	CDS	GW13_PRO2942	protein_coding	2-haloalkanoic acid dehalogenase && sp|P0ADP0|YIGB_ECOLI 5-amino-6-(5-phospho-D-ribitylamino)uracil phosphatase YigB OS=Escherichia coli (strain K12) OX=83333 GN=yigB PE=1 SV=1 && PF00702:haloacid dehalogenase-like hydrolase
CP008925.1	2934941	2935475	5.43	6.39	1.29	5.09	9.39e-22	1.06e-20	97.12	91.84	62.32	2.02	2.04	3.29	gene_GW13_PRO2943	promoter	GW13_PRO2943	protein_coding	ATP-dependent DNA helicase UvrD/PcrA && sp|Q05311|UVRD_SALTY DNA helicase II OS=Salmonella typhimurium (strain LT2 / SGSC1412 / ATCC 700720) OX=99287 GN=uvrD PE=3 SV=2 && PF13361:UvrD-like helicase C-terminal domain|PF21196:PcrA/UvrD tudor domain|PF00580:UvrD/REP helicase N-terminal domain
CP008925.1	2934941	2935475	5.43	6.39	1.29	5.09	9.39e-22	1.06e-20	97.12	91.84	62.32	2.02	2.04	3.29	gene_GW13_PRO2943	CDS	GW13_PRO2943	protein_coding	ATP-dependent DNA helicase UvrD/PcrA && sp|Q05311|UVRD_SALTY DNA helicase II OS=Salmonella typhimurium (strain LT2 / SGSC1412 / ATCC 700720) OX=99287 GN=uvrD PE=3 SV=2 && PF13361:UvrD-like helicase C-terminal domain|PF21196:PcrA/UvrD tudor domain|PF00580:UvrD/REP helicase N-terminal domain
CP008925.1	2974539	2975822	9.58	9.93	9.12	0.82	0.000726	0.00153	969.26	1023.12	941.55	661.01	531.83	474.29	gene_GW13_PRO2977	promoter	GW13_PRO2977	protein_coding	Protoporphyrinogen IX oxidase%2C oxygen-independent%2C HemG && sp|Q9L6L1|HEMG_SALTY Protoporphyrinogen IX dehydrogenase [quinone] OS=Salmonella typhimurium (strain LT2 / SGSC1412 / ATCC 700720) OX=99287 GN=hemG PE=3 SV=1 && PF12724:Flavodoxin domain
CP008925.1	2974539	2975822	9.58	9.93	9.12	0.82	0.000726	0.00153	969.26	1023.12	941.55	661.01	531.83	474.29	gene_GW13_PRO2977	CDS	GW13_PRO2977	protein_coding	Protoporphyrinogen IX oxidase%2C oxygen-independent%2C HemG && sp|Q9L6L1|HEMG_SALTY Protoporphyrinogen IX dehydrogenase [quinone] OS=Salmonella typhimurium (strain LT2 / SGSC1412 / ATCC 700720) OX=99287 GN=hemG PE=3 SV=1 && PF12724:Flavodoxin domain
CP008925.1	2974539	2975822	9.58	9.93	9.12	0.82	0.000726	0.00153	969.26	1023.12	941.55	661.01	531.83	474.29	gene_GW13_PRO2976	CDS	GW13_PRO2976	protein_coding	Potassium uptake protein TrkH && sp|Q9L6L2|TRKH_SALTY Trk system potassium uptake protein TrkH OS=Salmonella typhimurium (strain LT2 / SGSC1412 / ATCC 700720) OX=99287 GN=trkH PE=3 SV=1 && PF02386:Cation transport protein
CP008925.1	2974539	2975822	9.58	9.93	9.12	0.82	0.000726	0.00153	969.26	1023.12	941.55	661.01	531.83	474.29	gene_GW13_RNA0059	promoter	GW13_RNA0059	rRNA	Small Subunit Ribosomal RNA && - && -
CP008925.1	2974539	2975822	9.58	9.93	9.12	0.82	0.000726	0.00153	969.26	1023.12	941.55	661.01	531.83	474.29	gene_GW13_RNA0059	exon	GW13_RNA0059	rRNA	Small Subunit Ribosomal RNA && - && -
CP008925.1	2989468	2991214	8.63	9.62	1.29	8.33	5.66e-74	2.76e-71	822.92	719.14	820.25	2.02	2.04	3.29	gene_GW13_PRO2989	CDS	GW13_PRO2989	protein_coding	GTP-binding protein EngB && sp|B5EZX3|ENGB_SALA4 Probable GTP-binding protein EngB OS=Salmonella agona (strain SL483) OX=454166 GN=engB PE=3 SV=1 && PF01926:50S ribosome-binding GTPase
CP008925.1	2989468	2991214	8.63	9.62	1.29	8.33	5.66e-74	2.76e-71	822.92	719.14	820.25	2.02	2.04	3.29	gene_GW13_PRO2990	promoter	GW13_PRO2990	protein_coding	Protein of unknown function DUF414 && sp|B5EZX4|YIHI_SALA4 Der GTPase-activating protein YihI OS=Salmonella agona (strain SL483) OX=454166 GN=yihI PE=3 SV=1 && PF04220:Der GTPase activator (YihI)
CP008925.1	2989468	2991214	8.63	9.62	1.29	8.33	5.66e-74	2.76e-71	822.92	719.14	820.25	2.02	2.04	3.29	gene_GW13_PRO2989	promoter	GW13_PRO2989	protein_coding	GTP-binding protein EngB && sp|B5EZX3|ENGB_SALA4 Probable GTP-binding protein EngB OS=Salmonella agona (strain SL483) OX=454166 GN=engB PE=3 SV=1 && PF01926:50S ribosome-binding GTPase
CP008925.1	2989468	2991214	8.63	9.62	1.29	8.33	5.66e-74	2.76e-71	822.92	719.14	820.25	2.02	2.04	3.29	gene_GW13_PRO2988	CDS	GW13_PRO2988	protein_coding	DNA polymerase I && sp|Q9F173|DPO1_SALTY DNA polymerase I OS=Salmonella typhimurium (strain LT2 / SGSC1412 / ATCC 700720) OX=99287 GN=polA PE=3 SV=2 && PF02739:5'-3' exonuclease, N-terminal resolvase-like domain|PF00476:DNA polymerase family A|PF01612:3'-5' exonuclease|PF01367:5'-3' exonuclease, C-terminal SAM fold
CP008925.1	3034009	3034474	4.11	5	1.29	3.71	5.12e-10	2.25e-09	26.91	26.85	42.25	2.02	2.04	3.29	gene_GW13_PRO3035	promoter	GW13_PRO3035	protein_coding	Transcriptional regulator && - && PF01381:Helix-turn-helix
CP008925.1	3034009	3034474	4.11	5	1.29	3.71	5.12e-10	2.25e-09	26.91	26.85	42.25	2.02	2.04	3.29	gene_GW13_PRO3036	CDS	GW13_PRO3036	protein_coding	L-rhamnose mutarotase && sp|B5F0M4|RHAM_SALA4 L-rhamnose mutarotase OS=Salmonella agona (strain SL483) OX=454166 GN=rhaM PE=3 SV=1 && PF05336:L-rhamnose mutarotase
CP008925.1	3034009	3034474	4.11	5	1.29	3.71	5.12e-10	2.25e-09	26.91	26.85	42.25	2.02	2.04	3.29	gene_GW13_PRO3036	promoter	GW13_PRO3036	protein_coding	L-rhamnose mutarotase && sp|B5F0M4|RHAM_SALA4 L-rhamnose mutarotase OS=Salmonella agona (strain SL483) OX=454166 GN=rhaM PE=3 SV=1 && PF05336:L-rhamnose mutarotase
CP008925.1	3034009	3034474	4.11	5	1.29	3.71	5.12e-10	2.25e-09	26.91	26.85	42.25	2.02	2.04	3.29	gene_GW13_PRO3035	CDS	GW13_PRO3035	protein_coding	Transcriptional regulator && - && PF01381:Helix-turn-helix
CP008925.1	3070680	3072106	9.32	9.67	8.87	0.79	0.00103	0.00211	797.98	829.77	808.12	442.7	511.45	451.23	gene_GW13_PRO3077	promoter	GW13_PRO3077	protein_coding	1%2C4-dihydroxy-2-naphthoate octaprenyltransferase && sp|P32166|MENA_ECOLI 1,4-dihydroxy-2-naphthoate octaprenyltransferase OS=Escherichia coli (strain K12) OX=83333 GN=menA PE=1 SV=1 && PF01040:UbiA prenyltransferase family
CP008925.1	3070680	3072106	9.32	9.67	8.87	0.79	0.00103	0.00211	797.98	829.77	808.12	442.7	511.45	451.23	gene_GW13_PRO3077	CDS	GW13_PRO3077	protein_coding	1%2C4-dihydroxy-2-naphthoate octaprenyltransferase && sp|P32166|MENA_ECOLI 1,4-dihydroxy-2-naphthoate octaprenyltransferase OS=Escherichia coli (strain K12) OX=83333 GN=menA PE=1 SV=1 && PF01040:UbiA prenyltransferase family
CP008925.1	3070680	3072106	9.32	9.67	8.87	0.79	0.00103	0.00211	797.98	829.77	808.12	442.7	511.45	451.23	gene_GW13_PRO3078	promoter	GW13_PRO3078	protein_coding	ATP-dependent hsl protease ATP-binding subunit HslU && sp|B5F0S2|HSLU_SALA4 ATP-dependent protease ATPase subunit HslU OS=Salmonella agona (strain SL483) OX=454166 GN=hslU PE=3 SV=1 && PF07724:AAA domain (Cdc48 subfamily)
CP008925.1	3070680	3072106	9.32	9.67	8.87	0.79	0.00103	0.00211	797.98	829.77	808.12	442.7	511.45	451.23	gene_GW13_PRO3078	CDS	GW13_PRO3078	protein_coding	ATP-dependent hsl protease ATP-binding subunit HslU && sp|B5F0S2|HSLU_SALA4 ATP-dependent protease ATPase subunit HslU OS=Salmonella agona (strain SL483) OX=454166 GN=hslU PE=3 SV=1 && PF07724:AAA domain (Cdc48 subfamily)
CP008925.1	3077188	3078045	7.66	8.58	4.46	4.12	9.98e-35	2.7e-33	374.06	365.48	409.5	58.62	4.08	3.29	gene_GW13_PRO3082	promoter	GW13_PRO3082	protein_coding	Helicase PriA essential for oriC/DnaA-independent DNA replication && sp|P17888|PRIA_ECOLI Primosomal protein N' OS=Escherichia coli (strain K12) OX=83333 GN=priA PE=1 SV=2 && PF18074:Primosomal protein N C-terminal domain|PF00270:DEAD/DEAH box helicase|PF21213:Primosomal protein N'-like, winged helix|PF17764:3'DNA-binding domain (3'BD)
CP008925.1	3077188	3078045	7.66	8.58	4.46	4.12	9.98e-35	2.7e-33	374.06	365.48	409.5	58.62	4.08	3.29	gene_GW13_PRO3084	CDS	GW13_PRO3084	protein_coding	hypothetical protein && - && PF09601:Protein of unknown function (DUF2459)
CP008925.1	3077188	3078045	7.66	8.58	4.46	4.12	9.98e-35	2.7e-33	374.06	365.48	409.5	58.62	4.08	3.29	gene_GW13_PRO3083	CDS	GW13_PRO3083	protein_coding	LSU ribosomal protein L31p && sp|B5F0S7|RL31_SALA4 50S ribosomal protein L31 OS=Salmonella agona (strain SL483) OX=454166 GN=rpmE PE=3 SV=1 && PF01197:Ribosomal protein L31
CP008925.1	3077188	3078045	7.66	8.58	4.46	4.12	9.98e-35	2.7e-33	374.06	365.48	409.5	58.62	4.08	3.29	gene_GW13_PRO3083	promoter	GW13_PRO3083	protein_coding	LSU ribosomal protein L31p && sp|B5F0S7|RL31_SALA4 50S ribosomal protein L31 OS=Salmonella agona (strain SL483) OX=454166 GN=rpmE PE=3 SV=1 && PF01197:Ribosomal protein L31
CP008925.1	3077188	3078045	7.66	8.58	4.46	4.12	9.98e-35	2.7e-33	374.06	365.48	409.5	58.62	4.08	3.29	gene_GW13_PRO3082	CDS	GW13_PRO3082	protein_coding	Helicase PriA essential for oriC/DnaA-independent DNA replication && sp|P17888|PRIA_ECOLI Primosomal protein N' OS=Escherichia coli (strain K12) OX=83333 GN=priA PE=1 SV=2 && PF18074:Primosomal protein N C-terminal domain|PF00270:DEAD/DEAH box helicase|PF21213:Primosomal protein N'-like, winged helix|PF17764:3'DNA-binding domain (3'BD)
CP008925.1	3112992	3114501	9.63	10.01	9.1	0.91	0.000158	0.000362	1006.01	1027.95	1062.43	545.79	603.15	497.34	gene_GW13_PRO3111	CDS	GW13_PRO3111	protein_coding	Glutamate racemase && sp|Q57H86|MURI_SALCH Glutamate racemase OS=Salmonella choleraesuis (strain SC-B67) OX=321314 GN=murI PE=3 SV=1 && PF01177:Asp/Glu/Hydantoin racemase
CP008925.1	3112992	3114501	9.63	10.01	9.1	0.91	0.000158	0.000362	1006.01	1027.95	1062.43	545.79	603.15	497.34	gene_GW13_PRO3111	promoter	GW13_PRO3111	protein_coding	Glutamate racemase && sp|Q57H86|MURI_SALCH Glutamate racemase OS=Salmonella choleraesuis (strain SC-B67) OX=321314 GN=murI PE=3 SV=1 && PF01177:Asp/Glu/Hydantoin racemase
CP008925.1	3112992	3114501	9.63	10.01	9.1	0.91	0.000158	0.000362	1006.01	1027.95	1062.43	545.79	603.15	497.34	gene_GW13_PRO3110	CDS	GW13_PRO3110	protein_coding	Outer membrane vitamin B12 receptor BtuB && sp|Q57H87|BTUB_SALCH Vitamin B12 transporter BtuB OS=Salmonella choleraesuis (strain SC-B67) OX=321314 GN=btuB PE=3 SV=2 && PF07715:TonB-dependent Receptor Plug Domain|PF00593:TonB dependent receptor
CP008925.1	3112992	3114501	9.63	10.01	9.1	0.91	0.000158	0.000362	1006.01	1027.95	1062.43	545.79	603.15	497.34	gene_GW13_RNA0064	exon	GW13_RNA0064	rRNA	Small Subunit Ribosomal RNA && - && -
CP008925.1	3112992	3114501	9.63	10.01	9.1	0.91	0.000158	0.000362	1006.01	1027.95	1062.43	545.79	603.15	497.34	gene_GW13_RNA0064	promoter	GW13_RNA0064	rRNA	Small Subunit Ribosomal RNA && - && -
CP008925.1	3116949	3117375	7.4	7.71	7	0.71	0.00686	0.012	206.71	231.48	190.74	147.57	118.18	118.57	gene_GW13_RNA0067	exon	GW13_RNA0067	rRNA	Large Subunit Ribosomal RNA && sp|Q3BAI2|YCX91_PHAAO Uncharacterized protein ORF91 OS=Phalaenopsis aphrodite subsp. formosana OX=308872 PE=4 SV=1 && -
CP008925.1	3122426	3130127	12.24	12.51	11.9	0.61	0.00946	0.0163	5820.83	5901.33	5764.73	3953.95	3376.39	4153.3	gene_GW13_PRO3118	promoter	GW13_PRO3118	protein_coding	Transcription antitermination protein NusG && sp|P0AA01|NUSG_ECOL6 Transcription termination/antitermination protein NusG OS=Escherichia coli O6:H1 (strain CFT073 / ATCC 700928 / UPEC) OX=199310 GN=nusG PE=3 SV=2 && PF02357:Transcription termination factor nusG
CP008925.1	3122426	3130127	12.24	12.51	11.9	0.61	0.00946	0.0163	5820.83	5901.33	5764.73	3953.95	3376.39	4153.3	gene_GW13_PRO3115	CDS	GW13_PRO3115	protein_coding	Pantothenate kinase && sp|Q57H79|COAA_SALCH Pantothenate kinase OS=Salmonella choleraesuis (strain SC-B67) OX=321314 GN=coaA PE=3 SV=2 && PF00485:Phosphoribulokinase / Uridine kinase family
CP008925.1	3122426	3130127	12.24	12.51	11.9	0.61	0.00946	0.0163	5820.83	5901.33	5764.73	3953.95	3376.39	4153.3	gene_GW13_PRO3118	CDS	GW13_PRO3118	protein_coding	Transcription antitermination protein NusG && sp|P0AA01|NUSG_ECOL6 Transcription termination/antitermination protein NusG OS=Escherichia coli O6:H1 (strain CFT073 / ATCC 700928 / UPEC) OX=199310 GN=nusG PE=3 SV=2 && PF02357:Transcription termination factor nusG
CP008925.1	3122426	3130127	12.24	12.51	11.9	0.61	0.00946	0.0163	5820.83	5901.33	5764.73	3953.95	3376.39	4153.3	gene_GW13_PRO3119	promoter	GW13_PRO3119	protein_coding	LSU ribosomal protein L11p (L12e) && sp|A7ZUJ6|RL11_ECO24 50S ribosomal protein L11 OS=Escherichia coli O139:H28 (strain E24377A / ETEC) OX=331111 GN=rplK PE=3 SV=1 && PF03946:Ribosomal protein L11, N-terminal domain|PF00298:Ribosomal protein L11, RNA binding domain
CP008925.1	3122426	3130127	12.24	12.51	11.9	0.61	0.00946	0.0163	5820.83	5901.33	5764.73	3953.95	3376.39	4153.3	gene_GW13_PRO3122	CDS	GW13_PRO3122	protein_coding	LSU ribosomal protein L7/L12 (P1/P2) && sp|A8AKU0|RL7_CITK8 50S ribosomal protein L7/L12 OS=Citrobacter koseri (strain ATCC BAA-895 / CDC 4225-83 / SGSC4696) OX=290338 GN=rplL PE=3 SV=1 && PF00542:Ribosomal protein L7/L12 C-terminal domain|PF16320:Ribosomal protein L7/L12 dimerisation domain
CP008925.1	3122426	3130127	12.24	12.51	11.9	0.61	0.00946	0.0163	5820.83	5901.33	5764.73	3953.95	3376.39	4153.3	gene_GW13_PRO3115	promoter	GW13_PRO3115	protein_coding	Pantothenate kinase && sp|Q57H79|COAA_SALCH Pantothenate kinase OS=Salmonella choleraesuis (strain SC-B67) OX=321314 GN=coaA PE=3 SV=2 && PF00485:Phosphoribulokinase / Uridine kinase family
CP008925.1	3122426	3130127	12.24	12.51	11.9	0.61	0.00946	0.0163	5820.83	5901.33	5764.73	3953.95	3376.39	4153.3	gene_GW13_PRO3123	promoter	GW13_PRO3123	protein_coding	DNA-directed RNA polymerase beta subunit && sp|B5F0W7|RPOB_SALA4 DNA-directed RNA polymerase subunit beta OS=Salmonella agona (strain SL483) OX=454166 GN=rpoB PE=3 SV=1 && PF04563:RNA polymerase beta subunit|PF00562:RNA polymerase Rpb2, domain 6|PF10385:RNA polymerase beta subunit external 1 domain|PF04560:RNA polymerase Rpb2, domain 7|PF04565:RNA polymerase Rpb2, domain 3|PF04561:RNA polymerase …
CP008925.1	3122426	3130127	12.24	12.51	11.9	0.61	0.00946	0.0163	5820.83	5901.33	5764.73	3953.95	3376.39	4153.3	gene_GW13_PRO3121	promoter	GW13_PRO3121	protein_coding	LSU ribosomal protein L10p (P0) && sp|B5XYF7|RL10_KLEP3 50S ribosomal protein L10 OS=Klebsiella pneumoniae (strain 342) OX=507522 GN=rplJ PE=3 SV=1 && PF00466:Ribosomal protein L10
CP008925.1	3122426	3130127	12.24	12.51	11.9	0.61	0.00946	0.0163	5820.83	5901.33	5764.73	3953.95	3376.39	4153.3	gene_GW13_PRO3123	CDS	GW13_PRO3123	protein_coding	DNA-directed RNA polymerase beta subunit && sp|B5F0W7|RPOB_SALA4 DNA-directed RNA polymerase subunit beta OS=Salmonella agona (strain SL483) OX=454166 GN=rpoB PE=3 SV=1 && PF04563:RNA polymerase beta subunit|PF00562:RNA polymerase Rpb2, domain 6|PF10385:RNA polymerase beta subunit external 1 domain|PF04560:RNA polymerase Rpb2, domain 7|PF04565:RNA polymerase Rpb2, domain 3|PF04561:RNA polymerase …
CP008925.1	3122426	3130127	12.24	12.51	11.9	0.61	0.00946	0.0163	5820.83	5901.33	5764.73	3953.95	3376.39	4153.3	gene_GW13_PRO3117	promoter	GW13_PRO3117	protein_coding	Preprotein translocase subunit SecE && sp|P0A2D4|SECE_SALTI Protein translocase subunit SecE OS=Salmonella typhi OX=90370 GN=secE PE=3 SV=1 && PF00584:SecE/Sec61-gamma subunits of protein translocation complex
CP008925.1	3122426	3130127	12.24	12.51	11.9	0.61	0.00946	0.0163	5820.83	5901.33	5764.73	3953.95	3376.39	4153.3	gene_GW13_PRO3117	CDS	GW13_PRO3117	protein_coding	Preprotein translocase subunit SecE && sp|P0A2D4|SECE_SALTI Protein translocase subunit SecE OS=Salmonella typhi OX=90370 GN=secE PE=3 SV=1 && PF00584:SecE/Sec61-gamma subunits of protein translocation complex
CP008925.1	3122426	3130127	12.24	12.51	11.9	0.61	0.00946	0.0163	5820.83	5901.33	5764.73	3953.95	3376.39	4153.3	gene_GW13_PRO3116	promoter	GW13_PRO3116	protein_coding	Translation elongation factor Tu && sp|A9MHG0|EFTU_SALAR Elongation factor Tu OS=Salmonella arizonae (strain ATCC BAA-731 / CDC346-86 / RSK2980) OX=41514 GN=tuf1 PE=3 SV=1 && PF00009:Elongation factor Tu GTP binding domain|PF03144:Elongation factor Tu domain 2|PF03143:Elongation factor Tu C-terminal domain
CP008925.1	3122426	3130127	12.24	12.51	11.9	0.61	0.00946	0.0163	5820.83	5901.33	5764.73	3953.95	3376.39	4153.3	gene_GW13_PRO3119	CDS	GW13_PRO3119	protein_coding	LSU ribosomal protein L11p (L12e) && sp|A7ZUJ6|RL11_ECO24 50S ribosomal protein L11 OS=Escherichia coli O139:H28 (strain E24377A / ETEC) OX=331111 GN=rplK PE=3 SV=1 && PF03946:Ribosomal protein L11, N-terminal domain|PF00298:Ribosomal protein L11, RNA binding domain
CP008925.1	3122426	3130127	12.24	12.51	11.9	0.61	0.00946	0.0163	5820.83	5901.33	5764.73	3953.95	3376.39	4153.3	gene_GW13_PRO3121	CDS	GW13_PRO3121	protein_coding	LSU ribosomal protein L10p (P0) && sp|B5XYF7|RL10_KLEP3 50S ribosomal protein L10 OS=Klebsiella pneumoniae (strain 342) OX=507522 GN=rplJ PE=3 SV=1 && PF00466:Ribosomal protein L10
CP008925.1	3122426	3130127	12.24	12.51	11.9	0.61	0.00946	0.0163	5820.83	5901.33	5764.73	3953.95	3376.39	4153.3	gene_GW13_PRO3116	CDS	GW13_PRO3116	protein_coding	Translation elongation factor Tu && sp|A9MHG0|EFTU_SALAR Elongation factor Tu OS=Salmonella arizonae (strain ATCC BAA-731 / CDC346-86 / RSK2980) OX=41514 GN=tuf1 PE=3 SV=1 && PF00009:Elongation factor Tu GTP binding domain|PF03144:Elongation factor Tu domain 2|PF03143:Elongation factor Tu C-terminal domain
CP008925.1	3122426	3130127	12.24	12.51	11.9	0.61	0.00946	0.0163	5820.83	5901.33	5764.73	3953.95	3376.39	4153.3	gene_GW13_PRO3120	promoter	GW13_PRO3120	protein_coding	LSU ribosomal protein L1p (L10Ae) && sp|B5F0W4|RL1_SALA4 50S ribosomal protein L1 OS=Salmonella agona (strain SL483) OX=454166 GN=rplA PE=3 SV=1 && PF00687:Ribosomal protein L1p/L10e family
CP008925.1	3122426	3130127	12.24	12.51	11.9	0.61	0.00946	0.0163	5820.83	5901.33	5764.73	3953.95	3376.39	4153.3	gene_GW13_PRO3120	CDS	GW13_PRO3120	protein_coding	LSU ribosomal protein L1p (L10Ae) && sp|B5F0W4|RL1_SALA4 50S ribosomal protein L1 OS=Salmonella agona (strain SL483) OX=454166 GN=rplA PE=3 SV=1 && PF00687:Ribosomal protein L1p/L10e family
CP008925.1	3122426	3130127	12.24	12.51	11.9	0.61	0.00946	0.0163	5820.83	5901.33	5764.73	3953.95	3376.39	4153.3	gene_GW13_PRO3122	promoter	GW13_PRO3122	protein_coding	LSU ribosomal protein L7/L12 (P1/P2) && sp|A8AKU0|RL7_CITK8 50S ribosomal protein L7/L12 OS=Citrobacter koseri (strain ATCC BAA-895 / CDC 4225-83 / SGSC4696) OX=290338 GN=rplL PE=3 SV=1 && PF00542:Ribosomal protein L7/L12 C-terminal domain|PF16320:Ribosomal protein L7/L12 dimerisation domain
CP008925.1	3122426	3130127	12.24	12.51	11.9	0.61	0.00946	0.0163	5820.83	5901.33	5764.73	3953.95	3376.39	4153.3	gene_GW13_RNA0072	exon	GW13_RNA0072	tRNA	tRNA-Thr && - && -
CP008925.1	3122426	3130127	12.24	12.51	11.9	0.61	0.00946	0.0163	5820.83	5901.33	5764.73	3953.95	3376.39	4153.3	gene_GW13_RNA0071	promoter	GW13_RNA0071	tRNA	tRNA-Gly && - && -
CP008925.1	3122426	3130127	12.24	12.51	11.9	0.61	0.00946	0.0163	5820.83	5901.33	5764.73	3953.95	3376.39	4153.3	gene_GW13_RNA0070	promoter	GW13_RNA0070	tRNA	tRNA-Tyr && - && -
CP008925.1	3122426	3130127	12.24	12.51	11.9	0.61	0.00946	0.0163	5820.83	5901.33	5764.73	3953.95	3376.39	4153.3	gene_GW13_RNA0072	promoter	GW13_RNA0072	tRNA	tRNA-Thr && - && -
CP008925.1	3122426	3130127	12.24	12.51	11.9	0.61	0.00946	0.0163	5820.83	5901.33	5764.73	3953.95	3376.39	4153.3	gene_GW13_RNA0069	exon	GW13_RNA0069	tRNA	tRNA-Thr && - && -
CP008925.1	3122426	3130127	12.24	12.51	11.9	0.61	0.00946	0.0163	5820.83	5901.33	5764.73	3953.95	3376.39	4153.3	gene_GW13_RNA0071	exon	GW13_RNA0071	tRNA	tRNA-Gly && - && -
CP008925.1	3122426	3130127	12.24	12.51	11.9	0.61	0.00946	0.0163	5820.83	5901.33	5764.73	3953.95	3376.39	4153.3	gene_GW13_RNA0070	exon	GW13_RNA0070	tRNA	tRNA-Tyr && - && -
CP008925.1	3122426	3130127	12.24	12.51	11.9	0.61	0.00946	0.0163	5820.83	5901.33	5764.73	3953.95	3376.39	4153.3	gene_GW13_RNA0069	promoter	GW13_RNA0069	tRNA	tRNA-Thr && - && -
CP008925.1	3156468	3157737	9.93	10.51	8.94	1.57	1.41e-10	6.65e-10	1433.88	1454.12	1484.47	529.62	407.53	540.16	gene_GW13_PRO3147	promoter	GW13_PRO3147	protein_coding	hypothetical protein && - && -
CP008925.1	3156468	3157737	9.93	10.51	8.94	1.57	1.41e-10	6.65e-10	1433.88	1454.12	1484.47	529.62	407.53	540.16	gene_GW13_PRO3146	CDS	GW13_PRO3146	protein_coding	hypothetical protein && - && -
CP008925.1	3156468	3157737	9.93	10.51	8.94	1.57	1.41e-10	6.65e-10	1433.88	1454.12	1484.47	529.62	407.53	540.16	gene_GW13_PRO3145	CDS	GW13_PRO3145	protein_coding	IMP cyclohydrolase / Phosphoribosylaminoimidazolecarboxamide formyltransferase && sp|A9N0L8|PUR9_SALPB Bifunctional purine biosynthesis protein PurH OS=Salmonella paratyphi B (strain ATCC BAA-1250 / SPB7) OX=1016998 GN=purH PE=3 SV=1 && PF02142:MGS-like domain|PF01808:AICARFT/IMPCHase bienzyme
CP008925.1	3156468	3157737	9.93	10.51	8.94	1.57	1.41e-10	6.65e-10	1433.88	1454.12	1484.47	529.62	407.53	540.16	gene_GW13_PRO3147	CDS	GW13_PRO3147	protein_coding	hypothetical protein && - && -
CP008925.1	3156468	3157737	9.93	10.51	8.94	1.57	1.41e-10	6.65e-10	1433.88	1454.12	1484.47	529.62	407.53	540.16	gene_GW13_PRO3145	promoter	GW13_PRO3145	protein_coding	IMP cyclohydrolase / Phosphoribosylaminoimidazolecarboxamide formyltransferase && sp|A9N0L8|PUR9_SALPB Bifunctional purine biosynthesis protein PurH OS=Salmonella paratyphi B (strain ATCC BAA-1250 / SPB7) OX=1016998 GN=purH PE=3 SV=1 && PF02142:MGS-like domain|PF01808:AICARFT/IMPCHase bienzyme
CP008925.1	3156468	3157737	9.93	10.51	8.94	1.57	1.41e-10	6.65e-10	1433.88	1454.12	1484.47	529.62	407.53	540.16	gene_GW13_PRO3146	promoter	GW13_PRO3146	protein_coding	hypothetical protein && - && -
CP008925.1	3156468	3157737	9.93	10.51	8.94	1.57	1.41e-10	6.65e-10	1433.88	1454.12	1484.47	529.62	407.53	540.16	gene_GW13_RNA0073	promoter	GW13_RNA0073	rRNA	Small Subunit Ribosomal RNA && - && -
CP008925.1	3156468	3157737	9.93	10.51	8.94	1.57	1.41e-10	6.65e-10	1433.88	1454.12	1484.47	529.62	407.53	540.16	gene_GW13_RNA0073	exon	GW13_RNA0073	rRNA	Small Subunit Ribosomal RNA && - && -
CP008925.1	3158871	3159386	7.96	8.38	7.36	1.02	7.13e-05	0.000177	343.21	340.5	314.13	202.14	132.45	158.1	gene_GW13_RNA0074	exon	GW13_RNA0074	tRNA	tRNA-Glu && - && -
CP008925.1	3158871	3159386	7.96	8.38	7.36	1.02	7.13e-05	0.000177	343.21	340.5	314.13	202.14	132.45	158.1	gene_GW13_RNA0075	exon	GW13_RNA0075	rRNA	Large Subunit Ribosomal RNA && sp|Q3BAI2|YCX91_PHAAO Uncharacterized protein ORF91 OS=Phalaenopsis aphrodite subsp. formosana OX=308872 PE=4 SV=1 && -
CP008925.1	3158871	3159386	7.96	8.38	7.36	1.02	7.13e-05	0.000177	343.21	340.5	314.13	202.14	132.45	158.1	gene_GW13_RNA0073	exon	GW13_RNA0073	rRNA	Small Subunit Ribosomal RNA && - && -
CP008925.1	3158871	3159386	7.96	8.38	7.36	1.02	7.13e-05	0.000177	343.21	340.5	314.13	202.14	132.45	158.1	gene_GW13_RNA0074	promoter	GW13_RNA0074	tRNA	tRNA-Glu && - && -
CP008925.1	3158871	3159386	7.96	8.38	7.36	1.02	7.13e-05	0.000177	343.21	340.5	314.13	202.14	132.45	158.1	gene_GW13_RNA0075	promoter	GW13_RNA0075	rRNA	Large Subunit Ribosomal RNA && sp|Q3BAI2|YCX91_PHAAO Uncharacterized protein ORF91 OS=Phalaenopsis aphrodite subsp. formosana OX=308872 PE=4 SV=1 && -
CP008925.1	3159577	3160089	8.22	8.49	7.87	0.62	0.0151	0.0251	375.37	357.69	349.26	323.43	234.33	144.92	gene_GW13_RNA0075	promoter	GW13_RNA0075	rRNA	Large Subunit Ribosomal RNA && sp|Q3BAI2|YCX91_PHAAO Uncharacterized protein ORF91 OS=Phalaenopsis aphrodite subsp. formosana OX=308872 PE=4 SV=1 && -
CP008925.1	3159577	3160089	8.22	8.49	7.87	0.62	0.0151	0.0251	375.37	357.69	349.26	323.43	234.33	144.92	gene_GW13_RNA0075	exon	GW13_RNA0075	rRNA	Large Subunit Ribosomal RNA && sp|Q3BAI2|YCX91_PHAAO Uncharacterized protein ORF91 OS=Phalaenopsis aphrodite subsp. formosana OX=308872 PE=4 SV=1 && -
CP008925.1	3205219	3207075	8.77	9.14	8.28	0.86	0.000489	0.00104	529.58	590.78	573.88	278.96	411.61	240.44	gene_GW13_PRO3190	promoter	GW13_PRO3190	protein_coding	DNA-damage-inducible protein F && sp|P28303|DINF_ECOLI DNA damage-inducible protein F OS=Escherichia coli (strain K12) OX=83333 GN=dinF PE=2 SV=1 && PF01554:MatE
CP008925.1	3205219	3207075	8.77	9.14	8.28	0.86	0.000489	0.00104	529.58	590.78	573.88	278.96	411.61	240.44	gene_GW13_PRO3187	CDS	GW13_PRO3187	protein_coding	Glycerol-3-phosphate acyltransferase && sp|B5F1Q4|PLSB_SALA4 Glycerol-3-phosphate acyltransferase OS=Salmonella agona (strain SL483) OX=454166 GN=plsB PE=3 SV=1 && PF19277:Glycerol-3-phosphate acyltransferase C-terminal region|PF01553:Acyltransferase
CP008925.1	3205219	3207075	8.77	9.14	8.28	0.86	0.000489	0.00104	529.58	590.78	573.88	278.96	411.61	240.44	gene_GW13_PRO3190	CDS	GW13_PRO3190	protein_coding	DNA-damage-inducible protein F && sp|P28303|DINF_ECOLI DNA damage-inducible protein F OS=Escherichia coli (strain K12) OX=83333 GN=dinF PE=2 SV=1 && PF01554:MatE
CP008925.1	3205219	3207075	8.77	9.14	8.28	0.86	0.000489	0.00104	529.58	590.78	573.88	278.96	411.61	240.44	gene_GW13_PRO3189	promoter	GW13_PRO3189	protein_coding	SOS-response repressor and protease LexA && sp|B5F1Q6|LEXA_SALA4 LexA repressor OS=Salmonella agona (strain SL483) OX=454166 GN=lexA PE=3 SV=1 && PF00717:Peptidase S24-like|PF01726:LexA DNA binding domain
CP008925.1	3205219	3207075	8.77	9.14	8.28	0.86	0.000489	0.00104	529.58	590.78	573.88	278.96	411.61	240.44	gene_GW13_PRO3189	CDS	GW13_PRO3189	protein_coding	SOS-response repressor and protease LexA && sp|B5F1Q6|LEXA_SALA4 LexA repressor OS=Salmonella agona (strain SL483) OX=454166 GN=lexA PE=3 SV=1 && PF00717:Peptidase S24-like|PF01726:LexA DNA binding domain
CP008925.1	3205219	3207075	8.77	9.14	8.28	0.86	0.000489	0.00104	529.58	590.78	573.88	278.96	411.61	240.44	gene_GW13_PRO3187	promoter	GW13_PRO3187	protein_coding	Glycerol-3-phosphate acyltransferase && sp|B5F1Q4|PLSB_SALA4 Glycerol-3-phosphate acyltransferase OS=Salmonella agona (strain SL483) OX=454166 GN=plsB PE=3 SV=1 && PF19277:Glycerol-3-phosphate acyltransferase C-terminal region|PF01553:Acyltransferase
CP008925.1	3205219	3207075	8.77	9.14	8.28	0.86	0.000489	0.00104	529.58	590.78	573.88	278.96	411.61	240.44	gene_GW13_PRO3188	promoter	GW13_PRO3188	protein_coding	Diacylglycerol kinase && sp|P0ABN3|KDGL_ECO57 Diacylglycerol kinase OS=Escherichia coli O157:H7 OX=83334 GN=dgkA PE=3 SV=2 && PF01219:Prokaryotic diacylglycerol kinase
CP008925.1	3205219	3207075	8.77	9.14	8.28	0.86	0.000489	0.00104	529.58	590.78	573.88	278.96	411.61	240.44	gene_GW13_PRO3188	CDS	GW13_PRO3188	protein_coding	Diacylglycerol kinase && sp|P0ABN3|KDGL_ECO57 Diacylglycerol kinase OS=Escherichia coli O157:H7 OX=83334 GN=dgkA PE=3 SV=2 && PF01219:Prokaryotic diacylglycerol kinase
CP008925.1	3222398	3223556	6.47	7.45	1.29	6.16	2.74e-35	7.85e-34	228.37	128.36	169.4	2.02	2.04	3.29	gene_GW13_PRO3207	CDS	GW13_PRO3207	protein_coding	Single-stranded DNA-binding protein && sp|P0A2F7|SSB1_SALTI Single-stranded DNA-binding protein 1 OS=Salmonella typhi OX=90370 GN=ssb PE=3 SV=2 && PF00436:Single-strand binding protein family
CP008925.1	3222398	3223556	6.47	7.45	1.29	6.16	2.74e-35	7.85e-34	228.37	128.36	169.4	2.02	2.04	3.29	gene_GW13_PRO3208	promoter	GW13_PRO3208	protein_coding	hypothetical protein && - && -
CP008925.1	3222398	3223556	6.47	7.45	1.29	6.16	2.74e-35	7.85e-34	228.37	128.36	169.4	2.02	2.04	3.29	gene_GW13_PRO3207	promoter	GW13_PRO3207	protein_coding	Single-stranded DNA-binding protein && sp|P0A2F7|SSB1_SALTI Single-stranded DNA-binding protein 1 OS=Salmonella typhi OX=90370 GN=ssb PE=3 SV=2 && PF00436:Single-strand binding protein family
CP008925.1	3222398	3223556	6.47	7.45	1.29	6.16	2.74e-35	7.85e-34	228.37	128.36	169.4	2.02	2.04	3.29	gene_GW13_PRO3206	promoter	GW13_PRO3206	protein_coding	Excinuclease ABC subunit A && sp|P0A196|UVRA_SALTI UvrABC system protein A OS=Salmonella typhi OX=90370 GN=uvrA PE=3 SV=1 && PF17760:UvrA interaction domain|PF17755:UvrA DNA-binding domain
CP008925.1	3222398	3223556	6.47	7.45	1.29	6.16	2.74e-35	7.85e-34	228.37	128.36	169.4	2.02	2.04	3.29	gene_GW13_PRO3206	CDS	GW13_PRO3206	protein_coding	Excinuclease ABC subunit A && sp|P0A196|UVRA_SALTI UvrABC system protein A OS=Salmonella typhi OX=90370 GN=uvrA PE=3 SV=1 && PF17760:UvrA interaction domain|PF17755:UvrA DNA-binding domain
CP008925.1	3319050	3319521	4.22	5.12	1.29	3.83	6.78e-11	3.24e-10	25.59	34.91	43.92	2.02	2.04	3.29	gene_GW13_PRO3282	CDS	GW13_PRO3282	protein_coding	hypothetical protein && - && -
CP008925.1	3319050	3319521	4.22	5.12	1.29	3.83	6.78e-11	3.24e-10	25.59	34.91	43.92	2.02	2.04	3.29	gene_GW13_PRO3282	promoter	GW13_PRO3282	protein_coding	hypothetical protein && - && -
CP008925.1	3325413	3327428	10.05	10.42	9.54	0.88	0.000228	0.000505	1344.63	1389.67	1377.39	790.39	574.62	872.82	gene_GW13_PRO3292	CDS	GW13_PRO3292	protein_coding	Transcriptional regulator%2C TetR family && sp|P0ACU8|YJDC_ECOL6 HTH-type transcriptional regulator YjdC OS=Escherichia coli O6:H1 (strain CFT073 / ATCC 700928 / UPEC) OX=199310 GN=yjdC PE=4 SV=1 && -
CP008925.1	3325413	3327428	10.05	10.42	9.54	0.88	0.000228	0.000505	1344.63	1389.67	1377.39	790.39	574.62	872.82	gene_GW13_PRO3291	promoter	GW13_PRO3291	protein_coding	Mobile element protein && sp|P08320|VINT_BPP4 Integrase OS=Enterobacteria phage P4 OX=10680 GN=int PE=3 SV=2 && PF13356:Arm DNA-binding domain|PF00589:Phage integrase family
CP008925.1	3325413	3327428	10.05	10.42	9.54	0.88	0.000228	0.000505	1344.63	1389.67	1377.39	790.39	574.62	872.82	gene_GW13_PRO3292	promoter	GW13_PRO3292	protein_coding	Transcriptional regulator%2C TetR family && sp|P0ACU8|YJDC_ECOL6 HTH-type transcriptional regulator YjdC OS=Escherichia coli O6:H1 (strain CFT073 / ATCC 700928 / UPEC) OX=199310 GN=yjdC PE=4 SV=1 && -
CP008925.1	3325413	3327428	10.05	10.42	9.54	0.88	0.000228	0.000505	1344.63	1389.67	1377.39	790.39	574.62	872.82	gene_GW13_PRO3291	CDS	GW13_PRO3291	protein_coding	Mobile element protein && sp|P08320|VINT_BPP4 Integrase OS=Enterobacteria phage P4 OX=10680 GN=int PE=3 SV=2 && PF13356:Arm DNA-binding domain|PF00589:Phage integrase family
CP008925.1	3325413	3327428	10.05	10.42	9.54	0.88	0.000228	0.000505	1344.63	1389.67	1377.39	790.39	574.62	872.82	gene_GW13_PRO3293	CDS	GW13_PRO3293	protein_coding	Cytochrome c-type biogenesis protein DsbD%2C protein-disulfide reductase && sp|Q5PIQ0|DSBD_SALPA Thiol:disulfide interchange protein DsbD OS=Salmonella paratyphi A (strain ATCC 9150 / SARB42) OX=295319 GN=dsbD PE=3 SV=1 && PF02683:Cytochrome C biogenesis protein transmembrane region|PF13899:Thioredoxin-like|PF11412:Thiol:disulfide interchange protein DsbD, N-terminal
CP008925.1	3325413	3327428	10.05	10.42	9.54	0.88	0.000228	0.000505	1344.63	1389.67	1377.39	790.39	574.62	872.82	gene_GW13_RNA0077	promoter	GW13_RNA0077	tRNA	tRNA-Phe && - && -
CP008925.1	3325413	3327428	10.05	10.42	9.54	0.88	0.000228	0.000505	1344.63	1389.67	1377.39	790.39	574.62	872.82	gene_GW13_RNA0077	exon	GW13_RNA0077	tRNA	tRNA-Phe && - && -
CP008925.1	3345122	3345867	6.69	7.54	4.33	3.21	1.81e-20	1.84e-19	208.03	171.33	179.44	2.02	55.02	3.29	gene_GW13_PRO3314	CDS	GW13_PRO3314	protein_coding	Succinate dehydrogenase flavoprotein subunit && sp|P00363|FRDA_ECOLI Fumarate reductase flavoprotein subunit OS=Escherichia coli (strain K12) OX=83333 GN=frdA PE=1 SV=3 && PF02910:Fumarate reductase flavoprotein C-term|PF00890:FAD binding domain
CP008925.1	3345122	3345867	6.69	7.54	4.33	3.21	1.81e-20	1.84e-19	208.03	171.33	179.44	2.02	55.02	3.29	gene_GW13_PRO3315	CDS	GW13_PRO3315	protein_coding	Translation elongation factor P Lys34:lysine transferase && sp|B5F2M2|EPMA_SALA4 Elongation factor P--(R)-beta-lysine ligase OS=Salmonella agona (strain SL483) OX=454166 GN=epmA PE=3 SV=1 && PF00152:tRNA synthetases class II (D, K and N)
CP008925.1	3345122	3345867	6.69	7.54	4.33	3.21	1.81e-20	1.84e-19	208.03	171.33	179.44	2.02	55.02	3.29	gene_GW13_PRO3314	promoter	GW13_PRO3314	protein_coding	Succinate dehydrogenase flavoprotein subunit && sp|P00363|FRDA_ECOLI Fumarate reductase flavoprotein subunit OS=Escherichia coli (strain K12) OX=83333 GN=frdA PE=1 SV=3 && PF02910:Fumarate reductase flavoprotein C-term|PF00890:FAD binding domain
CP008925.1	3345122	3345867	6.69	7.54	4.33	3.21	1.81e-20	1.84e-19	208.03	171.33	179.44	2.02	55.02	3.29	gene_GW13_PRO3315	promoter	GW13_PRO3315	protein_coding	Translation elongation factor P Lys34:lysine transferase && sp|B5F2M2|EPMA_SALA4 Elongation factor P--(R)-beta-lysine ligase OS=Salmonella agona (strain SL483) OX=454166 GN=epmA PE=3 SV=1 && PF00152:tRNA synthetases class II (D, K and N)
CP008925.1	3355196	3357222	10.94	11.39	10.29	1.1	3.65e-06	1.1e-05	2720.76	2636.48	2684.52	1190.63	1249.08	1310.88	gene_GW13_PRO3322	promoter	GW13_PRO3322	protein_coding	Arginine ABC transporter%2C periplasmic arginine-binding protein ArtI && sp|P30860|ARTJ_ECOLI ABC transporter arginine-binding protein 1 OS=Escherichia coli (strain K12) OX=83333 GN=artJ PE=1 SV=2 && PF00497:Bacterial extracellular solute-binding proteins, family 3
CP008925.1	3355196	3357222	10.94	11.39	10.29	1.1	3.65e-06	1.1e-05	2720.76	2636.48	2684.52	1190.63	1249.08	1310.88	gene_GW13_PRO3323	CDS	GW13_PRO3323	protein_coding	Epoxyqueuosine (oQ) reductase QueG && sp|Q8ZKA8|QUEG_SALTY Epoxyqueuosine reductase OS=Salmonella typhimurium (strain LT2 / SGSC1412 / ATCC 700720) OX=99287 GN=queG PE=3 SV=1 && PF08331:Epoxyqueuosine reductase QueG, DUF1730|PF13484:4Fe-4S double cluster binding domain
CP008925.1	3355196	3357222	10.94	11.39	10.29	1.1	3.65e-06	1.1e-05	2720.76	2636.48	2684.52	1190.63	1249.08	1310.88	gene_GW13_PRO3322	CDS	GW13_PRO3322	protein_coding	Arginine ABC transporter%2C periplasmic arginine-binding protein ArtI && sp|P30860|ARTJ_ECOLI ABC transporter arginine-binding protein 1 OS=Escherichia coli (strain K12) OX=83333 GN=artJ PE=1 SV=2 && PF00497:Bacterial extracellular solute-binding proteins, family 3
CP008925.1	3355196	3357222	10.94	11.39	10.29	1.1	3.65e-06	1.1e-05	2720.76	2636.48	2684.52	1190.63	1249.08	1310.88	gene_GW13_RNA0079	promoter	GW13_RNA0079	tRNA	tRNA-Gly && - && -
CP008925.1	3355196	3357222	10.94	11.39	10.29	1.1	3.65e-06	1.1e-05	2720.76	2636.48	2684.52	1190.63	1249.08	1310.88	gene_GW13_RNA0080	promoter	GW13_RNA0080	tRNA	tRNA-Gly && - && -
CP008925.1	3355196	3357222	10.94	11.39	10.29	1.1	3.65e-06	1.1e-05	2720.76	2636.48	2684.52	1190.63	1249.08	1310.88	gene_GW13_RNA0078	promoter	GW13_RNA0078	tRNA	tRNA-Gly && - && -
CP008925.1	3355196	3357222	10.94	11.39	10.29	1.1	3.65e-06	1.1e-05	2720.76	2636.48	2684.52	1190.63	1249.08	1310.88	gene_GW13_RNA0079	exon	GW13_RNA0079	tRNA	tRNA-Gly && - && -
CP008925.1	3355196	3357222	10.94	11.39	10.29	1.1	3.65e-06	1.1e-05	2720.76	2636.48	2684.52	1190.63	1249.08	1310.88	gene_GW13_RNA0078	exon	GW13_RNA0078	tRNA	tRNA-Gly && - && -
CP008925.1	3355196	3357222	10.94	11.39	10.29	1.1	3.65e-06	1.1e-05	2720.76	2636.48	2684.52	1190.63	1249.08	1310.88	gene_GW13_RNA0080	exon	GW13_RNA0080	tRNA	tRNA-Gly && - && -
CP008925.1	3357608	3358372	5.52	6.48	1.29	5.19	4.59e-23	5.33e-22	56.44	113.86	98.3	2.02	2.04	3.29	gene_GW13_PRO3323	CDS	GW13_PRO3323	protein_coding	Epoxyqueuosine (oQ) reductase QueG && sp|Q8ZKA8|QUEG_SALTY Epoxyqueuosine reductase OS=Salmonella typhimurium (strain LT2 / SGSC1412 / ATCC 700720) OX=99287 GN=queG PE=3 SV=1 && PF08331:Epoxyqueuosine reductase QueG, DUF1730|PF13484:4Fe-4S double cluster binding domain
CP008925.1	3357608	3358372	5.52	6.48	1.29	5.19	4.59e-23	5.33e-22	56.44	113.86	98.3	2.02	2.04	3.29	gene_GW13_PRO3324	promoter	GW13_PRO3324	protein_coding	NAD(P)HX epimerase / NAD(P)HX dehydratase && sp|P31806|NNR_ECOLI Bifunctional NAD(P)H-hydrate repair enzyme Nnr OS=Escherichia coli (strain K12) OX=83333 GN=nnr PE=1 SV=2 && PF03853:YjeF-related protein N-terminus|PF01256:Carbohydrate kinase
CP008925.1	3357608	3358372	5.52	6.48	1.29	5.19	4.59e-23	5.33e-22	56.44	113.86	98.3	2.02	2.04	3.29	gene_GW13_PRO3324	CDS	GW13_PRO3324	protein_coding	NAD(P)HX epimerase / NAD(P)HX dehydratase && sp|P31806|NNR_ECOLI Bifunctional NAD(P)H-hydrate repair enzyme Nnr OS=Escherichia coli (strain K12) OX=83333 GN=nnr PE=1 SV=2 && PF03853:YjeF-related protein N-terminus|PF01256:Carbohydrate kinase
CP008925.1	3357608	3358372	5.52	6.48	1.29	5.19	4.59e-23	5.33e-22	56.44	113.86	98.3	2.02	2.04	3.29	gene_GW13_PRO3323	promoter	GW13_PRO3323	protein_coding	Epoxyqueuosine (oQ) reductase QueG && sp|Q8ZKA8|QUEG_SALTY Epoxyqueuosine reductase OS=Salmonella typhimurium (strain LT2 / SGSC1412 / ATCC 700720) OX=99287 GN=queG PE=3 SV=1 && PF08331:Epoxyqueuosine reductase QueG, DUF1730|PF13484:4Fe-4S double cluster binding domain
CP008925.1	3369987	3370644	6.12	6.74	4.98	1.76	1.41e-07	4.86e-07	142.4	79.49	99.55	82.88	2.04	9.88	gene_GW13_PRO3336	promoter	GW13_PRO3336	protein_coding	3'-to-5' exoribonuclease RNase R && sp|P21499|RNR_ECOLI Ribonuclease R OS=Escherichia coli (strain K12) OX=83333 GN=rnr PE=1 SV=2 && PF00575:S1 RNA binding domain|PF08461:Ribonuclease R winged-helix domain|PF08206:Ribonuclease B OB domain|PF17876:Cold shock domain|PF00773:RNB domain
CP008925.1	3369987	3370644	6.12	6.74	4.98	1.76	1.41e-07	4.86e-07	142.4	79.49	99.55	82.88	2.04	9.88	gene_GW13_PRO3335	promoter	GW13_PRO3335	protein_coding	Nitrite-sensitive transcriptional repressor NsrR && sp|B5F393|NSRR_SALA4 HTH-type transcriptional repressor NsrR OS=Salmonella agona (strain SL483) OX=454166 GN=nsrR PE=3 SV=1 && PF02082:Iron-dependent Transcriptional regulator
CP008925.1	3369987	3370644	6.12	6.74	4.98	1.76	1.41e-07	4.86e-07	142.4	79.49	99.55	82.88	2.04	9.88	gene_GW13_PRO3334	CDS	GW13_PRO3334	protein_coding	Adenylosuccinate synthetase && sp|A9N4Z1|PURA_SALPB Adenylosuccinate synthetase OS=Salmonella paratyphi B (strain ATCC BAA-1250 / SPB7) OX=1016998 GN=purA PE=3 SV=1 && PF00709:Adenylosuccinate synthetase
CP008925.1	3369987	3370644	6.12	6.74	4.98	1.76	1.41e-07	4.86e-07	142.4	79.49	99.55	82.88	2.04	9.88	gene_GW13_PRO3335	CDS	GW13_PRO3335	protein_coding	Nitrite-sensitive transcriptional repressor NsrR && sp|B5F393|NSRR_SALA4 HTH-type transcriptional repressor NsrR OS=Salmonella agona (strain SL483) OX=454166 GN=nsrR PE=3 SV=1 && PF02082:Iron-dependent Transcriptional regulator
CP008925.1	3375126	3376102	6.7	7.67	1.93	5.75	1.71e-36	5.21e-35	201.46	197.91	212.49	6.06	2.04	3.29	gene_GW13_PRO3341	promoter	GW13_PRO3341	protein_coding	glutathionylspermidine synthase like protein%2C group 1 && sp|P33222|YJFC_ECOLI Putative acid--amine ligase YjfC OS=Escherichia coli (strain K12) OX=83333 GN=yjfC PE=1 SV=2 && PF03738:Glutathionylspermidine synthase preATP-grasp
CP008925.1	3375126	3376102	6.7	7.67	1.93	5.75	1.71e-36	5.21e-35	201.46	197.91	212.49	6.06	2.04	3.29	gene_GW13_PRO3340	promoter	GW13_PRO3340	protein_coding	hypothetical protein && sp|P39293|YJFK_ECOLI Uncharacterized protein YjfK OS=Escherichia coli (strain K12) OX=83333 GN=yjfK PE=4 SV=1 && PF10679:Protein of unknown function (DUF2491)|PF06693:Protein of unknown function (DUF1190)
CP008925.1	3375126	3376102	6.7	7.67	1.93	5.75	1.71e-36	5.21e-35	201.46	197.91	212.49	6.06	2.04	3.29	gene_GW13_PRO3340	CDS	GW13_PRO3340	protein_coding	hypothetical protein && sp|P39293|YJFK_ECOLI Uncharacterized protein YjfK OS=Escherichia coli (strain K12) OX=83333 GN=yjfK PE=4 SV=1 && PF10679:Protein of unknown function (DUF2491)|PF06693:Protein of unknown function (DUF1190)
CP008925.1	3375126	3376102	6.7	7.67	1.93	5.75	1.71e-36	5.21e-35	201.46	197.91	212.49	6.06	2.04	3.29	gene_GW13_PRO3339	CDS	GW13_PRO3339	protein_coding	PspA/IM30 family protein && sp|P0AF79|YJFJ_ECOL6 Uncharacterized protein YjfJ OS=Escherichia coli O6:H1 (strain CFT073 / ATCC 700928 / UPEC) OX=199310 GN=yjfJ PE=3 SV=1 && PF04012:PspA/IM30 family
CP008925.1	3412867	3413466	5.61	6.04	4.97	1.07	0.00311	0.00587	65.62	57.74	74.45	88.94	2.04	3.29	gene_GW13_PRO3380	CDS	GW13_PRO3380	protein_coding	Inorganic pyrophosphatase && sp|P65749|IPYR_SALTI Inorganic pyrophosphatase OS=Salmonella typhi OX=90370 GN=ppa PE=3 SV=2 && PF00719:Inorganic pyrophosphatase
CP008925.1	3412867	3413466	5.61	6.04	4.97	1.07	0.00311	0.00587	65.62	57.74	74.45	88.94	2.04	3.29	gene_GW13_PRO3381	CDS	GW13_PRO3381	protein_coding	Fructose-1%2C6-bisphosphatase%2C type I && sp|B5F3E2|F16PA_SALA4 Fructose-1,6-bisphosphatase class 1 OS=Salmonella agona (strain SL483) OX=454166 GN=fbp PE=3 SV=1 && PF00316:Fructose-1-6-bisphosphatase, N-terminal domain|PF18913:Fructose-1-6-bisphosphatase, C-terminal domain
CP008925.1	3412867	3413466	5.61	6.04	4.97	1.07	0.00311	0.00587	65.62	57.74	74.45	88.94	2.04	3.29	gene_GW13_PRO3380	promoter	GW13_PRO3380	protein_coding	Inorganic pyrophosphatase && sp|P65749|IPYR_SALTI Inorganic pyrophosphatase OS=Salmonella typhi OX=90370 GN=ppa PE=3 SV=2 && PF00719:Inorganic pyrophosphatase
CP008925.1	3433803	3434863	9.23	9.81	8.27	1.53	5.79e-10	2.52e-09	897.73	874.89	912.69	272.9	287.31	368.89	gene_GW13_PRO3404	CDS	GW13_PRO3404	protein_coding	hypothetical protein && - && -
CP008925.1	3433803	3434863	9.23	9.81	8.27	1.53	5.79e-10	2.52e-09	897.73	874.89	912.69	272.9	287.31	368.89	gene_GW13_PRO3405	CDS	GW13_PRO3405	protein_coding	Mg(2+) transport ATPase%2C P-type && sp|D0ZTB2|ATMA_SALT1 Magnesium-transporting ATPase, P-type 1 OS=Salmonella typhimurium (strain 14028s / SGSC 2262) OX=588858 GN=mgtA PE=2 SV=1 && PF00122:E1-E2 ATPase|PF00689:Cation transporting ATPase, C-terminus|PF00690:Cation transporter/ATPase, N-terminus|PF00702:haloacid dehalogenase-like hydrolase
CP008925.1	3433803	3434863	9.23	9.81	8.27	1.53	5.79e-10	2.52e-09	897.73	874.89	912.69	272.9	287.31	368.89	gene_GW13_PRO3403	promoter	GW13_PRO3403	protein_coding	Trehalose operon transcriptional repressor && sp|P36674|TRER_SALTY HTH-type transcriptional regulator TreR OS=Salmonella typhimurium (strain LT2 / SGSC1412 / ATCC 700720) OX=99287 GN=treR PE=3 SV=1 && PF00356:Bacterial regulatory proteins, lacI family|PF13377:Periplasmic binding protein-like domain
CP008925.1	3433803	3434863	9.23	9.81	8.27	1.53	5.79e-10	2.52e-09	897.73	874.89	912.69	272.9	287.31	368.89	gene_GW13_PRO3403	CDS	GW13_PRO3403	protein_coding	Trehalose operon transcriptional repressor && sp|P36674|TRER_SALTY HTH-type transcriptional regulator TreR OS=Salmonella typhimurium (strain LT2 / SGSC1412 / ATCC 700720) OX=99287 GN=treR PE=3 SV=1 && PF00356:Bacterial regulatory proteins, lacI family|PF13377:Periplasmic binding protein-like domain
CP008925.1	3433803	3434863	9.23	9.81	8.27	1.53	5.79e-10	2.52e-09	897.73	874.89	912.69	272.9	287.31	368.89	gene_GW13_PRO3404	promoter	GW13_PRO3404	protein_coding	hypothetical protein && - && -
CP008925.1	3433803	3434863	9.23	9.81	8.27	1.53	5.79e-10	2.52e-09	897.73	874.89	912.69	272.9	287.31	368.89	gene_GW13_PRO3405	promoter	GW13_PRO3405	protein_coding	Mg(2+) transport ATPase%2C P-type && sp|D0ZTB2|ATMA_SALT1 Magnesium-transporting ATPase, P-type 1 OS=Salmonella typhimurium (strain 14028s / SGSC 2262) OX=588858 GN=mgtA PE=2 SV=1 && PF00122:E1-E2 ATPase|PF00689:Cation transporting ATPase, C-terminus|PF00690:Cation transporter/ATPase, N-terminus|PF00702:haloacid dehalogenase-like hydrolase
CP008925.1	3465403	3467133	9.39	9.85	8.71	1.14	2.88e-06	8.8e-06	950.23	850.18	967.9	424.5	484.96	342.54	gene_GW13_PRO3438	CDS	GW13_PRO3438	protein_coding	Mobile element protein && sp|P39347|INTB_ECOLI Putative protein IntB OS=Escherichia coli (strain K12) OX=83333 GN=intB PE=5 SV=1 && PF13356:Arm DNA-binding domain
CP008925.1	3465403	3467133	9.39	9.85	8.71	1.14	2.88e-06	8.8e-06	950.23	850.18	967.9	424.5	484.96	342.54	gene_GW13_PRO3437	promoter	GW13_PRO3437	protein_coding	Alcohol dehydrogenase && sp|P27250|AHR_ECOLI Aldehyde reductase Ahr OS=Escherichia coli (strain K12) OX=83333 GN=ahr PE=1 SV=2 && PF08240:Alcohol dehydrogenase GroES-like domain|PF00107:Zinc-binding dehydrogenase
CP008925.1	3465403	3467133	9.39	9.85	8.71	1.14	2.88e-06	8.8e-06	950.23	850.18	967.9	424.5	484.96	342.54	gene_GW13_PRO3438	promoter	GW13_PRO3438	protein_coding	Mobile element protein && sp|P39347|INTB_ECOLI Putative protein IntB OS=Escherichia coli (strain K12) OX=83333 GN=intB PE=5 SV=1 && PF13356:Arm DNA-binding domain
CP008925.1	3465403	3467133	9.39	9.85	8.71	1.14	2.88e-06	8.8e-06	950.23	850.18	967.9	424.5	484.96	342.54	gene_GW13_PRO3439	promoter	GW13_PRO3439	protein_coding	Integrase && sp|P39347|INTB_ECOLI Putative protein IntB OS=Escherichia coli (strain K12) OX=83333 GN=intB PE=5 SV=1 && -
CP008925.1	3465403	3467133	9.39	9.85	8.71	1.14	2.88e-06	8.8e-06	950.23	850.18	967.9	424.5	484.96	342.54	gene_GW13_PRO3437	CDS	GW13_PRO3437	protein_coding	Alcohol dehydrogenase && sp|P27250|AHR_ECOLI Aldehyde reductase Ahr OS=Escherichia coli (strain K12) OX=83333 GN=ahr PE=1 SV=2 && PF08240:Alcohol dehydrogenase GroES-like domain|PF00107:Zinc-binding dehydrogenase
CP008925.1	3465403	3467133	9.39	9.85	8.71	1.14	2.88e-06	8.8e-06	950.23	850.18	967.9	424.5	484.96	342.54	gene_GW13_PRO3439	CDS	GW13_PRO3439	protein_coding	Integrase && sp|P39347|INTB_ECOLI Putative protein IntB OS=Escherichia coli (strain K12) OX=83333 GN=intB PE=5 SV=1 && -
CP008925.1	3465403	3467133	9.39	9.85	8.71	1.14	2.88e-06	8.8e-06	950.23	850.18	967.9	424.5	484.96	342.54	gene_GW13_RNA0081	exon	GW13_RNA0081	tRNA	tRNA-Leu && - && -
CP008925.1	3465403	3467133	9.39	9.85	8.71	1.14	2.88e-06	8.8e-06	950.23	850.18	967.9	424.5	484.96	342.54	gene_GW13_RNA0081	promoter	GW13_RNA0081	tRNA	tRNA-Leu && - && -
CP008925.1	3530652	3532340	10.18	10.74	9.26	1.47	1.25e-09	5.25e-09	1815.81	1609.6	1696.54	646.86	645.94	550.04	gene_GW13_PRO3501	promoter	GW13_PRO3501	protein_coding	Putative membrane protein && sp|P0AAP2|DGCC_ECOL6 Probable diguanylate cyclase DgcC OS=Escherichia coli O6:H1 (strain CFT073 / ATCC 700928 / UPEC) OX=199310 GN=dgcC PE=3 SV=1 && PF00990:Diguanylate cyclase, GGDEF domain
CP008925.1	3530652	3532340	10.18	10.74	9.26	1.47	1.25e-09	5.25e-09	1815.81	1609.6	1696.54	646.86	645.94	550.04	gene_GW13_PRO3502	CDS	GW13_PRO3502	protein_coding	hypothetical protein && sp|P55914|YJJZ_ECOLI Uncharacterized protein YjjZ OS=Escherichia coli (strain K12) OX=83333 GN=yjjZ PE=4 SV=1 && PF07256:Protein of unknown function (DUF1435)
CP008925.1	3530652	3532340	10.18	10.74	9.26	1.47	1.25e-09	5.25e-09	1815.81	1609.6	1696.54	646.86	645.94	550.04	gene_GW13_PRO3502	promoter	GW13_PRO3502	protein_coding	hypothetical protein && sp|P55914|YJJZ_ECOLI Uncharacterized protein YjjZ OS=Escherichia coli (strain K12) OX=83333 GN=yjjZ PE=4 SV=1 && PF07256:Protein of unknown function (DUF1435)
CP008925.1	3530652	3532340	10.18	10.74	9.26	1.47	1.25e-09	5.25e-09	1815.81	1609.6	1696.54	646.86	645.94	550.04	gene_GW13_PRO3501	CDS	GW13_PRO3501	protein_coding	Putative membrane protein && sp|P0AAP2|DGCC_ECOL6 Probable diguanylate cyclase DgcC OS=Escherichia coli O6:H1 (strain CFT073 / ATCC 700928 / UPEC) OX=199310 GN=dgcC PE=3 SV=1 && PF00990:Diguanylate cyclase, GGDEF domain
CP008925.1	3530652	3532340	10.18	10.74	9.26	1.47	1.25e-09	5.25e-09	1815.81	1609.6	1696.54	646.86	645.94	550.04	gene_GW13_PRO3503	CDS	GW13_PRO3503	protein_coding	Ribosomal RNA small subunit methyltransferase C && sp|B4T4F9|RSMC_SALNS Ribosomal RNA small subunit methyltransferase C OS=Salmonella newport (strain SL254) OX=423368 GN=rsmC PE=3 SV=1 && PF05175:Methyltransferase small domain|PF08468:Methyltransferase small domain N-terminal
CP008925.1	3530652	3532340	10.18	10.74	9.26	1.47	1.25e-09	5.25e-09	1815.81	1609.6	1696.54	646.86	645.94	550.04	gene_GW13_RNA0082	exon	GW13_RNA0082	tRNA	tRNA-Leu && - && -
CP008925.1	3530652	3532340	10.18	10.74	9.26	1.47	1.25e-09	5.25e-09	1815.81	1609.6	1696.54	646.86	645.94	550.04	gene_GW13_RNA0084	promoter	GW13_RNA0084	tRNA	tRNA-Leu && - && -
CP008925.1	3530652	3532340	10.18	10.74	9.26	1.47	1.25e-09	5.25e-09	1815.81	1609.6	1696.54	646.86	645.94	550.04	gene_GW13_RNA0084	exon	GW13_RNA0084	tRNA	tRNA-Leu && - && -
CP008925.1	3530652	3532340	10.18	10.74	9.26	1.47	1.25e-09	5.25e-09	1815.81	1609.6	1696.54	646.86	645.94	550.04	gene_GW13_RNA0083	promoter	GW13_RNA0083	tRNA	tRNA-Leu && - && -
CP008925.1	3530652	3532340	10.18	10.74	9.26	1.47	1.25e-09	5.25e-09	1815.81	1609.6	1696.54	646.86	645.94	550.04	gene_GW13_RNA0083	exon	GW13_RNA0083	tRNA	tRNA-Leu && - && -
CP008925.1	3530652	3532340	10.18	10.74	9.26	1.47	1.25e-09	5.25e-09	1815.81	1609.6	1696.54	646.86	645.94	550.04	gene_GW13_RNA0082	promoter	GW13_RNA0082	tRNA	tRNA-Leu && - && -
CP008925.1	3533040	3533526	3.61	4.46	1.29	3.16	7.67e-07	2.44e-06	15.75	2.42	47.68	2.02	2.04	3.29	gene_GW13_PRO3503	promoter	GW13_PRO3503	protein_coding	Ribosomal RNA small subunit methyltransferase C && sp|B4T4F9|RSMC_SALNS Ribosomal RNA small subunit methyltransferase C OS=Salmonella newport (strain SL254) OX=423368 GN=rsmC PE=3 SV=1 && PF05175:Methyltransferase small domain|PF08468:Methyltransferase small domain N-terminal
CP008925.1	3533040	3533526	3.61	4.46	1.29	3.16	7.67e-07	2.44e-06	15.75	2.42	47.68	2.02	2.04	3.29	gene_GW13_PRO3505	promoter	GW13_PRO3505	protein_coding	Ribosomal-protein-S18p-alanine acetyltransferase && sp|Q8ZJW4|RIMI_SALTY [Ribosomal protein S18]-alanine N-acetyltransferase OS=Salmonella typhimurium (strain LT2 / SGSC1412 / ATCC 700720) OX=99287 GN=rimI PE=1 SV=1 && PF00583:Acetyltransferase (GNAT) family
CP008925.1	3533040	3533526	3.61	4.46	1.29	3.16	7.67e-07	2.44e-06	15.75	2.42	47.68	2.02	2.04	3.29	gene_GW13_PRO3503	CDS	GW13_PRO3503	protein_coding	Ribosomal RNA small subunit methyltransferase C && sp|B4T4F9|RSMC_SALNS Ribosomal RNA small subunit methyltransferase C OS=Salmonella newport (strain SL254) OX=423368 GN=rsmC PE=3 SV=1 && PF05175:Methyltransferase small domain|PF08468:Methyltransferase small domain N-terminal
CP008925.1	3533040	3533526	3.61	4.46	1.29	3.16	7.67e-07	2.44e-06	15.75	2.42	47.68	2.02	2.04	3.29	gene_GW13_PRO3504	promoter	GW13_PRO3504	protein_coding	DNA polymerase III psi subunit && sp|P28632|HOLD_ECOLI DNA polymerase III subunit psi OS=Escherichia coli (strain K12) OX=83333 GN=holD PE=1 SV=1 && PF03603:DNA polymerase III psi subunit
CP008925.1	3533040	3533526	3.61	4.46	1.29	3.16	7.67e-07	2.44e-06	15.75	2.42	47.68	2.02	2.04	3.29	gene_GW13_PRO3504	CDS	GW13_PRO3504	protein_coding	DNA polymerase III psi subunit && sp|P28632|HOLD_ECOLI DNA polymerase III subunit psi OS=Escherichia coli (strain K12) OX=83333 GN=holD PE=1 SV=1 && PF03603:DNA polymerase III psi subunit
CP008925.1	3544383	3544945	5.5	6.31	3.45	2.86	1.67e-13	1.03e-12	68.9	76.53	92.44	2.02	14.26	16.47	gene_GW13_PRO3516	CDS	GW13_PRO3516	protein_coding	Thymidine phosphorylase && sp|B5FTC6|TYPH_SALDC Thymidine phosphorylase OS=Salmonella dublin (strain CT_02021853) OX=439851 GN=deoA PE=3 SV=1 && PF02885:Glycosyl transferase family, helical bundle domain|PF00591:Glycosyl transferase family, a/b domain|PF07831:Pyrimidine nucleoside phosphorylase C-terminal domain
CP008925.1	3544383	3544945	5.5	6.31	3.45	2.86	1.67e-13	1.03e-12	68.9	76.53	92.44	2.02	14.26	16.47	gene_GW13_PRO3517	promoter	GW13_PRO3517	protein_coding	Phosphopentomutase && sp|B5F526|DEOB_SALA4 Phosphopentomutase OS=Salmonella agona (strain SL483) OX=454166 GN=deoB PE=3 SV=1 && PF01676:Metalloenzyme superfamily
CP008925.1	3544383	3544945	5.5	6.31	3.45	2.86	1.67e-13	1.03e-12	68.9	76.53	92.44	2.02	14.26	16.47	gene_GW13_PRO3517	CDS	GW13_PRO3517	protein_coding	Phosphopentomutase && sp|B5F526|DEOB_SALA4 Phosphopentomutase OS=Salmonella agona (strain SL483) OX=454166 GN=deoB PE=3 SV=1 && PF01676:Metalloenzyme superfamily
CP008925.1	3580522	3581369	5.91	6.88	1.29	5.59	2.29e-27	3.28e-26	155.53	77.07	120.46	2.02	2.04	3.29	gene_GW13_PRO3551	CDS	GW13_PRO3551	protein_coding	Transaldolase && sp|Q57TP8|TAL1_SALCH Transaldolase 1 OS=Salmonella choleraesuis (strain SC-B67) OX=321314 GN=tal1 PE=3 SV=2 && PF00923:Transaldolase/Fructose-6-phosphate aldolase
CP008925.1	3580522	3581369	5.91	6.88	1.29	5.59	2.29e-27	3.28e-26	155.53	77.07	120.46	2.02	2.04	3.29	gene_GW13_PRO3550	promoter	GW13_PRO3550	protein_coding	Putative alanine/glycine transport protein && sp|P30143|YAAJ_ECOLI Uncharacterized transporter YaaJ OS=Escherichia coli (strain K12) OX=83333 GN=yaaJ PE=3 SV=1 && PF01235:Sodium:alanine symporter family
CP008925.1	3580522	3581369	5.91	6.88	1.29	5.59	2.29e-27	3.28e-26	155.53	77.07	120.46	2.02	2.04	3.29	gene_GW13_PRO3550	CDS	GW13_PRO3550	protein_coding	Putative alanine/glycine transport protein && sp|P30143|YAAJ_ECOLI Uncharacterized transporter YaaJ OS=Escherichia coli (strain K12) OX=83333 GN=yaaJ PE=3 SV=1 && PF01235:Sodium:alanine symporter family
CP008925.1	3580522	3581369	5.91	6.88	1.29	5.59	2.29e-27	3.28e-26	155.53	77.07	120.46	2.02	2.04	3.29	gene_GW13_PRO3551	promoter	GW13_PRO3551	protein_coding	Transaldolase && sp|Q57TP8|TAL1_SALCH Transaldolase 1 OS=Salmonella choleraesuis (strain SC-B67) OX=321314 GN=tal1 PE=3 SV=2 && PF00923:Transaldolase/Fructose-6-phosphate aldolase
CP008925.1	3613485	3614238	7.7	8.11	7.11	1	7.36e-05	0.000181	278.9	268.53	283.59	105.12	112.07	197.62	gene_GW13_PRO3586	CDS	GW13_PRO3586	protein_coding	Na+/H+ antiporter NhaA type && sp|Q57TM1|NHAA_SALCH Na(+)/H(+) antiporter NhaA OS=Salmonella choleraesuis (strain SC-B67) OX=321314 GN=nhaA PE=3 SV=1 && PF06965:Na+/H+ antiporter 1
CP008925.1	3613485	3614238	7.7	8.11	7.11	1	7.36e-05	0.000181	278.9	268.53	283.59	105.12	112.07	197.62	gene_GW13_PRO3584	promoter	GW13_PRO3584	protein_coding	arylsulfotransferase && - && -
CP008925.1	3613485	3614238	7.7	8.11	7.11	1	7.36e-05	0.000181	278.9	268.53	283.59	105.12	112.07	197.62	gene_GW13_PRO3585	CDS	GW13_PRO3585	protein_coding	hypothetical protein && - && -
CP008925.1	3613485	3614238	7.7	8.11	7.11	1	7.36e-05	0.000181	278.9	268.53	283.59	105.12	112.07	197.62	gene_GW13_PRO3584	CDS	GW13_PRO3584	protein_coding	arylsulfotransferase && - && -
CP008925.1	3613485	3614238	7.7	8.11	7.11	1	7.36e-05	0.000181	278.9	268.53	283.59	105.12	112.07	197.62	gene_GW13_PRO3586	promoter	GW13_PRO3586	protein_coding	Na+/H+ antiporter NhaA type && sp|Q57TM1|NHAA_SALCH Na(+)/H(+) antiporter NhaA OS=Salmonella choleraesuis (strain SC-B67) OX=321314 GN=nhaA PE=3 SV=1 && PF06965:Na+/H+ antiporter 1
CP008925.1	3613485	3614238	7.7	8.11	7.11	1	7.36e-05	0.000181	278.9	268.53	283.59	105.12	112.07	197.62	gene_GW13_PRO3585	promoter	GW13_PRO3585	protein_coding	hypothetical protein && - && -
CP008925.1	3619684	3621288	9.41	9.88	8.69	1.19	8.95e-07	2.83e-06	930.54	990.09	911.85	375.99	374.93	487.46	gene_GW13_PRO3592	promoter	GW13_PRO3592	protein_coding	Isoleucyl-tRNA synthetase && sp|Q57TL5|SYI_SALCH Isoleucine--tRNA ligase OS=Salmonella choleraesuis (strain SC-B67) OX=321314 GN=ileS PE=3 SV=2 && PF00133:tRNA synthetases class I (I, L, M and V)|PF08264:Anticodon-binding domain of tRNA ligase|PF06827:Zinc finger found in FPG and IleRS
CP008925.1	3619684	3621288	9.41	9.88	8.69	1.19	8.95e-07	2.83e-06	930.54	990.09	911.85	375.99	374.93	487.46	gene_GW13_PRO3590	promoter	GW13_PRO3590	protein_coding	SSU ribosomal protein S20p && sp|B5F721|RS20_SALA4 30S ribosomal protein S20 OS=Salmonella agona (strain SL483) OX=454166 GN=rpsT PE=3 SV=1 && PF01649:Ribosomal protein S20
CP008925.1	3619684	3621288	9.41	9.88	8.69	1.19	8.95e-07	2.83e-06	930.54	990.09	911.85	375.99	374.93	487.46	gene_GW13_PRO3590	CDS	GW13_PRO3590	protein_coding	SSU ribosomal protein S20p && sp|B5F721|RS20_SALA4 30S ribosomal protein S20 OS=Salmonella agona (strain SL483) OX=454166 GN=rpsT PE=3 SV=1 && PF01649:Ribosomal protein S20
CP008925.1	3619684	3621288	9.41	9.88	8.69	1.19	8.95e-07	2.83e-06	930.54	990.09	911.85	375.99	374.93	487.46	gene_GW13_PRO3589	promoter	GW13_PRO3589	protein_coding	Xyloside transporter XynT && sp|P96792|XYLP_LACPE Isoprimeverose transporter OS=Lactiplantibacillus pentosus OX=1589 GN=xylP PE=1 SV=2 && PF13347:MFS/sugar transport protein
CP008925.1	3619684	3621288	9.41	9.88	8.69	1.19	8.95e-07	2.83e-06	930.54	990.09	911.85	375.99	374.93	487.46	gene_GW13_PRO3591	promoter	GW13_PRO3591	protein_coding	Riboflavin kinase / FMN adenylyltransferase && sp|P0AG42|RIBF_ECO57 Bifunctional riboflavin kinase/FMN adenylyltransferase OS=Escherichia coli O157:H7 OX=83334 GN=ribF PE=3 SV=1 && PF01687:Riboflavin kinase|PF06574:FAD synthetase
CP008925.1	3619684	3621288	9.41	9.88	8.69	1.19	8.95e-07	2.83e-06	930.54	990.09	911.85	375.99	374.93	487.46	gene_GW13_PRO3591	CDS	GW13_PRO3591	protein_coding	Riboflavin kinase / FMN adenylyltransferase && sp|P0AG42|RIBF_ECO57 Bifunctional riboflavin kinase/FMN adenylyltransferase OS=Escherichia coli O157:H7 OX=83334 GN=ribF PE=3 SV=1 && PF01687:Riboflavin kinase|PF06574:FAD synthetase
CP008925.1	3724172	3726521	9.17	9.67	8.39	1.28	1.78e-07	5.98e-07	874.76	746.26	830.7	268.85	348.44	391.95	gene_GW13_PRO3686	CDS	GW13_PRO3686	protein_coding	Cell division protein FtsZ && sp|P0A9A8|FTSZ_ECO57 Cell division protein FtsZ OS=Escherichia coli O157:H7 OX=83334 GN=ftsZ PE=3 SV=1 && PF00091:Tubulin/FtsZ family, GTPase domain|PF12327:FtsZ family, C-terminal domain
CP008925.1	3724172	3726521	9.17	9.67	8.39	1.28	1.78e-07	5.98e-07	874.76	746.26	830.7	268.85	348.44	391.95	gene_GW13_PRO3688	promoter	GW13_PRO3688	protein_coding	Secretion monitor precursor && sp|Q8ZRT8|SECM_SALTY Secretion monitor OS=Salmonella typhimurium (strain LT2 / SGSC1412 / ATCC 700720) OX=99287 GN=secM PE=3 SV=2 && PF06558:Secretion monitor precursor protein (SecM)
CP008925.1	3724172	3726521	9.17	9.67	8.39	1.28	1.78e-07	5.98e-07	874.76	746.26	830.7	268.85	348.44	391.95	gene_GW13_PRO3687	promoter	GW13_PRO3687	protein_coding	UDP-3-O-[3-hydroxymyristoyl] N-acetylglucosamine deacetylase && sp|B5F7X0|LPXC_SALA4 UDP-3-O-acyl-N-acetylglucosamine deacetylase OS=Salmonella agona (strain SL483) OX=454166 GN=lpxC PE=3 SV=1 && PF03331:UDP-3-O-acyl N-acetylglycosamine deacetylase
CP008925.1	3724172	3726521	9.17	9.67	8.39	1.28	1.78e-07	5.98e-07	874.76	746.26	830.7	268.85	348.44	391.95	gene_GW13_PRO3687	CDS	GW13_PRO3687	protein_coding	UDP-3-O-[3-hydroxymyristoyl] N-acetylglucosamine deacetylase && sp|B5F7X0|LPXC_SALA4 UDP-3-O-acyl-N-acetylglucosamine deacetylase OS=Salmonella agona (strain SL483) OX=454166 GN=lpxC PE=3 SV=1 && PF03331:UDP-3-O-acyl N-acetylglycosamine deacetylase
CP008925.1	3724172	3726521	9.17	9.67	8.39	1.28	1.78e-07	5.98e-07	874.76	746.26	830.7	268.85	348.44	391.95	gene_GW13_PRO3688	CDS	GW13_PRO3688	protein_coding	Secretion monitor precursor && sp|Q8ZRT8|SECM_SALTY Secretion monitor OS=Salmonella typhimurium (strain LT2 / SGSC1412 / ATCC 700720) OX=99287 GN=secM PE=3 SV=2 && PF06558:Secretion monitor precursor protein (SecM)
CP008925.1	3724172	3726521	9.17	9.67	8.39	1.28	1.78e-07	5.98e-07	874.76	746.26	830.7	268.85	348.44	391.95	gene_GW13_PRO3689	promoter	GW13_PRO3689	protein_coding	Protein export cytoplasm protein SecA ATPase RNA helicase && sp|B4TXI5|SECA_SALSV Protein translocase subunit SecA OS=Salmonella schwarzengrund (strain CVM19633) OX=439843 GN=secA PE=3 SV=1 && PF02810:SEC-C motif|PF01043:SecA preprotein cross-linking domain|PF21090:SecA P-loop domain|PF07517:SecA DEAD-like domain|PF07516:SecA Wing and Scaffold domain
CP008925.1	3724172	3726521	9.17	9.67	8.39	1.28	1.78e-07	5.98e-07	874.76	746.26	830.7	268.85	348.44	391.95	gene_GW13_PRO3689	CDS	GW13_PRO3689	protein_coding	Protein export cytoplasm protein SecA ATPase RNA helicase && sp|B4TXI5|SECA_SALSV Protein translocase subunit SecA OS=Salmonella schwarzengrund (strain CVM19633) OX=439843 GN=secA PE=3 SV=1 && PF02810:SEC-C motif|PF01043:SecA preprotein cross-linking domain|PF21090:SecA P-loop domain|PF07517:SecA DEAD-like domain|PF07516:SecA Wing and Scaffold domain
CP008925.1	3856767	3858215	9.91	10.45	9.04	1.41	7.55e-09	3.06e-08	1381.38	1406.05	1398.31	582.18	554.24	441.35	gene_GW13_PRO3811	promoter	GW13_PRO3811	protein_coding	D-glycero-D-manno-heptose 1%2C7-bisphosphate phosphatase && sp|Q8Z989|GMHBB_SALTI D-glycero-beta-D-manno-heptose-1,7-bisphosphate 7-phosphatase OS=Salmonella typhi OX=90370 GN=gmhB PE=1 SV=1 && PF13242:HAD-hyrolase-like
CP008925.1	3856767	3858215	9.91	10.45	9.04	1.41	7.55e-09	3.06e-08	1381.38	1406.05	1398.31	582.18	554.24	441.35	gene_GW13_PRO3810	promoter	GW13_PRO3810	protein_coding	Methionine ABC transporter ATP-binding protein && sp|Q5PID0|METN1_SALPA Methionine import ATP-binding protein MetN 1 OS=Salmonella paratyphi A (strain ATCC 9150 / SARB42) OX=295319 GN=metN1 PE=3 SV=1 && PF09383:NIL domain|PF00005:ABC transporter
CP008925.1	3856767	3858215	9.91	10.45	9.04	1.41	7.55e-09	3.06e-08	1381.38	1406.05	1398.31	582.18	554.24	441.35	gene_GW13_PRO3812	promoter	GW13_PRO3812	protein_coding	hypothetical protein && - && -
CP008925.1	3856767	3858215	9.91	10.45	9.04	1.41	7.55e-09	3.06e-08	1381.38	1406.05	1398.31	582.18	554.24	441.35	gene_GW13_PRO3811	CDS	GW13_PRO3811	protein_coding	D-glycero-D-manno-heptose 1%2C7-bisphosphate phosphatase && sp|Q8Z989|GMHBB_SALTI D-glycero-beta-D-manno-heptose-1,7-bisphosphate 7-phosphatase OS=Salmonella typhi OX=90370 GN=gmhB PE=1 SV=1 && PF13242:HAD-hyrolase-like
CP008925.1	3856767	3858215	9.91	10.45	9.04	1.41	7.55e-09	3.06e-08	1381.38	1406.05	1398.31	582.18	554.24	441.35	gene_GW13_PRO3812	CDS	GW13_PRO3812	protein_coding	hypothetical protein && - && -
CP008925.1	3856767	3858215	9.91	10.45	9.04	1.41	7.55e-09	3.06e-08	1381.38	1406.05	1398.31	582.18	554.24	441.35	gene_GW13_RNA0085	promoter	GW13_RNA0085	rRNA	Small Subunit Ribosomal RNA && - && -
CP008925.1	3856767	3858215	9.91	10.45	9.04	1.41	7.55e-09	3.06e-08	1381.38	1406.05	1398.31	582.18	554.24	441.35	gene_GW13_RNA0085	exon	GW13_RNA0085	rRNA	Small Subunit Ribosomal RNA && - && -
CP008925.1	3859171	3861372	9.96	10.3	9.51	0.79	0.000892	0.00184	1252.76	1250.57	1283.7	758.04	743.74	681.79	gene_GW13_PRO3813	promoter	GW13_PRO3813	protein_coding	hypothetical protein && - && -
CP008925.1	3859171	3861372	9.96	10.3	9.51	0.79	0.000892	0.00184	1252.76	1250.57	1283.7	758.04	743.74	681.79	gene_GW13_PRO3813	CDS	GW13_PRO3813	protein_coding	hypothetical protein && - && -
CP008925.1	3859171	3861372	9.96	10.3	9.51	0.79	0.000892	0.00184	1252.76	1250.57	1283.7	758.04	743.74	681.79	gene_GW13_RNA0086	exon	GW13_RNA0086	tRNA	tRNA-Ile && - && -
CP008925.1	3859171	3861372	9.96	10.3	9.51	0.79	0.000892	0.00184	1252.76	1250.57	1283.7	758.04	743.74	681.79	gene_GW13_RNA0088	exon	GW13_RNA0088	rRNA	Large Subunit Ribosomal RNA && sp|Q3BAI2|YCX91_PHAAO Uncharacterized protein ORF91 OS=Phalaenopsis aphrodite subsp. formosana OX=308872 PE=4 SV=1 && -
CP008925.1	3859171	3861372	9.96	10.3	9.51	0.79	0.000892	0.00184	1252.76	1250.57	1283.7	758.04	743.74	681.79	gene_GW13_RNA0087	promoter	GW13_RNA0087	tRNA	tRNA-Ala && - && -
CP008925.1	3859171	3861372	9.96	10.3	9.51	0.79	0.000892	0.00184	1252.76	1250.57	1283.7	758.04	743.74	681.79	gene_GW13_RNA0088	promoter	GW13_RNA0088	rRNA	Large Subunit Ribosomal RNA && sp|Q3BAI2|YCX91_PHAAO Uncharacterized protein ORF91 OS=Phalaenopsis aphrodite subsp. formosana OX=308872 PE=4 SV=1 && -
CP008925.1	3859171	3861372	9.96	10.3	9.51	0.79	0.000892	0.00184	1252.76	1250.57	1283.7	758.04	743.74	681.79	gene_GW13_RNA0085	exon	GW13_RNA0085	rRNA	Small Subunit Ribosomal RNA && - && -
CP008925.1	3859171	3861372	9.96	10.3	9.51	0.79	0.000892	0.00184	1252.76	1250.57	1283.7	758.04	743.74	681.79	gene_GW13_RNA0087	exon	GW13_RNA0087	tRNA	tRNA-Ala && - && -
CP008925.1	3859171	3861372	9.96	10.3	9.51	0.79	0.000892	0.00184	1252.76	1250.57	1283.7	758.04	743.74	681.79	gene_GW13_RNA0086	promoter	GW13_RNA0086	tRNA	tRNA-Ile && - && -
CP008925.1	3872140	3873103	9.32	9.76	8.67	1.09	7.5e-06	2.16e-05	890.51	849.64	862.91	351.73	399.38	474.29	gene_GW13_PRO3823	CDS	GW13_PRO3823	protein_coding	DNA polymerase III epsilon subunit && sp|P0A1H0|DPO3E_SALTI DNA polymerase III subunit epsilon OS=Salmonella typhi OX=90370 GN=dnaQ PE=3 SV=1 && PF00929:Exonuclease
CP008925.1	3872140	3873103	9.32	9.76	8.67	1.09	7.5e-06	2.16e-05	890.51	849.64	862.91	351.73	399.38	474.29	gene_GW13_PRO3824	CDS	GW13_PRO3824	protein_coding	hypothetical protein && - && -
CP008925.1	3872140	3873103	9.32	9.76	8.67	1.09	7.5e-06	2.16e-05	890.51	849.64	862.91	351.73	399.38	474.29	gene_GW13_PRO3825	CDS	GW13_PRO3825	protein_coding	Uncharacterized protein ImpA && - && PF06812:ImpA, N-terminal, type VI secretion system
CP008925.1	3872140	3873103	9.32	9.76	8.67	1.09	7.5e-06	2.16e-05	890.51	849.64	862.91	351.73	399.38	474.29	gene_GW13_PRO3824	promoter	GW13_PRO3824	protein_coding	hypothetical protein && - && -
CP008925.1	3872140	3873103	9.32	9.76	8.67	1.09	7.5e-06	2.16e-05	890.51	849.64	862.91	351.73	399.38	474.29	gene_GW13_RNA0091	exon	GW13_RNA0091	tRNA	tRNA-Asp && - && -
CP008925.1	3872140	3873103	9.32	9.76	8.67	1.09	7.5e-06	2.16e-05	890.51	849.64	862.91	351.73	399.38	474.29	gene_GW13_RNA0091	promoter	GW13_RNA0091	tRNA	tRNA-Asp && - && -
CP008925.1	3947625	3948838	9.2	9.63	8.59	1.04	1.96e-05	5.24e-05	831.45	744.92	800.17	315.35	444.21	395.24	gene_GW13_PRO3898	CDS	GW13_PRO3898	protein_coding	Gamma-glutamyl phosphate reductase && sp|B4T7Q6|PROA_SALHS Gamma-glutamyl phosphate reductase OS=Salmonella heidelberg (strain SL476) OX=454169 GN=proA PE=3 SV=1 && PF00171:Aldehyde dehydrogenase family
CP008925.1	3947625	3948838	9.2	9.63	8.59	1.04	1.96e-05	5.24e-05	831.45	744.92	800.17	315.35	444.21	395.24	gene_GW13_RNA0092	exon	GW13_RNA0092	tRNA	tRNA-Thr && - && -
CP008925.1	3947625	3948838	9.2	9.63	8.59	1.04	1.96e-05	5.24e-05	831.45	744.92	800.17	315.35	444.21	395.24	gene_GW13_RNA0092	promoter	GW13_RNA0092	tRNA	tRNA-Thr && - && -
CP008925.1	4008970	4009689	8.25	8.52	7.92	0.6	0.0177	0.0289	383.9	349.36	369.34	295.13	244.52	187.74	gene_GW13_PRO3950	CDS	GW13_PRO3950	protein_coding	SbmA protein && sp|P0AFY7|SBMA_ECO57 Peptide antibiotic transporter SbmA OS=Escherichia coli O157:H7 OX=83334 GN=sbmA PE=3 SV=1 && PF05992:SbmA/BacA-like family
CP008925.1	4008970	4009689	8.25	8.52	7.92	0.6	0.0177	0.0289	383.9	349.36	369.34	295.13	244.52	187.74	gene_GW13_PRO3949	promoter	GW13_PRO3949	protein_coding	Penicillin-binding protein AmpH && sp|P0AD71|AMPH_ECO57 D-alanyl-D-alanine-carboxypeptidase/endopeptidase AmpH OS=Escherichia coli O157:H7 OX=83334 GN=ampH PE=3 SV=1 && PF00144:Beta-lactamase
CP008925.1	4008970	4009689	8.25	8.52	7.92	0.6	0.0177	0.0289	383.9	349.36	369.34	295.13	244.52	187.74	gene_GW13_PRO3949	CDS	GW13_PRO3949	protein_coding	Penicillin-binding protein AmpH && sp|P0AD71|AMPH_ECO57 D-alanyl-D-alanine-carboxypeptidase/endopeptidase AmpH OS=Escherichia coli O157:H7 OX=83334 GN=ampH PE=3 SV=1 && PF00144:Beta-lactamase
CP008925.1	4008970	4009689	8.25	8.52	7.92	0.6	0.0177	0.0289	383.9	349.36	369.34	295.13	244.52	187.74	gene_GW13_PRO3950	promoter	GW13_PRO3950	protein_coding	SbmA protein && sp|P0AFY7|SBMA_ECO57 Peptide antibiotic transporter SbmA OS=Escherichia coli O157:H7 OX=83334 GN=sbmA PE=3 SV=1 && PF05992:SbmA/BacA-like family
CP008925.1	4048435	4049066	3.73	4.59	1.29	3.3	7.28e-08	2.63e-07	14.44	24.44	33.46	2.02	2.04	3.29	gene_GW13_PRO3990	promoter	GW13_PRO3990	protein_coding	putative lipoprotein yajI && sp|P46122|YAJI_ECOLI Uncharacterized lipoprotein YajI OS=Escherichia coli (strain K12) OX=83333 GN=yajI PE=1 SV=3 && PF11622:Protein of unknown function (DUF3251)
CP008925.1	4048435	4049066	3.73	4.59	1.29	3.3	7.28e-08	2.63e-07	14.44	24.44	33.46	2.02	2.04	3.29	gene_GW13_PRO3991	CDS	GW13_PRO3991	protein_coding	hypothetical protein && - && -
CP008925.1	4048435	4049066	3.73	4.59	1.29	3.3	7.28e-08	2.63e-07	14.44	24.44	33.46	2.02	2.04	3.29	gene_GW13_PRO3992	promoter	GW13_PRO3992	protein_coding	Ribonucleotide reductase transcriptional regulator NrdR && sp|B5EXF6|NRDR_SALA4 Transcriptional repressor NrdR OS=Salmonella agona (strain SL483) OX=454166 GN=nrdR PE=3 SV=1 && PF03477:ATP cone domain
CP008925.1	4048435	4049066	3.73	4.59	1.29	3.3	7.28e-08	2.63e-07	14.44	24.44	33.46	2.02	2.04	3.29	gene_GW13_PRO3991	promoter	GW13_PRO3991	protein_coding	hypothetical protein && - && -
CP008925.1	4048435	4049066	3.73	4.59	1.29	3.3	7.28e-08	2.63e-07	14.44	24.44	33.46	2.02	2.04	3.29	gene_GW13_PRO3992	CDS	GW13_PRO3992	protein_coding	Ribonucleotide reductase transcriptional regulator NrdR && sp|B5EXF6|NRDR_SALA4 Transcriptional repressor NrdR OS=Salmonella agona (strain SL483) OX=454166 GN=nrdR PE=3 SV=1 && PF03477:ATP cone domain
CP008925.1	4048435	4049066	3.73	4.59	1.29	3.3	7.28e-08	2.63e-07	14.44	24.44	33.46	2.02	2.04	3.29	gene_GW13_PRO3993	promoter	GW13_PRO3993	protein_coding	Diaminohydroxyphosphoribosylaminopyrimidine deaminase / 5-amino-6-(5-phosphoribosylamino)uracil reductase && sp|P25539|RIBD_ECOLI Riboflavin biosynthesis protein RibD OS=Escherichia coli (strain K12) OX=83333 GN=ribD PE=1 SV=1 && PF01872:RibD C-terminal domain|PF00383:Cytidine and deoxycytidylate deaminase zinc-binding region
CP008925.1	4048435	4049066	3.73	4.59	1.29	3.3	7.28e-08	2.63e-07	14.44	24.44	33.46	2.02	2.04	3.29	gene_GW13_PRO3993	CDS	GW13_PRO3993	protein_coding	Diaminohydroxyphosphoribosylaminopyrimidine deaminase / 5-amino-6-(5-phosphoribosylamino)uracil reductase && sp|P25539|RIBD_ECOLI Riboflavin biosynthesis protein RibD OS=Escherichia coli (strain K12) OX=83333 GN=ribD PE=1 SV=1 && PF01872:RibD C-terminal domain|PF00383:Cytidine and deoxycytidylate deaminase zinc-binding region
CP008925.1	4049913	4051031	6.94	7.66	5.43	2.23	1e-15	6.89e-15	189	196.03	220.01	2.02	2.04	125.16	gene_GW13_PRO3996	promoter	GW13_PRO3996	protein_coding	Thiamine-monophosphate kinase && sp|P55881|THIL_SALTY Thiamine-monophosphate kinase OS=Salmonella typhimurium (strain LT2 / SGSC1412 / ATCC 700720) OX=99287 GN=thiL PE=1 SV=1 && PF00586:AIR synthase related protein, N-terminal domain|PF02769:AIR synthase related protein, C-terminal domain
CP008925.1	4049913	4051031	6.94	7.66	5.43	2.23	1e-15	6.89e-15	189	196.03	220.01	2.02	2.04	125.16	gene_GW13_PRO3994	promoter	GW13_PRO3994	protein_coding	6%2C7-dimethyl-8-ribityllumazine synthase && sp|B5EXF8|RISB_SALA4 6,7-dimethyl-8-ribityllumazine synthase OS=Salmonella agona (strain SL483) OX=454166 GN=ribH PE=3 SV=1 && PF00885:6,7-dimethyl-8-ribityllumazine synthase
CP008925.1	4049913	4051031	6.94	7.66	5.43	2.23	1e-15	6.89e-15	189	196.03	220.01	2.02	2.04	125.16	gene_GW13_PRO3995	CDS	GW13_PRO3995	protein_coding	Transcription termination protein NusB && sp|A8AK38|NUSB_CITK8 Transcription antitermination protein NusB OS=Citrobacter koseri (strain ATCC BAA-895 / CDC 4225-83 / SGSC4696) OX=290338 GN=nusB PE=3 SV=1 && PF01029:NusB family
CP008925.1	4049913	4051031	6.94	7.66	5.43	2.23	1e-15	6.89e-15	189	196.03	220.01	2.02	2.04	125.16	gene_GW13_PRO3995	promoter	GW13_PRO3995	protein_coding	Transcription termination protein NusB && sp|A8AK38|NUSB_CITK8 Transcription antitermination protein NusB OS=Citrobacter koseri (strain ATCC BAA-895 / CDC 4225-83 / SGSC4696) OX=290338 GN=nusB PE=3 SV=1 && PF01029:NusB family
CP008925.1	4049913	4051031	6.94	7.66	5.43	2.23	1e-15	6.89e-15	189	196.03	220.01	2.02	2.04	125.16	gene_GW13_PRO3993	CDS	GW13_PRO3993	protein_coding	Diaminohydroxyphosphoribosylaminopyrimidine deaminase / 5-amino-6-(5-phosphoribosylamino)uracil reductase && sp|P25539|RIBD_ECOLI Riboflavin biosynthesis protein RibD OS=Escherichia coli (strain K12) OX=83333 GN=ribD PE=1 SV=1 && PF01872:RibD C-terminal domain|PF00383:Cytidine and deoxycytidylate deaminase zinc-binding region
CP008925.1	4049913	4051031	6.94	7.66	5.43	2.23	1e-15	6.89e-15	189	196.03	220.01	2.02	2.04	125.16	gene_GW13_PRO3994	CDS	GW13_PRO3994	protein_coding	6%2C7-dimethyl-8-ribityllumazine synthase && sp|B5EXF8|RISB_SALA4 6,7-dimethyl-8-ribityllumazine synthase OS=Salmonella agona (strain SL483) OX=454166 GN=ribH PE=3 SV=1 && PF00885:6,7-dimethyl-8-ribityllumazine synthase
CP008925.1	4055657	4055990	5.26	5.69	4.64	1.05	0.00297	0.00564	53.81	43.23	58.14	2.02	52.98	19.76	gene_GW13_PRO4000	CDS	GW13_PRO4000	protein_coding	Octaprenyl diphosphate synthase / Dimethylallyltransferase / (2E%2C6E)-farnesyl diphosphate synthase / Geranylgeranyl diphosphate synthase && sp|P22939|ISPA_ECOLI Farnesyl diphosphate synthase OS=Escherichia coli (strain K12) OX=83333 GN=ispA PE=1 SV=1 && PF00348:Polyprenyl synthetase
CP008925.1	4055657	4055990	5.26	5.69	4.64	1.05	0.00297	0.00564	53.81	43.23	58.14	2.02	52.98	19.76	gene_GW13_PRO3999	promoter	GW13_PRO3999	protein_coding	1-deoxy-D-xylulose 5-phosphate synthase && sp|Q57SE2|DXS_SALCH 1-deoxy-D-xylulose-5-phosphate synthase OS=Salmonella choleraesuis (strain SC-B67) OX=321314 GN=dxs PE=3 SV=1 && PF13292:1-deoxy-D-xylulose-5-phosphate synthase|PF02779:Transketolase, pyrimidine binding domain|PF02780:Transketolase, C-terminal domain
CP008925.1	4103138	4104255	8.52	9.5	2.7	6.81	2.72e-65	4.41e-63	797.98	692.28	689.32	14.15	2.04	3.29	gene_GW13_PRO4047	CDS	GW13_PRO4047	protein_coding	methylated-DNA--protein-cysteine methyltransferase like protein && sp|P0AFP2|ATL_ECOLI DNA base-flipping protein OS=Escherichia coli (strain K12) OX=83333 GN=atl PE=1 SV=1 && PF01035:6-O-methylguanine DNA methyltransferase, DNA binding domain
CP008925.1	4103138	4104255	8.52	9.5	2.7	6.81	2.72e-65	4.41e-63	797.98	692.28	689.32	14.15	2.04	3.29	gene_GW13_PRO4047	promoter	GW13_PRO4047	protein_coding	methylated-DNA--protein-cysteine methyltransferase like protein && sp|P0AFP2|ATL_ECOLI DNA base-flipping protein OS=Escherichia coli (strain K12) OX=83333 GN=atl PE=1 SV=1 && PF01035:6-O-methylguanine DNA methyltransferase, DNA binding domain
CP008925.1	4103138	4104255	8.52	9.5	2.7	6.81	2.72e-65	4.41e-63	797.98	692.28	689.32	14.15	2.04	3.29	gene_GW13_PRO4048	CDS	GW13_PRO4048	protein_coding	Uncharacterized protein ylaB && sp|P77473|PDEB_ECOLI Probable cyclic di-GMP phosphodiesterase PdeB OS=Escherichia coli (strain K12) OX=83333 GN=pdeB PE=2 SV=2 && PF00563:EAL domain|PF12792:CSS motif domain associated with EAL
CP008925.1	4118954	4120176	7.25	8.03	5.42	2.6	4.02e-18	3.56e-17	274.31	255.38	252.22	48.51	40.75	39.52	gene_GW13_PRO4063	promoter	GW13_PRO4063	protein_coding	Adenine phosphoribosyltransferase && sp|B5EXM5|APT_SALA4 Adenine phosphoribosyltransferase OS=Salmonella agona (strain SL483) OX=454166 GN=apt PE=3 SV=1 && PF00156:Phosphoribosyl transferase domain
CP008925.1	4118954	4120176	7.25	8.03	5.42	2.6	4.02e-18	3.56e-17	274.31	255.38	252.22	48.51	40.75	39.52	gene_GW13_PRO4061	promoter	GW13_PRO4061	protein_coding	Primosomal replication protein N prime prime && sp|P23862|PRIC_ECOLI Primosomal replication protein N'' OS=Escherichia coli (strain K12) OX=83333 GN=priC PE=1 SV=3 && PF07445:Primosomal replication protein priC
CP008925.1	4118954	4120176	7.25	8.03	5.42	2.6	4.02e-18	3.56e-17	274.31	255.38	252.22	48.51	40.75	39.52	gene_GW13_PRO4064	CDS	GW13_PRO4064	protein_coding	DNA polymerase III subunits gamma and tau && sp|P74876|DPO3X_SALTY DNA polymerase III subunit tau OS=Salmonella typhimurium (strain LT2 / SGSC1412 / ATCC 700720) OX=99287 GN=dnaX PE=3 SV=2 && PF12169:DNA polymerase III subunits gamma and tau domain III|PF12170:DNA polymerase III tau subunit V interacting with alpha|PF13177:DNA polymerase III, delta subunit|PF12168:DNA polymerase III subunits tau …
CP008925.1	4118954	4120176	7.25	8.03	5.42	2.6	4.02e-18	3.56e-17	274.31	255.38	252.22	48.51	40.75	39.52	gene_GW13_PRO4064	promoter	GW13_PRO4064	protein_coding	DNA polymerase III subunits gamma and tau && sp|P74876|DPO3X_SALTY DNA polymerase III subunit tau OS=Salmonella typhimurium (strain LT2 / SGSC1412 / ATCC 700720) OX=99287 GN=dnaX PE=3 SV=2 && PF12169:DNA polymerase III subunits gamma and tau domain III|PF12170:DNA polymerase III tau subunit V interacting with alpha|PF13177:DNA polymerase III, delta subunit|PF12168:DNA polymerase III subunits tau …
CP008925.1	4118954	4120176	7.25	8.03	5.42	2.6	4.02e-18	3.56e-17	274.31	255.38	252.22	48.51	40.75	39.52	gene_GW13_PRO4063	CDS	GW13_PRO4063	protein_coding	Adenine phosphoribosyltransferase && sp|B5EXM5|APT_SALA4 Adenine phosphoribosyltransferase OS=Salmonella agona (strain SL483) OX=454166 GN=apt PE=3 SV=1 && PF00156:Phosphoribosyl transferase domain
CP008925.1	4118954	4120176	7.25	8.03	5.42	2.6	4.02e-18	3.56e-17	274.31	255.38	252.22	48.51	40.75	39.52	gene_GW13_PRO4062	promoter	GW13_PRO4062	protein_coding	hypothetical protein && sp|P0AAR6|YBAN_ECO57 Inner membrane protein YbaN OS=Escherichia coli O157:H7 OX=83334 GN=ybaN PE=3 SV=1 && PF04304:Protein of unknown function (DUF454)
CP008925.1	4118954	4120176	7.25	8.03	5.42	2.6	4.02e-18	3.56e-17	274.31	255.38	252.22	48.51	40.75	39.52	gene_GW13_PRO4062	CDS	GW13_PRO4062	protein_coding	hypothetical protein && sp|P0AAR6|YBAN_ECO57 Inner membrane protein YbaN OS=Escherichia coli O157:H7 OX=83334 GN=ybaN PE=3 SV=1 && PF04304:Protein of unknown function (DUF454)
CP008925.1	4131181	4131738	6.57	7.31	4.98	2.33	9.49e-13	5.37e-12	153.56	157.09	164.38	38.41	52.98	3.29	gene_GW13_PRO4073	CDS	GW13_PRO4073	protein_coding	potassium/proton antiporter RosB && sp|P39830|YBAL_ECOLI Putative cation/proton antiporter YbaL OS=Escherichia coli (strain K12) OX=83333 GN=ybaL PE=1 SV=2 && PF02254:TrkA-N domain|PF00999:Sodium/hydrogen exchanger family
CP008925.1	4131181	4131738	6.57	7.31	4.98	2.33	9.49e-13	5.37e-12	153.56	157.09	164.38	38.41	52.98	3.29	gene_GW13_PRO4074	CDS	GW13_PRO4074	protein_coding	Fosmidomycin resistance protein && sp|P52067|FSR_ECOLI Fosmidomycin resistance protein OS=Escherichia coli (strain K12) OX=83333 GN=fsr PE=1 SV=1 && PF07690:Major Facilitator Superfamily
CP008925.1	4131181	4131738	6.57	7.31	4.98	2.33	9.49e-13	5.37e-12	153.56	157.09	164.38	38.41	52.98	3.29	gene_GW13_PRO4073	promoter	GW13_PRO4073	protein_coding	potassium/proton antiporter RosB && sp|P39830|YBAL_ECOLI Putative cation/proton antiporter YbaL OS=Escherichia coli (strain K12) OX=83333 GN=ybaL PE=1 SV=2 && PF02254:TrkA-N domain|PF00999:Sodium/hydrogen exchanger family
CP008925.1	4170244	4171189	8.59	8.93	8.14	0.79	0.0015	0.00298	517.77	440.13	505.28	250.66	334.18	263.49	gene_GW13_PRO4113	promoter	GW13_PRO4113	protein_coding	hypothetical protein && - && -
CP008925.1	4170244	4171189	8.59	8.93	8.14	0.79	0.0015	0.00298	517.77	440.13	505.28	250.66	334.18	263.49	gene_GW13_PRO4113	CDS	GW13_PRO4113	protein_coding	hypothetical protein && - && -
CP008925.1	4170244	4171189	8.59	8.93	8.14	0.79	0.0015	0.00298	517.77	440.13	505.28	250.66	334.18	263.49	gene_GW13_PRO4112	promoter	GW13_PRO4112	protein_coding	Fimbriae W protein && sp|P37928|FIMW_SALTY Fimbriae W protein OS=Salmonella typhimurium (strain LT2 / SGSC1412 / ATCC 700720) OX=99287 GN=fimW PE=4 SV=1 && -
CP008925.1	4170244	4171189	8.59	8.93	8.14	0.79	0.0015	0.00298	517.77	440.13	505.28	250.66	334.18	263.49	gene_GW13_PRO4112	CDS	GW13_PRO4112	protein_coding	Fimbriae W protein && sp|P37928|FIMW_SALTY Fimbriae W protein OS=Salmonella typhimurium (strain LT2 / SGSC1412 / ATCC 700720) OX=99287 GN=fimW PE=4 SV=1 && -
CP008925.1	4170244	4171189	8.59	8.93	8.14	0.79	0.0015	0.00298	517.77	440.13	505.28	250.66	334.18	263.49	gene_GW13_PRO4114	CDS	GW13_PRO4114	protein_coding	Phage integrase && sp|P24218|INTD_ECOLI Prophage integrase IntD OS=Escherichia coli (strain K12) OX=83333 GN=intD PE=3 SV=1 && PF00589:Phage integrase family
CP008925.1	4170244	4171189	8.59	8.93	8.14	0.79	0.0015	0.00298	517.77	440.13	505.28	250.66	334.18	263.49	gene_GW13_RNA0093	promoter	GW13_RNA0093	tRNA	tRNA-Arg && - && -
CP008925.1	4170244	4171189	8.59	8.93	8.14	0.79	0.0015	0.00298	517.77	440.13	505.28	250.66	334.18	263.49	gene_GW13_RNA0093	exon	GW13_RNA0093	tRNA	tRNA-Arg && - && -
CP008925.1	4273732	4274614	7.69	8.08	7.13	0.95	0.000385	0.00084	272.99	258.87	281.92	163.74	185.43	72.46	gene_GW13_PRO4218	CDS	GW13_PRO4218	protein_coding	Ribonuclease I precursor && sp|P21338|RNI_ECOLI Ribonuclease I OS=Escherichia coli (strain K12) OX=83333 GN=rna PE=1 SV=1 && PF00445:Ribonuclease T2 family
CP008925.1	4273732	4274614	7.69	8.08	7.13	0.95	0.000385	0.00084	272.99	258.87	281.92	163.74	185.43	72.46	gene_GW13_PRO4219	CDS	GW13_PRO4219	protein_coding	Citrate Succinate antiporter && sp|P0AE75|CITT_ECO57 Citrate/succinate antiporter OS=Escherichia coli O157:H7 OX=83334 GN=citT PE=3 SV=1 && PF00939:Sodium:sulfate symporter transmembrane region
CP008925.1	4273732	4274614	7.69	8.08	7.13	0.95	0.000385	0.00084	272.99	258.87	281.92	163.74	185.43	72.46	gene_GW13_PRO4218	promoter	GW13_PRO4218	protein_coding	Ribonuclease I precursor && sp|P21338|RNI_ECOLI Ribonuclease I OS=Escherichia coli (strain K12) OX=83333 GN=rna PE=1 SV=1 && PF00445:Ribonuclease T2 family
CP008925.1	4330433	4331894	10.35	11.04	8.94	2.1	2.37e-17	1.86e-16	2164.93	2031.47	2132.39	501.32	503.3	470.99	gene_GW13_PRO4276	CDS	GW13_PRO4276	protein_coding	2-octaprenyl-3-methyl-6-methoxy-1%2C4-benzoquinol hydroxylase && sp|P75728|UBIF_ECOLI 3-demethoxyubiquinol 3-hydroxylase OS=Escherichia coli (strain K12) OX=83333 GN=ubiF PE=1 SV=1 && PF01494:FAD binding domain
CP008925.1	4330433	4331894	10.35	11.04	8.94	2.1	2.37e-17	1.86e-16	2164.93	2031.47	2132.39	501.32	503.3	470.99	gene_GW13_PRO4277	CDS	GW13_PRO4277	protein_coding	Asparagine synthetase && sp|P22106|ASNB_ECOLI Asparagine synthetase B [glutamine-hydrolyzing] OS=Escherichia coli (strain K12) OX=83333 GN=asnB PE=1 SV=3 && PF13537:Glutamine amidotransferase domain|PF00733:Asparagine synthase
CP008925.1	4330433	4331894	10.35	11.04	8.94	2.1	2.37e-17	1.86e-16	2164.93	2031.47	2132.39	501.32	503.3	470.99	gene_GW13_RNA0097	promoter	GW13_RNA0097	tRNA	tRNA-Met && - && -
CP008925.1	4330433	4331894	10.35	11.04	8.94	2.1	2.37e-17	1.86e-16	2164.93	2031.47	2132.39	501.32	503.3	470.99	gene_GW13_RNA0095	exon	GW13_RNA0095	tRNA	tRNA-Gln && - && -
CP008925.1	4330433	4331894	10.35	11.04	8.94	2.1	2.37e-17	1.86e-16	2164.93	2031.47	2132.39	501.32	503.3	470.99	gene_GW13_RNA0099	promoter	GW13_RNA0099	tRNA	tRNA-Gln && - && -
CP008925.1	4330433	4331894	10.35	11.04	8.94	2.1	2.37e-17	1.86e-16	2164.93	2031.47	2132.39	501.32	503.3	470.99	gene_GW13_RNA0096	promoter	GW13_RNA0096	tRNA	tRNA-Gln && - && -
CP008925.1	4330433	4331894	10.35	11.04	8.94	2.1	2.37e-17	1.86e-16	2164.93	2031.47	2132.39	501.32	503.3	470.99	gene_GW13_RNA0100	promoter	GW13_RNA0100	tRNA	tRNA-Leu && - && -
CP008925.1	4330433	4331894	10.35	11.04	8.94	2.1	2.37e-17	1.86e-16	2164.93	2031.47	2132.39	501.32	503.3	470.99	gene_GW13_RNA0101	exon	GW13_RNA0101	tRNA	tRNA-Met && - && -
CP008925.1	4330433	4331894	10.35	11.04	8.94	2.1	2.37e-17	1.86e-16	2164.93	2031.47	2132.39	501.32	503.3	470.99	gene_GW13_RNA0100	exon	GW13_RNA0100	tRNA	tRNA-Leu && - && -
CP008925.1	4330433	4331894	10.35	11.04	8.94	2.1	2.37e-17	1.86e-16	2164.93	2031.47	2132.39	501.32	503.3	470.99	gene_GW13_RNA0098	promoter	GW13_RNA0098	tRNA	tRNA-Gln && - && -
CP008925.1	4330433	4331894	10.35	11.04	8.94	2.1	2.37e-17	1.86e-16	2164.93	2031.47	2132.39	501.32	503.3	470.99	gene_GW13_RNA0097	exon	GW13_RNA0097	tRNA	tRNA-Met && - && -
CP008925.1	4330433	4331894	10.35	11.04	8.94	2.1	2.37e-17	1.86e-16	2164.93	2031.47	2132.39	501.32	503.3	470.99	gene_GW13_RNA0096	exon	GW13_RNA0096	tRNA	tRNA-Gln && - && -
CP008925.1	4330433	4331894	10.35	11.04	8.94	2.1	2.37e-17	1.86e-16	2164.93	2031.47	2132.39	501.32	503.3	470.99	gene_GW13_RNA0101	promoter	GW13_RNA0101	tRNA	tRNA-Met && - && -
CP008925.1	4330433	4331894	10.35	11.04	8.94	2.1	2.37e-17	1.86e-16	2164.93	2031.47	2132.39	501.32	503.3	470.99	gene_GW13_RNA0099	exon	GW13_RNA0099	tRNA	tRNA-Gln && - && -
CP008925.1	4330433	4331894	10.35	11.04	8.94	2.1	2.37e-17	1.86e-16	2164.93	2031.47	2132.39	501.32	503.3	470.99	gene_GW13_RNA0098	exon	GW13_RNA0098	tRNA	tRNA-Gln && - && -
CP008925.1	4330433	4331894	10.35	11.04	8.94	2.1	2.37e-17	1.86e-16	2164.93	2031.47	2132.39	501.32	503.3	470.99	gene_GW13_RNA0095	promoter	GW13_RNA0095	tRNA	tRNA-Gln && - && -
CP008925.1	4350499	4351349	6.57	7.2	5.43	1.77	1.69e-08	6.48e-08	114.19	165.15	161.46	30.32	95.77	3.29	gene_GW13_PRO4293	CDS	GW13_PRO4293	protein_coding	Uncharacterized protein ybfE && sp|P0AAU8|YBFE_ECO57 Uncharacterized protein YbfE OS=Escherichia coli O157:H7 OX=83334 GN=ybfE PE=4 SV=2 && -
CP008925.1	4350499	4351349	6.57	7.2	5.43	1.77	1.69e-08	6.48e-08	114.19	165.15	161.46	30.32	95.77	3.29	gene_GW13_PRO4294	promoter	GW13_PRO4294	protein_coding	hypothetical protein && - && -
CP008925.1	4350499	4351349	6.57	7.2	5.43	1.77	1.69e-08	6.48e-08	114.19	165.15	161.46	30.32	95.77	3.29	gene_GW13_PRO4294	CDS	GW13_PRO4294	protein_coding	hypothetical protein && - && -
CP008925.1	4350499	4351349	6.57	7.2	5.43	1.77	1.69e-08	6.48e-08	114.19	165.15	161.46	30.32	95.77	3.29	gene_GW13_PRO4292	promoter	GW13_PRO4292	protein_coding	Flavodoxin 1 && sp|Q8ZQX1|FLAV_SALTY Flavodoxin 1 OS=Salmonella typhimurium (strain LT2 / SGSC1412 / ATCC 700720) OX=99287 GN=fldA PE=1 SV=3 && PF00258:Flavodoxin
CP008925.1	4350499	4351349	6.57	7.2	5.43	1.77	1.69e-08	6.48e-08	114.19	165.15	161.46	30.32	95.77	3.29	gene_GW13_PRO4295	CDS	GW13_PRO4295	protein_coding	Esterase ybfF && sp|P75736|YBFF_ECOLI Esterase YbfF OS=Escherichia coli (strain K12) OX=83333 GN=ybfF PE=1 SV=1 && PF00561:alpha/beta hydrolase fold
CP008925.1	4350499	4351349	6.57	7.2	5.43	1.77	1.69e-08	6.48e-08	114.19	165.15	161.46	30.32	95.77	3.29	gene_GW13_PRO4292	CDS	GW13_PRO4292	protein_coding	Flavodoxin 1 && sp|Q8ZQX1|FLAV_SALTY Flavodoxin 1 OS=Salmonella typhimurium (strain LT2 / SGSC1412 / ATCC 700720) OX=99287 GN=fldA PE=1 SV=3 && PF00258:Flavodoxin
CP008925.1	4350499	4351349	6.57	7.2	5.43	1.77	1.69e-08	6.48e-08	114.19	165.15	161.46	30.32	95.77	3.29	gene_GW13_PRO4293	promoter	GW13_PRO4293	protein_coding	Uncharacterized protein ybfE && sp|P0AAU8|YBFE_ECO57 Uncharacterized protein YbfE OS=Escherichia coli O157:H7 OX=83334 GN=ybfE PE=4 SV=2 && -
CP008925.1	4401158	4402967	10.15	10.78	9.01	1.78	3.99e-13	2.29e-12	1801.37	1743.06	1746.32	406.31	531.83	606.03	gene_GW13_PRO4342	promoter	GW13_PRO4342	protein_coding	TPR repeat containing exported protein && sp|P45955|CPOB_ECOLI Cell division coordinator CpoB OS=Escherichia coli (strain K12) OX=83333 GN=cpoB PE=1 SV=2 && PF16331:TolA binding protein trimerisation
CP008925.1	4401158	4402967	10.15	10.78	9.01	1.78	3.99e-13	2.29e-12	1801.37	1743.06	1746.32	406.31	531.83	606.03	gene_GW13_PRO4342	CDS	GW13_PRO4342	protein_coding	TPR repeat containing exported protein && sp|P45955|CPOB_ECOLI Cell division coordinator CpoB OS=Escherichia coli (strain K12) OX=83333 GN=cpoB PE=1 SV=2 && PF16331:TolA binding protein trimerisation
CP008925.1	4401158	4402967	10.15	10.78	9.01	1.78	3.99e-13	2.29e-12	1801.37	1743.06	1746.32	406.31	531.83	606.03	gene_GW13_PRO4343	promoter	GW13_PRO4343	protein_coding	Quinolinate synthetase && sp|B5QX27|NADA_SALEP Quinolinate synthase A OS=Salmonella enteritidis PT4 (strain P125109) OX=550537 GN=nadA PE=3 SV=1 && PF02445:Quinolinate synthetase A protein
CP008925.1	4401158	4402967	10.15	10.78	9.01	1.78	3.99e-13	2.29e-12	1801.37	1743.06	1746.32	406.31	531.83	606.03	gene_GW13_RNA0102	promoter	GW13_RNA0102	tRNA	tRNA-Lys && - && -
CP008925.1	4401158	4402967	10.15	10.78	9.01	1.78	3.99e-13	2.29e-12	1801.37	1743.06	1746.32	406.31	531.83	606.03	gene_GW13_RNA0105	exon	GW13_RNA0105	tRNA	tRNA-Lys && - && -
CP008925.1	4401158	4402967	10.15	10.78	9.01	1.78	3.99e-13	2.29e-12	1801.37	1743.06	1746.32	406.31	531.83	606.03	gene_GW13_RNA0104	exon	GW13_RNA0104	tRNA	tRNA-Lys && - && -
CP008925.1	4401158	4402967	10.15	10.78	9.01	1.78	3.99e-13	2.29e-12	1801.37	1743.06	1746.32	406.31	531.83	606.03	gene_GW13_RNA0106	exon	GW13_RNA0106	tRNA	tRNA-Lys && - && -
CP008925.1	4401158	4402967	10.15	10.78	9.01	1.78	3.99e-13	2.29e-12	1801.37	1743.06	1746.32	406.31	531.83	606.03	gene_GW13_RNA0103	exon	GW13_RNA0103	tRNA	tRNA-Val && - && -
CP008925.1	4401158	4402967	10.15	10.78	9.01	1.78	3.99e-13	2.29e-12	1801.37	1743.06	1746.32	406.31	531.83	606.03	gene_GW13_RNA0103	promoter	GW13_RNA0103	tRNA	tRNA-Val && - && -
CP008925.1	4401158	4402967	10.15	10.78	9.01	1.78	3.99e-13	2.29e-12	1801.37	1743.06	1746.32	406.31	531.83	606.03	gene_GW13_RNA0105	promoter	GW13_RNA0105	tRNA	tRNA-Lys && - && -
CP008925.1	4401158	4402967	10.15	10.78	9.01	1.78	3.99e-13	2.29e-12	1801.37	1743.06	1746.32	406.31	531.83	606.03	gene_GW13_RNA0102	exon	GW13_RNA0102	tRNA	tRNA-Lys && - && -
CP008925.1	4401158	4402967	10.15	10.78	9.01	1.78	3.99e-13	2.29e-12	1801.37	1743.06	1746.32	406.31	531.83	606.03	gene_GW13_RNA0104	promoter	GW13_RNA0104	tRNA	tRNA-Lys && - && -
CP008925.1	4401158	4402967	10.15	10.78	9.01	1.78	3.99e-13	2.29e-12	1801.37	1743.06	1746.32	406.31	531.83	606.03	gene_GW13_RNA0106	promoter	GW13_RNA0106	tRNA	tRNA-Lys && - && -
CP008925.1	4453106	4454071	8.4	9.05	7.17	1.88	2.95e-13	1.71e-12	539.43	507.53	544.6	72.77	160.97	197.62	gene_GW13_PRO4388	CDS	GW13_PRO4388	protein_coding	Molybdenum cofactor biosynthesis protein MoaA && sp|B5F079|MOAA_SALA4 GTP 3',8-cyclase OS=Salmonella agona (strain SL483) OX=454166 GN=moaA PE=3 SV=1 && PF04055:Radical SAM superfamily|PF06463:Molybdenum Cofactor Synthesis C
CP008925.1	4453106	4454071	8.4	9.05	7.17	1.88	2.95e-13	1.71e-12	539.43	507.53	544.6	72.77	160.97	197.62	gene_GW13_PRO4388	promoter	GW13_PRO4388	protein_coding	Molybdenum cofactor biosynthesis protein MoaA && sp|B5F079|MOAA_SALA4 GTP 3',8-cyclase OS=Salmonella agona (strain SL483) OX=454166 GN=moaA PE=3 SV=1 && PF04055:Radical SAM superfamily|PF06463:Molybdenum Cofactor Synthesis C
CP008925.1	4453106	4454071	8.4	9.05	7.17	1.88	2.95e-13	1.71e-12	539.43	507.53	544.6	72.77	160.97	197.62	gene_GW13_PRO4387	promoter	GW13_PRO4387	protein_coding	Putative structural protein && sp|P58586|GNGF_SALTY Putative gluconeogenesis factor OS=Salmonella typhimurium (strain LT2 / SGSC1412 / ATCC 700720) OX=99287 GN=ybhK PE=3 SV=1 && PF01933:2-phospho-L-lactate transferase CofD
CP008925.1	4453106	4454071	8.4	9.05	7.17	1.88	2.95e-13	1.71e-12	539.43	507.53	544.6	72.77	160.97	197.62	gene_GW13_PRO4387	CDS	GW13_PRO4387	protein_coding	Putative structural protein && sp|P58586|GNGF_SALTY Putative gluconeogenesis factor OS=Salmonella typhimurium (strain LT2 / SGSC1412 / ATCC 700720) OX=99287 GN=ybhK PE=3 SV=1 && PF01933:2-phospho-L-lactate transferase CofD
CP008925.1	4468214	4468755	5.9	6.43	5.07	1.36	6.92e-05	0.000173	97.12	90.5	71.11	54.58	42.79	3.29	gene_GW13_PRO4406	promoter	GW13_PRO4406	protein_coding	ATP-dependent RNA helicase RhlE && sp|P25888|RHLE_ECOLI ATP-dependent RNA helicase RhlE OS=Escherichia coli (strain K12) OX=83333 GN=rhlE PE=1 SV=3 && PF00271:Helicase conserved C-terminal domain|PF00270:DEAD/DEAH box helicase
CP008925.1	4468214	4468755	5.9	6.43	5.07	1.36	6.92e-05	0.000173	97.12	90.5	71.11	54.58	42.79	3.29	gene_GW13_PRO4405	CDS	GW13_PRO4405	protein_coding	Transcriptional regulator YbiH%2C TetR family && sp|P0ACU0|CECR_ECOLI HTH-type transcriptional dual regulator CecR OS=Escherichia coli (strain K12) OX=83333 GN=cecR PE=1 SV=1 && PF00440:Bacterial regulatory proteins, tetR family|PF09209:HTH-type transcriptional dual regulator CecR, C-terminal domain
CP008925.1	4468214	4468755	5.9	6.43	5.07	1.36	6.92e-05	0.000173	97.12	90.5	71.11	54.58	42.79	3.29	gene_GW13_PRO4405	promoter	GW13_PRO4405	protein_coding	Transcriptional regulator YbiH%2C TetR family && sp|P0ACU0|CECR_ECOLI HTH-type transcriptional dual regulator CecR OS=Escherichia coli (strain K12) OX=83333 GN=cecR PE=1 SV=1 && PF00440:Bacterial regulatory proteins, tetR family|PF09209:HTH-type transcriptional dual regulator CecR, C-terminal domain
CP008925.1	4468214	4468755	5.9	6.43	5.07	1.36	6.92e-05	0.000173	97.12	90.5	71.11	54.58	42.79	3.29	gene_GW13_PRO4406	CDS	GW13_PRO4406	protein_coding	ATP-dependent RNA helicase RhlE && sp|P25888|RHLE_ECOLI ATP-dependent RNA helicase RhlE OS=Escherichia coli (strain K12) OX=83333 GN=rhlE PE=1 SV=3 && PF00271:Helicase conserved C-terminal domain|PF00270:DEAD/DEAH box helicase
CP008925.1	4487628	4488325	7.58	8.01	6.97	1.04	5.37e-05	0.000137	269.71	243.29	259.33	123.31	93.73	158.1	gene_GW13_PRO4427	CDS	GW13_PRO4427	protein_coding	L%2CD-transpeptidase YbiS && sp|P0AAY0|YBIS_ECO57 Probable L,D-transpeptidase YbiS OS=Escherichia coli O157:H7 OX=83334 GN=ybiS PE=3 SV=1 && PF17969:L,D-transpeptidase C-terminal domain|PF03734:L,D-transpeptidase catalytic domain
CP008925.1	4487628	4488325	7.58	8.01	6.97	1.04	5.37e-05	0.000137	269.71	243.29	259.33	123.31	93.73	158.1	gene_GW13_PRO4428	CDS	GW13_PRO4428	protein_coding	Putative ATPase component of ABC transporter with duplicated ATPase domain && sp|P0A9U5|YBIT_ECO57 Probable ATP-binding protein YbiT OS=Escherichia coli O157:H7 OX=83334 GN=ybiT PE=3 SV=1 && PF00005:ABC transporter|PF12848:ABC transporter
CP008925.1	4487628	4488325	7.58	8.01	6.97	1.04	5.37e-05	0.000137	269.71	243.29	259.33	123.31	93.73	158.1	gene_GW13_PRO4427	promoter	GW13_PRO4427	protein_coding	L%2CD-transpeptidase YbiS && sp|P0AAY0|YBIS_ECO57 Probable L,D-transpeptidase YbiS OS=Escherichia coli O157:H7 OX=83334 GN=ybiS PE=3 SV=1 && PF17969:L,D-transpeptidase C-terminal domain|PF03734:L,D-transpeptidase catalytic domain
CP008925.1	4487628	4488325	7.58	8.01	6.97	1.04	5.37e-05	0.000137	269.71	243.29	259.33	123.31	93.73	158.1	gene_GW13_PRO4428	promoter	GW13_PRO4428	protein_coding	Putative ATPase component of ABC transporter with duplicated ATPase domain && sp|P0A9U5|YBIT_ECO57 Probable ATP-binding protein YbiT OS=Escherichia coli O157:H7 OX=83334 GN=ybiT PE=3 SV=1 && PF00005:ABC transporter|PF12848:ABC transporter
CP008925.1	4510877	4511610	6.98	7.41	6.35	1.07	9.69e-05	0.000234	167.34	166.49	177.35	68.73	89.66	85.64	gene_GW13_PRO4449	CDS	GW13_PRO4449	protein_coding	Multidrug translocase MdfA && sp|P0AEZ0|MDFA_ECO57 Multidrug transporter MdfA OS=Escherichia coli O157:H7 OX=83334 GN=mdfA PE=3 SV=1 && PF07690:Major Facilitator Superfamily
CP008925.1	4510877	4511610	6.98	7.41	6.35	1.07	9.69e-05	0.000234	167.34	166.49	177.35	68.73	89.66	85.64	gene_GW13_PRO4448	promoter	GW13_PRO4448	protein_coding	Putative permease && sp|P75806|YBJG_ECOLI Putative undecaprenyl-diphosphatase YbjG OS=Escherichia coli (strain K12) OX=83333 GN=ybjG PE=1 SV=1 && PF01569:PAP2 superfamily
CP008925.1	4510877	4511610	6.98	7.41	6.35	1.07	9.69e-05	0.000234	167.34	166.49	177.35	68.73	89.66	85.64	gene_GW13_PRO4448	CDS	GW13_PRO4448	protein_coding	Putative permease && sp|P75806|YBJG_ECOLI Putative undecaprenyl-diphosphatase YbjG OS=Escherichia coli (strain K12) OX=83333 GN=ybjG PE=1 SV=1 && PF01569:PAP2 superfamily
CP008925.1	4510877	4511610	6.98	7.41	6.35	1.07	9.69e-05	0.000234	167.34	166.49	177.35	68.73	89.66	85.64	gene_GW13_PRO4449	promoter	GW13_PRO4449	protein_coding	Multidrug translocase MdfA && sp|P0AEZ0|MDFA_ECO57 Multidrug transporter MdfA OS=Escherichia coli O157:H7 OX=83334 GN=mdfA PE=3 SV=1 && PF07690:Major Facilitator Superfamily
CP008925.1	4515312	4515707	4.65	5.38	3.09	2.29	3e-07	9.75e-07	30.19	50.48	44.34	20.21	2.04	3.29	gene_GW13_PRO4453	CDS	GW13_PRO4453	protein_coding	TrkA%2C Potassium channel-family protein && sp|B5F0Y9|YBJL_SALA4 Putative transport protein YbjL OS=Salmonella agona (strain SL483) OX=454166 GN=ybjL PE=3 SV=1 && PF02080:TrkA-C domain|PF06826:Predicted Permease Membrane Region
CP008925.1	4515312	4515707	4.65	5.38	3.09	2.29	3e-07	9.75e-07	30.19	50.48	44.34	20.21	2.04	3.29	gene_GW13_PRO4452	CDS	GW13_PRO4452	protein_coding	Transcriptional regulator%2C TetR family && sp|P75811|RCDA_ECOLI HTH-type transcriptional regulator RcdA OS=Escherichia coli (strain K12) OX=83333 GN=rcdA PE=1 SV=3 && -
CP008925.1	4534427	4534850	5.89	6.63	4.28	2.36	6.37e-11	3.07e-10	95.15	96.67	106.24	22.24	32.6	3.29	gene_GW13_PRO4475	promoter	GW13_PRO4475	protein_coding	Arginine ABC transporter%2C ATP-binding protein ArtP && sp|P0AAF8|ARTP_ECO57 Arginine transport ATP-binding protein ArtP OS=Escherichia coli O157:H7 OX=83334 GN=artP PE=3 SV=1 && PF00005:ABC transporter
CP008925.1	4534427	4534850	5.89	6.63	4.28	2.36	6.37e-11	3.07e-10	95.15	96.67	106.24	22.24	32.6	3.29	gene_GW13_PRO4475	CDS	GW13_PRO4475	protein_coding	Arginine ABC transporter%2C ATP-binding protein ArtP && sp|P0AAF8|ARTP_ECO57 Arginine transport ATP-binding protein ArtP OS=Escherichia coli O157:H7 OX=83334 GN=artP PE=3 SV=1 && PF00005:ABC transporter
CP008925.1	4548012	4549282	8.98	9.49	8.19	1.3	1.71e-07	5.79e-07	715.95	701.95	737.43	297.15	328.06	250.32	gene_GW13_PRO4489	promoter	GW13_PRO4489	protein_coding	Macrolide-specific efflux protein MacA && sp|P64176|MACA_ECO57 Macrolide export protein MacA OS=Escherichia coli O157:H7 OX=83334 GN=macA PE=3 SV=1 && PF16576:Barrel-sandwich domain of CusB or HlyD membrane-fusion
CP008925.1	4548012	4549282	8.98	9.49	8.19	1.3	1.71e-07	5.79e-07	715.95	701.95	737.43	297.15	328.06	250.32	gene_GW13_PRO4489	CDS	GW13_PRO4489	protein_coding	Macrolide-specific efflux protein MacA && sp|P64176|MACA_ECO57 Macrolide export protein MacA OS=Escherichia coli O157:H7 OX=83334 GN=macA PE=3 SV=1 && PF16576:Barrel-sandwich domain of CusB or HlyD membrane-fusion
CP008925.1	4548012	4549282	8.98	9.49	8.19	1.3	1.71e-07	5.79e-07	715.95	701.95	737.43	297.15	328.06	250.32	gene_GW13_PRO4488	promoter	GW13_PRO4488	protein_coding	Virulence factor VirK && sp|P75829|YBJX_ECOLI Uncharacterized protein YbjX OS=Escherichia coli (strain K12) OX=83333 GN=ybjX PE=4 SV=1 && PF04393:Protein of unknown function (DUF535)
CP008925.1	4548012	4549282	8.98	9.49	8.19	1.3	1.71e-07	5.79e-07	715.95	701.95	737.43	297.15	328.06	250.32	gene_GW13_PRO4488	CDS	GW13_PRO4488	protein_coding	Virulence factor VirK && sp|P75829|YBJX_ECOLI Uncharacterized protein YbjX OS=Escherichia coli (strain K12) OX=83333 GN=ybjX PE=4 SV=1 && PF04393:Protein of unknown function (DUF535)
CP008925.1	4556807	4557635	8.44	9.15	6.98	2.17	1.34e-16	9.62e-16	560.43	566.61	578.9	101.07	110.03	167.98	gene_GW13_PRO4496	CDS	GW13_PRO4496	protein_coding	Nicotinamidase family protein YcaC && sp|P21367|YCAC_ECOLI Probable hydrolase YcaC OS=Escherichia coli (strain K12) OX=83333 GN=ycaC PE=1 SV=1 && PF00857:Isochorismatase family
CP008925.1	4556807	4557635	8.44	9.15	6.98	2.17	1.34e-16	9.62e-16	560.43	566.61	578.9	101.07	110.03	167.98	gene_GW13_RNA0107	promoter	GW13_RNA0107	tRNA	tRNA-Ser && - && -
CP008925.1	4556807	4557635	8.44	9.15	6.98	2.17	1.34e-16	9.62e-16	560.43	566.61	578.9	101.07	110.03	167.98	gene_GW13_RNA0107	exon	GW13_RNA0107	tRNA	tRNA-Ser && - && -
CP008925.1	4559909	4560838	8.07	8.37	7.69	0.68	0.00639	0.0113	341.9	324.66	324.17	232.47	140.6	247.02	gene_GW13_PRO4500	CDS	GW13_PRO4500	protein_coding	Leucyl/phenylalanyl-tRNA--protein transferase && sp|B5QYN6|LFTR_SALEP Leucyl/phenylalanyl-tRNA--protein transferase OS=Salmonella enteritidis PT4 (strain P125109) OX=550537 GN=aat PE=3 SV=1 && PF03588:Leucyl/phenylalanyl-tRNA protein transferase
CP008925.1	4559909	4560838	8.07	8.37	7.69	0.68	0.00639	0.0113	341.9	324.66	324.17	232.47	140.6	247.02	gene_GW13_PRO4499	promoter	GW13_PRO4499	protein_coding	Translation initiation factor 1 && sp|A8AIJ9|IF1_CITK8 Translation initiation factor IF-1 OS=Citrobacter koseri (strain ATCC BAA-895 / CDC 4225-83 / SGSC4696) OX=290338 GN=infA PE=3 SV=1 && PF01176:Translation initiation factor 1A / IF-1
CP008925.1	4559909	4560838	8.07	8.37	7.69	0.68	0.00639	0.0113	341.9	324.66	324.17	232.47	140.6	247.02	gene_GW13_PRO4498	CDS	GW13_PRO4498	protein_coding	Transcriptional regulator%2C LysR family && sp|P30864|YAFC_ECOLI Uncharacterized HTH-type transcriptional regulator YafC OS=Escherichia coli (strain K12) OX=83333 GN=yafC PE=3 SV=1 && PF03466:LysR substrate binding domain|PF00126:Bacterial regulatory helix-turn-helix protein, lysR family
CP008925.1	4559909	4560838	8.07	8.37	7.69	0.68	0.00639	0.0113	341.9	324.66	324.17	232.47	140.6	247.02	gene_GW13_PRO4499	CDS	GW13_PRO4499	protein_coding	Translation initiation factor 1 && sp|A8AIJ9|IF1_CITK8 Translation initiation factor IF-1 OS=Citrobacter koseri (strain ATCC BAA-895 / CDC 4225-83 / SGSC4696) OX=290338 GN=infA PE=3 SV=1 && PF01176:Translation initiation factor 1A / IF-1
CP008925.1	4594582	4595914	8.87	9.31	8.24	1.07	1.82e-05	4.92e-05	671.33	629.18	600.23	303.22	393.27	210.79	gene_GW13_PRO4525	promoter	GW13_PRO4525	protein_coding	Cytidylate kinase && sp|B5F163|KCY_SALA4 Cytidylate kinase OS=Salmonella agona (strain SL483) OX=454166 GN=cmk PE=3 SV=1 && PF02224:Cytidylate kinase
CP008925.1	4594582	4595914	8.87	9.31	8.24	1.07	1.82e-05	4.92e-05	671.33	629.18	600.23	303.22	393.27	210.79	gene_GW13_PRO4526	CDS	GW13_PRO4526	protein_coding	SSU ribosomal protein S1p && sp|P0AG69|RS1_ECO57 30S ribosomal protein S1 OS=Escherichia coli O157:H7 OX=83334 GN=rpsA PE=3 SV=1 && PF00575:S1 RNA binding domain
CP008925.1	4594582	4595914	8.87	9.31	8.24	1.07	1.82e-05	4.92e-05	671.33	629.18	600.23	303.22	393.27	210.79	gene_GW13_PRO4526	promoter	GW13_PRO4526	protein_coding	SSU ribosomal protein S1p && sp|P0AG69|RS1_ECO57 30S ribosomal protein S1 OS=Escherichia coli O157:H7 OX=83334 GN=rpsA PE=3 SV=1 && PF00575:S1 RNA binding domain
CP008925.1	4594582	4595914	8.87	9.31	8.24	1.07	1.82e-05	4.92e-05	671.33	629.18	600.23	303.22	393.27	210.79	gene_GW13_PRO4525	CDS	GW13_PRO4525	protein_coding	Cytidylate kinase && sp|B5F163|KCY_SALA4 Cytidylate kinase OS=Salmonella agona (strain SL483) OX=454166 GN=cmk PE=3 SV=1 && PF02224:Cytidylate kinase
